# Supplementary material for: Clonal overlap and convergent clustering of T cell receptor signatures in Crohn’s disease in monozygotic twins
Source: Inflamm Bowel Dis. 2026 Jun 5;32(8):1561–75. doi: 10.1093/ibd/izag078 (PMC13414540; doi:10.1093/ibd/izag078)
Supplement: izag078_Supplementary_Data [file izag078_supplementary_data.zip]

Archive with 10 entries (10 files):
- 2025.10.31 Supplementary table 3 - TCR-seq TWIN-IBD.xlsx
- 2025.10.31 Supplementary table 4 - TCR-seq TWIN-IBD.xlsx
- 2026.03.30 Supp figure 5 - TCR-seq TWIN-IBD.pdf
- 2026.03.30 Supp figure 6 - TCR-seq TWIN-IBD.pdf
- 2026.03.30 Supp figure 7 - TCR-seq TWIN-IBD.pdf
- 2026.03.30 Supp table 1-2 and fig legends - clean.docx
- 2025.10.31 Supp figure 1 - TCR-seq TWIN-IBD - sort strategy.pdf
- 2025.10.31 Supp figure 2 - TCR-seq TWIN-IBD - sample outline.pdf
- 2025.10.31 Supp figure 3 - TCR-seq TWIN-IBD - flow results.pdf
- 2025.10.31 Supp figure 4 - TCR-seq TWIN-IBD.pdf
