# Supplementary material for: Clonal overlap and convergent clustering of T cell receptor signatures in Crohn’s disease in monozygotic twins
Source: Inflamm Bowel Dis. 2026 Jun 5;32(8):1561–75. doi: 10.1093/ibd/izag078 (PMC13414540; doi:10.1093/ibd/izag078)
Supplement: izag078_Supplementary_Data [file izag078_supplementary_data.zip › 2025.10.31 Supplementary table 3 - TCR-seq TWIN-IBD.xlsx]

## Sheet: 1. All sign convergent TCRs
Junction	Junction aa	V call	J call	Clonecount	Patient ID	Cell type	Sex	Age	Zygosity	Concordancy	Diagnosis	Convergence score	Convergence pval	Convergence cluster motif	Convergence cluster size	Epitope	Antigen	Species	Epitope group	HLA	Prediction score
TGTGCCAGCAGTTACCCAGATTACGAGCAGTACTTC	CASSYPDYEQYF	TRBV6-2*01	TRBJ2-7*01	2	DC Twin 8A	Non gut-homing cells	Female	34	Monozygotic	Discordant	Crohn's disease	3.51	0.001	CASSYP.YEQYF	5						0.041
TGTGCCAGCAGCGCGGGACTAGCGGGAGGGAATGAGCAGTTCTTC	CASSAGLAGGNEQFF	TRBV7-2*01	TRBJ2-1*01	26	CC Twin 2B	Gut-homing cells	Male	23	Monozygotic	Concordant	Crohn's disease	3.454	0.002	CASS.GLAGGNEQFF	3						0.078
TGTGCCAGCAGCGCGGGACTAGCGGGAGGGAATGAGCAGTTCTTC	CASSAGLAGGNEQFF	TRBV7-2*01	TRBJ2-1*01	5	CC Twin 2A	Gut-homing cells	Male	23	Monozygotic	Concordant	Crohn's disease	3.454	0.002	CASS.GLAGGNEQFF	3						0.078
TGTGCCAGCAGCGCAGGACTAGCGGGGGGGAATGAGCAGTTCTTC	CASSAGLAGGNEQFF	TRBV7-2*01	TRBJ2-1*01	1	CC Twin 1B	Gut-homing cells	Male	26	Monozygotic	Concordant	Crohn's disease	3.454	0.002	CASS.GLAGGNEQFF	3						0.078
TGTGCCAGCAGCTTGGGGACACCCTCCTACGAGCAGTACTTC	CASSLGTPSYEQYF	TRBV7-2*01	TRBJ2-7*01	6	DC Twin 5A	Gut-homing cells	Male	59	Monozygotic	Discordant	Crohn's disease	3.42	0.001	CASSLG.sSYEQYF	14						0.146
TGTGCCAGCAGCTTGGGGACACCCTCCTACGAGCAGTACTTC	CASSLGTPSYEQYF	TRBV7-2*01	TRBJ2-7*01	1	CC Twin 4A	Gut-homing cells	Male	29	Monozygotic	Concordant	Crohn's disease	3.42	0.001	CASSLG.sSYEQYF	14						0.146
TGTGCTGTGAGTAAAGGATACAGCACCCTCACCTTT	CAVSKGYSTLTF	TRAV8-4*01	TRAJ11*01	1	CC Twin 1B	Gut-homing cells	Male	26	Monozygotic	Concordant	Crohn's disease	3.397	0.002	CAVS.GYSTLTF	6						0.046
TGTGCCAGCTCATCCGGACAGGCCTACGAGCAGTACTTC	CASSSGQAYEQYF	TRBV18*01	TRBJ2-7*01	3	DC Twin 8A	Non gut-homing cells	Female	34	Monozygotic	Discordant	Crohn's disease	3.382	0.001	CASS[ST]GQAYEQYF	2						0.121
TGTGCCAGCAGTTACCTGGGGGGGACCCAGCATTTT	CASSYLGGTQHF	TRBV6-2*01	TRBJ1-5*01	1	CC Twin 3B	Tregs	Female	21	Monozygotic	Concordant	Crohn's disease	3.362	0.001	CASSYLG[RG]TQHF	2						0.038
TGTGCCAGCAGTTTTGGACTAGCGGGGGGTTACGAGCAGTACTTC	CASSFGLAGGYEQYF	TRBV28*01	TRBJ2-7*01	11	DC Twin 8A	Gut-homing cells	Female	34	Monozygotic	Discordant	Crohn's disease	3.36	0.002	CASS[LF]GLAG.YEQYF	7						0.064
TGTGCCAGCAGTTTTGGACTAGCGGGGGGTTACGAGCAGTACTTC	CASSFGLAGGYEQYF	TRBV28*01	TRBJ2-7*01	1	DC Twin 8A	Non gut-homing cells	Female	34	Monozygotic	Discordant	Crohn's disease	3.36	0.002	CASS[LF]GLAG.YEQYF	7						0.064
TGTGCAGCAAGGAGTGGGAACAACAGACTCGCTTTT	CAARSGNNRLAF	TRAV13-1*01	TRAJ7*01	1	CC Twin 3B	Tregs	Female	21	Monozygotic	Concordant	Crohn's disease	3.357	0.002	CAAR[ST]GNNRLAF	2						0.036
TGTGCCAGCAGTTTAAGTAATAGGGGCTACACCTTC	CASSLSNRGYTF	TRBV28*01	TRBJ1-2*01	26	CC Twin 3B	Tregs	Female	21	Monozygotic	Concordant	Crohn's disease	3.337	0.002	CASSLS[HN]RGYTF	2						0.041
TGTGCAGAGAGTATAAGTAACACCGACAAGCTCATCTTT	CAESISNTDKLIF	TRAV5*01	TRAJ34*01	1	DC Twin 8A	Non gut-homing cells	Female	34	Monozygotic	Discordant	Crohn's disease	3.331	0.001								0.052
TGTGCAGCAAGTATTCGGGAATATGGAAACAAACTGGTCTTT	CAASIREYGNKLVF	TRAV13-1*01	TRAJ47*01	1	DC Twin 6A	Tregs	Male	18	Monozygotic	Discordant	Crohn's disease	3.329	0.004	CAASieEYGNKLVF	3						0.058
TGTGCAGCAAGTATACGGGAGTACGGAAACAAACTGGTCTTT	CAASIREYGNKLVF	TRAV13-1*01	TRAJ47*01	1	CC Twin 2B	Gut-homing cells	Male	23	Monozygotic	Concordant	Crohn's disease	3.329	0.004	CAASieEYGNKLVF	3						0.058
TGTGCAGCAAGTATACGGGAATATGGAAACAAACTGGTCTTT	CAASIREYGNKLVF	TRAV13-1*01	TRAJ47*01	2	CC Twin 1A	Tregs	Male	26	Monozygotic	Concordant	Crohn's disease	3.329	0.004	CAASieEYGNKLVF	3						0.058
TGTGCCTGGACAGGACAGGGAGGTGAAAAACTGTTTTTT	CAWTGQGGEKLFF	TRBV30*01	TRBJ1-4*01	1	DC Twin 8A	Non gut-homing cells	Female	34	Monozygotic	Discordant	Crohn's disease	3.327	0.005	CAW.gQGGEKLFF	8						0.031
TGCTACAATGACATGCGCTTT	CYNDMRF	TRAV17*01	TRAJ43*01	2	DC Twin 8A	Tregs	Female	34	Monozygotic	Discordant	Crohn's disease	3.326	0.004								0
TGTGCTACTGACATGCGCTTT	CATDMRF	TRAV17*01	TRAJ43*01	1	DC Twin 8A	Gut-homing cells	Female	34	Monozygotic	Discordant	Crohn's disease	3.326	0.004	CA[PT]DMRF	2						0
TGTGCTCCGGACATGCGCTTT	CAPDMRF	TRAV17*01	TRAJ43*01	1	CC Twin 3A	Tregs	Female	21	Monozygotic	Concordant	Crohn's disease	3.326	0.004	CA[PT]DMRF	2						0
TGTGCTGTGAGTGGAGAAAGAGATGACAAGATCATCTTT	CAVSGERDDKIIF	TRAV8-4*01	TRAJ30*01	1	CC Twin 2B	Non gut-homing cells	Male	23	Monozygotic	Concordant	Crohn's disease	3.312	0.004	CAV[GS].NRDDKIIF	18						0.162
TGTGCCAGCAGCTTAGTGTTGGGCGGGGAGACCCAGTACTTC	CASSLVLGGETQYF	TRBV7-2*01	TRBJ2-5*01	6	CC Twin 2A	Gut-homing cells	Male	23	Monozygotic	Concordant	Crohn's disease	3.312	0.004								0.058
TGTGCTACGGAGGGGGGCAATGCCAGACTCATGTTT	CATEGGNARLMF	TRAV17*01	TRAJ31*01	1	CC Twin 2A	Non gut-homing cells	Male	23	Monozygotic	Concordant	Crohn's disease	3.311	0.003	CAT[EF]G[NG]NARLMF	5						0.048
TGTGCTTTCATGAAGTTGGCGGGTAGCAACTATAAACTGACATTT	CAFMKLAGSNYKLTF	TRAV38-1*01	TRAJ53*01	1	CC Twin 2B	Non gut-homing cells	Male	23	Monozygotic	Concordant	Crohn's disease	3.295	0.004								0.052
TGCATCGTCAGTCGTAACACCGACAAGCTCATCTTT	CIVSRNTDKLIF	TRAV26-1*01	TRAJ34*01	1	CC Twin 2B	Tregs	Male	23	Monozygotic	Concordant	Crohn's disease	3.292	0.002	CIVS.NTDKLIF	3						0.067
TGTGCCAGCAGTTTCGGGAATTCACCCCTCCACTTT	CASSFGNSPLHF	TRBV28*01	TRBJ1-6*01	1	DC Twin 8A	Non gut-homing cells	Female	34	Monozygotic	Discordant	Crohn's disease	3.292	0.004	CASS[FL].NSPLHF	14						0.04
TGTGCCAGCAGCTTGAACGGCGGGGATCAGCCCCAGCATTTT	CASSLNGGDQPQHF	TRBV7-2*01	TRBJ1-5*01	1	DC Twin 5A	Gut-homing cells	Male	59	Monozygotic	Discordant	Crohn's disease	3.289	0.004	CASSL.GGDQPQHF	6						0.061
TGTGCCAGCAGCTTACGTGGGACAGGAGCCTACGAGCAGTACTTC	CASSLRGTGAYEQYF	TRBV7-2*01	TRBJ2-7*01	8	CC Twin 2B	Non gut-homing cells	Male	23	Monozygotic	Concordant	Crohn's disease	3.281	0.004	CASSL.GTGAYEQYF	4						0.07
TGTGTGGTGATCGTTTACAATAACAATGACATGCGCTTT	CVVIVYNNNDMRF	TRAV12-1*01	TRAJ43*01	1	DC Twin 8A	Gut-homing cells	Female	34	Monozygotic	Discordant	Crohn's disease	3.275	0.002	CVVI.YNNNDMRF	4						0.105
TGTGCCAGCAGTCCTGCCGGGACAGGGGGCGAAGAGACCCAGTACTTC	CASSPAGTGGEETQYF	TRBV28*01	TRBJ2-5*01	1	CC Twin 2B	Non gut-homing cells	Male	23	Monozygotic	Concordant	Crohn's disease	3.275	0.004	CASSp[AS]GTGGEETQYF	7						0.032
TGTGCCAGCAGCTTAGTGGGGGGGATCCAAGAGACCCAGTACTTC	CASSLVGGIQETQYF	TRBV7-2*01	TRBJ2-5*01	1	DC Twin 6A	Gut-homing cells	Male	18	Monozygotic	Discordant	Crohn's disease	3.275	0.003								0.049
TGTGCTGTGAGCCAAGCAGGCAACATGCTCACCTTT	CAVSQAGNMLTF	TRAV21*01	TRAJ39*01	1	CC Twin 2B	Non gut-homing cells	Male	23	Monozygotic	Concordant	Crohn's disease	3.272	0.002	CAVr.AGNMLTF	6						0.036
TGTGGAGCAGACTCCAATGCAGGCAACATGCTCACCTTT	CGADSNAGNMLTF	TRAV34*01	TRAJ39*01	1	DC Twin 8A	Non gut-homing cells	Female	34	Monozygotic	Discordant	Crohn's disease	3.272	0.004	CGADsNAGNMLTF	4						0.051
TGTGGAGCAGACAGTAATGCAGGCAACATGCTCACCTTT	CGADSNAGNMLTF	TRAV34*01	TRAJ39*01	1	DC Twin 8A	Tregs	Female	34	Monozygotic	Discordant	Crohn's disease	3.272	0.004	CGADsNAGNMLTF	4						0.051
TGTGCTGTGCGGTCGTACAATAACAATGACATGCGCTTT	CAVRSYNNNDMRF	TRAV20*01	TRAJ43*01	3	DC Twin 8A	Gut-homing cells	Female	34	Monozygotic	Discordant	Crohn's disease	3.267	0.002	CAVR[RS]YNNNDMRF	2						0.043
TGTGCCAGCAGCTTGGGACTATACAATGAGCAGTTCTTC	CASSLGLYNEQFF	TRBV11-3*01	TRBJ2-1*01	2	CC Twin 2B	Non gut-homing cells	Male	23	Monozygotic	Concordant	Crohn's disease	3.264	0.004	CASSLGg[YG]NEQFF	6						0.089
TGTGCCAGCAGCTTGGGACTATACAATGAGCAGTTCTTC	CASSLGLYNEQFF	TRBV11-3*01	TRBJ2-1*01	3	CC Twin 2B	Gut-homing cells	Male	23	Monozygotic	Concordant	Crohn's disease	3.264	0.004	CASSLGg[YG]NEQFF	6						0.089
TGTGCTGTGGACCCCTCTAACTTTGGAAATGAGAAATTAACCTTT	CAVDPSNFGNEKLTF	TRAV8-3*01	TRAJ48*01	3	CC Twin 1B	Gut-homing cells	Male	26	Monozygotic	Concordant	Crohn's disease	3.261	0.002	CAV[AD]PSNFGNEKLTF	2						0.057
TGTGCTGCCGCGGATGGGAACAACAGACTCGCTTTT	CAAADGNNRLAF	TRAV21*01	TRAJ7*01	16	DC Twin 8A	Non gut-homing cells	Female	34	Monozygotic	Discordant	Crohn's disease	3.257	0.002								0.033
TGTGCTGCCGCGGATGGGAACAACAGACTCGCTTTT	CAAADGNNRLAF	TRAV21*01	TRAJ7*01	3	DC Twin 8A	Gut-homing cells	Female	34	Monozygotic	Discordant	Crohn's disease	3.257	0.002								0.033
TGTGCAGCAAGGCGCAAAGCTGCAGGCAACAAGCTAACTTTT	CAARRKAAGNKLTF	TRAV13-1*01	TRAJ17*01	3	CC Twin 3B	Tregs	Female	21	Monozygotic	Concordant	Crohn's disease	3.255	0.004								0.072
TGTGCAGCAAGTAAACTTGGTTCTGCAAGGCAACTGACCTTT	CAASKLGSARQLTF	TRAV13-1*01	TRAJ22*01	1	CC Twin 4A	Gut-homing cells	Male	29	Monozygotic	Concordant	Crohn's disease	3.238	0.004								0.047
TGTGCAGAGACCATCAGTTATAACACCGACAAGCTCATCTTT	CAETISYNTDKLIF	TRAV5*01	TRAJ34*01	9	CC Twin 2A	Tregs	Male	23	Monozygotic	Concordant	Crohn's disease	3.23	0.003	CAET[IP]SYNTDKLIF	2						0.053
TGTGCCGTGGCGCCTATCTCAGGAACCTACAAATACATCTTT	CAVAPISGTYKYIF	TRAV39*01	TRAJ40*01	3	CC Twin 2B	Gut-homing cells	Male	23	Monozygotic	Concordant	Crohn's disease	3.225	0.003	CAVAP[VI]SGTYKYIF	2						0.06
TGCATCCTGAGAGTCCCGAATTCAGGAAACACACCTCTTGTCTTT	CILRVPNSGNTPLVF	TRAV26-2*01	TRAJ29*01	5	CC Twin 2B	Gut-homing cells	Male	23	Monozygotic	Concordant	Crohn's disease	3.225	0.004								0.054
TGTGCCAGCAGTTACTCAGGCAGACAAGAGACCCAGTACTTC	CASSYSGRQETQYF	TRBV6-5*01	TRBJ2-5*01	3	CC Twin 3B	Tregs	Female	21	Monozygotic	Concordant	Crohn's disease	3.224	0.003	CASSYSG[IR]QETQYF	2						0.065
TGTGCAACTCCGATTTATAACCAGGGAGGAAAGCTTATCTTC	CATPIYNQGGKLIF	TRAV12-3*01	TRAJ23*01	1	DC Twin 8A	Gut-homing cells	Female	34	Monozygotic	Discordant	Crohn's disease	3.219	0.004	CA[MT]PIYNQGGKLIF	2						0.092
TGTGCAATGCCGATTTATAACCAGGGAGGAAAGCTTATCTTC	CAMPIYNQGGKLIF	TRAV12-3*01	TRAJ23*01	10	DC Twin 6A	Tregs	Male	18	Monozygotic	Discordant	Crohn's disease	3.219	0.004	CA[MT]PIYNQGGKLIF	2						0.092
TGTGTTGTGAGTGATCTTGATACTGGAGGCTTCAAAACTATCTTT	CVVSDLDTGGFKTIF	TRAV8-2*01	TRAJ9*01	1	CC Twin 1A	Gut-homing cells	Male	26	Monozygotic	Concordant	Crohn's disease	3.213	0.003	CVVSDLgTGGFKTIF	4						0.027
TGTGCAATGACCGCGGGGCAGGCAGGAACTGCTCTGATCTTT	CAMTAGQAGTALIF	TRAV12-3*01	TRAJ15*01	1	DC Twin 5A	Tregs	Male	59	Monozygotic	Discordant	Crohn's disease	3.21	0.004								0.069
TGTGCTGTGAGTGAAAGGGGCAATGACATGCGCTTT	CAVSERGNDMRF	TRAV8-4*01	TRAJ43*01	1	CC Twin 1A	Gut-homing cells	Male	26	Monozygotic	Concordant	Crohn's disease	3.205	0.004								0.066
TGTGTTGTGAGTGCCCGCACGGGAGGAGGAAACAAACTCACCTTT	CVVSARTGGGNKLTF	TRAV8-2*01	TRAJ10*01	1	DC Twin 7A	Tregs	Female	36	Monozygotic	Discordant	Crohn's disease	3.201	0.003	CVVSA[PR]TGGGNKLTF	2						0.056
TGTGCTACGGTTTACTCAGGAACCTACAAATACATCTTT	CATVYSGTYKYIF	TRAV17*01	TRAJ40*01	2	DC Twin 5A	Gut-homing cells	Male	59	Monozygotic	Discordant	Crohn's disease	3.193	0.004	CATV[YF]SGTYKYIF	2						0.035
TGTGCTACGGTTTACTCAGGAACCTACAAATACATCTTT	CATVYSGTYKYIF	TRAV17*01	TRAJ40*01	1	CC Twin 4A	Gut-homing cells	Male	29	Monozygotic	Concordant	Crohn's disease	3.193	0.004	CATV[YF]SGTYKYIF	2						0.035
TGTGCCGTGAAGTGGAACTTTGGAAATGAGAAATTAACCTTT	CAVKWNFGNEKLTF	TRAV12-2*01	TRAJ48*01	1	CC Twin 3A	Gut-homing cells	Female	21	Monozygotic	Concordant	Crohn's disease	3.19	0.004	CAVKwdFGNEKLTF	3						0.105
TGTGCTGTGAGTGGCAGGAACACAGGCTTTCAGAAACTTGTATTT	CAVSGRNTGFQKLVF	TRAV8-6*01	TRAJ8*01	1	DC Twin 8A	Non gut-homing cells	Female	34	Monozygotic	Discordant	Crohn's disease	3.19	0.003								0.041
TGTGCCAGCAGCTTATCCGGGACAGGGGCCTACGAGCAGTACTTC	CASSLSGTGAYEQYF	TRBV7-2*01	TRBJ2-7*01	1	CC Twin 2B	Gut-homing cells	Male	23	Monozygotic	Concordant	Crohn's disease	3.19	0.004	CASSL.GTGAYEQYF	4						0.093
TGTGCCAGCAGCTTATCCGGGACAGGGGCCTACGAGCAGTACTTC	CASSLSGTGAYEQYF	TRBV7-2*01	TRBJ2-7*01	5	CC Twin 2A	Gut-homing cells	Male	23	Monozygotic	Concordant	Crohn's disease	3.19	0.004	CASSL.GTGAYEQYF	4						0.093
TGCATCCTGAGAGACCGGTATAACCAGGGAGGAAAGCTTATCTTC	CILRDRYNQGGKLIF	TRAV26-2*01	TRAJ23*01	3	DC Twin 7A	Tregs	Female	36	Monozygotic	Discordant	Crohn's disease	3.188	0.005								0.046
TGCATCCTGAGAGACCGTTATAACCAGGGAGGAAAGCTTATCTTC	CILRDRYNQGGKLIF	TRAV26-2*01	TRAJ23*01	1	CC Twin 3B	Tregs	Female	21	Monozygotic	Concordant	Crohn's disease	3.188	0.005								0.046
TGTGCCTCTGGGGGAGGAGGTGCTGACGGACTCACCTTT	CASGGGGADGLTF	TRAV6*01	TRAJ45*01	1	DC Twin 8A	Tregs	Female	34	Monozygotic	Discordant	Crohn's disease	3.188	0.004	CA..GGGADGLTF	19						0.1
TGCGCCAGCAGCCGGGACAACAATCAGCCCCAGCATTTT	CASSRDNNQPQHF	TRBV5-1*01	TRBJ1-5*01	3	CC Twin 3B	Tregs	Female	21	Monozygotic	Concordant	Crohn's disease	3.184	0.003	CASS..SNQPQHF	24						0.036
TGCGCCAGCAGCCGGGACAACAATCAGCCCCAGCATTTT	CASSRDNNQPQHF	TRBV5-1*01	TRBJ1-5*01	12	CC Twin 1B	Gut-homing cells	Male	26	Monozygotic	Concordant	Crohn's disease	3.184	0.003	CASS..SNQPQHF	24						0.036
TGTGCAGAGAATATGGGTGGCCAGAAGCTGCTCTTT	CAENMGGQKLLF	TRAV13-2*01	TRAJ16*01	1	CC Twin 3B	Tregs	Female	21	Monozygotic	Concordant	Crohn's disease	3.182	0.004	CAENM[AG]GQKLLF	2						0.043
TGTGCAGAGAATATGGGTGGCCAGAAGCTGCTCTTT	CAENMGGQKLLF	TRAV13-2*01	TRAJ16*01	2	CC Twin 3A	Gut-homing cells	Female	21	Monozygotic	Concordant	Crohn's disease	3.182	0.004	CAENM[AG]GQKLLF	2						0.043
TGCAGCGTTGAAAGTTCAGGGGGCACTGAAGCTTTCTTT	CSVESSGGTEAFF	TRBV29-1*01	TRBJ1-1*01	3	CC Twin 3B	Gut-homing cells	Female	21	Monozygotic	Concordant	Crohn's disease	3.179	0.004								0.029
TGTGCCGTGAAAGGAGACTTTGGAAATGAGAAATTAACCTTT	CAVKGDFGNEKLTF	TRAV12-2*01	TRAJ48*01	1	CC Twin 3A	Gut-homing cells	Female	21	Monozygotic	Concordant	Crohn's disease	3.179	0.004	CAVKwdFGNEKLTF	3						0.112
TGTGTGGTGATTGACAGCTGGGGGAAATTGCAGTTT	CVVIDSWGKLQF	TRAV12-1*01	TRAJ24*01	3	DC Twin 5A	Tregs	Male	59	Monozygotic	Discordant	Crohn's disease	3.176	0.004								0.097
TGTGCCAGCAGCCAAACCGGAGATACGCAGTATTTT	CASSQTGDTQYF	TRBV7-9*01	TRBJ2-3*01	6	DC Twin 8A	Gut-homing cells	Female	34	Monozygotic	Discordant	Crohn's disease	3.176	0.003								0.033
TGCGCCAGCAGCCCCTCTGGGGCCAACGTCCTGACTTTC	CASSPSGANVLTF	TRBV5-1*01	TRBJ2-6*01	4	DC Twin 8A	Tregs	Female	34	Monozygotic	Discordant	Crohn's disease	3.173	0.003	CAtS.SGANVLTF	16						0.064
TGCGCCAGCAGCCCATCTGGGGCCAACGTCCTGACTTTC	CASSPSGANVLTF	TRBV5-1*01	TRBJ2-6*01	4	DC Twin 8A	Non gut-homing cells	Female	34	Monozygotic	Discordant	Crohn's disease	3.173	0.003	CAtS.SGANVLTF	16						0.064
TGCATCCTGCAAGGCTCTAGCAACACAGGCAAACTAATCTTT	CILQGSSNTGKLIF	TRAV26-2*01	TRAJ37*01	2	DC Twin 6A	Tregs	Male	18	Monozygotic	Discordant	Crohn's disease	3.171	0.005								0.101
TGTGCCAGCAGCTCTCAGGAGAACACTGAAGCTTTCTTT	CASSSQENTEAFF	TRBV7-6*01	TRBJ1-1*01	16	CC Twin 2B	Non gut-homing cells	Male	23	Monozygotic	Concordant	Crohn's disease	3.17	0.003	CASS...NTEAFF	51						0.094
TGTGCCAGCAGGCAGGATAGCAATCAGCCCCAGCATTTT	CASRQDSNQPQHF	TRBV28*01	TRBJ1-5*01	2	CC Twin 3B	Gut-homing cells	Female	21	Monozygotic	Concordant	Crohn's disease	3.168	0.004	CASS..SNQPQHF	24						0.105
TGTGCTGTGGAGCCTGGCTCAGGAACCTACAAATACATCTTT	CAVEPGSGTYKYIF	TRAV2*01	TRAJ40*01	2	CC Twin 2A	Gut-homing cells	Male	23	Monozygotic	Concordant	Crohn's disease	3.165	0.004								0.04
TGTGCTCCCCATGCCAGACTCATGTTT	CAPHARLMF	TRAV6*01	TRAJ31*01	2	CC Twin 2B	Gut-homing cells	Male	23	Monozygotic	Concordant	Crohn's disease	3.159	0.004	CAP.ARLMF	3						0
TGTGCTCTTGCTGCCAGACTCATGTTT	CALAARLMF	TRAV6*01	TRAJ31*01	1	DC Twin 8A	Gut-homing cells	Female	34	Monozygotic	Discordant	Crohn's disease	3.154	0.004	CALrARLMF	4						0
TGTGCTGTGAGTGAGCCTTATAACACCGACAAGCTCATCTTT	CAVSEPYNTDKLIF	TRAV8-4*01	TRAJ34*01	3	DC Twin 6A	Non gut-homing cells	Male	18	Monozygotic	Discordant	Crohn's disease	3.154	0.004								0.059
TGTGCCTGGAGAGGACAGGGAGGGGAAAAACTGTTTTTT	CAWRGQGGEKLFF	TRBV30*01	TRBJ1-4*01	3	DC Twin 6A	Non gut-homing cells	Male	18	Monozygotic	Discordant	Crohn's disease	3.152	0.011	CAW.gQGGEKLFF	8						0.05
TGTGCTACGGACCAAGCCTCAGGAACCTACAAATACATCTTT	CATDQASGTYKYIF	TRAV17*01	TRAJ40*01	2	DC Twin 6A	Non gut-homing cells	Male	18	Monozygotic	Discordant	Crohn's disease	3.151	0.004	CATD.ASGTYKYIF	3						0.047
TGTGCTGTGAGAGAAGGGGGCCAGGCAGGAACTGCTCTGATCTTT	CAVREGGQAGTALIF	TRAV3*01	TRAJ15*01	1	CC Twin 2A	Gut-homing cells	Male	23	Monozygotic	Concordant	Crohn's disease	3.151	0.004								0.085
TGTGCAATGAAGGACTTTGGAAATGAGAAATTAACCTTT	CAMKDFGNEKLTF	TRAV12-3*01	TRAJ48*01	4	DC Twin 8A	Non gut-homing cells	Female	34	Monozygotic	Discordant	Crohn's disease	3.148	0.004	CAMkDFGNEKLTF	4						0.142
TGTGCAATGAAGGACTTTGGAAATGAGAAATTAACCTTT	CAMKDFGNEKLTF	TRAV12-3*01	TRAJ48*01	1	CC Twin 2B	Non gut-homing cells	Male	23	Monozygotic	Concordant	Crohn's disease	3.148	0.004	CAMkDFGNEKLTF	4						0.142
TGTGCAATGAAGGACTTTGGAAATGAGAAATTAACCTTT	CAMKDFGNEKLTF	TRAV12-3*01	TRAJ48*01	1	CC Twin 2A	Gut-homing cells	Male	23	Monozygotic	Concordant	Crohn's disease	3.148	0.004	CAMkDFGNEKLTF	4						0.142
TGTGCTGTTAAACTGGACACGGGCAGGAGAGCACTTACTTTT	CAVKLDTGRRALTF	TRAV2*01	TRAJ5*01	2	CC Twin 3B	Gut-homing cells	Female	21	Monozygotic	Concordant	Crohn's disease	3.147	0.003	CAVe.DTGRRALTF	6						0.064
TGTGCTGTTAAACTGGACACGGGCAGGAGAGCACTTACTTTT	CAVKLDTGRRALTF	TRAV2*01	TRAJ5*01	17	CC Twin 2A	Gut-homing cells	Male	23	Monozygotic	Concordant	Crohn's disease	3.147	0.003	CAVe.DTGRRALTF	6						0.064
TGTGCTGTGCGACGGTACAATAACAATGACATGCGCTTT	CAVRRYNNNDMRF	TRAV20*01	TRAJ43*01	2	CC Twin 2B	Tregs	Male	23	Monozygotic	Concordant	Crohn's disease	3.145	0.004	CAVR[RS]YNNNDMRF	2						0.043
TGTGCTGTGCGACGGTACAATAACAATGACATGCGCTTT	CAVRRYNNNDMRF	TRAV20*01	TRAJ43*01	17	CC Twin 2A	Tregs	Male	23	Monozygotic	Concordant	Crohn's disease	3.145	0.004	CAVR[RS]YNNNDMRF	2						0.043
TGTGCCAGTAGTTATAGGAGCACCGGGGAGCTGTTTTTT	CASSYRSTGELFF	TRBV19*01	TRBJ2-2*01	8	CC Twin 2A	Non gut-homing cells	Male	23	Monozygotic	Concordant	Crohn's disease	3.144	0.003	CASS.RsTGELFF	12	GILGFVFTL	Matrix protein 1 (M1)	Influenza A virus	Viral	HLA-A*0201	0.424
TGTGCCCCCCCTGCCAGACTCATGTTT	CAPPARLMF	TRAV6*01	TRAJ31*01	1	DC Twin 6A	Non gut-homing cells	Male	18	Monozygotic	Discordant	Crohn's disease	3.142	0.004	CAP.ARLMF	3						0
TGTGCCAGCTCACCACCCAGGGGGAGCGAGACCCAGTACTTC	CASSPPRGSETQYF	TRBV18*01	TRBJ2-5*01	5	DC Twin 8A	Non gut-homing cells	Female	34	Monozygotic	Discordant	Crohn's disease	3.141	0.003	CASSPP[IR]GSETQYF	2						0.062
TGTGCTGTGAGGGTGGGAAAGCTTATCTTC	CAVRVGKLIF	TRAV21*01	TRAJ23*01	42	CC Twin 1A	Tregs	Male	26	Monozygotic	Concordant	Crohn's disease	3.138	0.003								0.087
TGTGCCAGCAGCCAAAACAGGGGCCAAGAGACCCAGTACTTC	CASSQNRGQETQYF	TRBV7-2*01	TRBJ2-5*01	18	CC Twin 3B	Gut-homing cells	Female	21	Monozygotic	Concordant	Crohn's disease	3.137	0.006	CASSqdRGQETQYF	3						0.035
TGCGGCACAGAGAGTAATGCTGGTGGTACTAGCTATGGAAAGCTGACATTT	CGTESNAGGTSYGKLTF	TRAV30*01	TRAJ52*01	1	DC Twin 8A	Gut-homing cells	Female	34	Monozygotic	Discordant	Crohn's disease	3.136	0.003	CGTE[ES]NAGGTSYGKLTF	2						0.088
TGTGCTCTGAGGAGGGGTGGCTACAATAAGCTGATTTTT	CALRRGGYNKLIF	TRAV9-2*01	TRAJ4*01	2	CC Twin 1A	Gut-homing cells	Male	26	Monozygotic	Concordant	Crohn's disease	3.134	0.005	CALr[SV]GGYNKLIF	6						0.134
TGTGCCAGCAGTTACGGGGGTCCGTACAATGAGCAGTTCTTC	CASSYGGPYNEQFF	TRBV6-2*01	TRBJ2-1*01	5	CC Twin 2B	Non gut-homing cells	Male	23	Monozygotic	Concordant	Crohn's disease	3.133	0.008	CASSlGGpYNEQFF	3						0.095
TGTGCTGTGGGCCTAGATGACAAGATCATCTTT	CAVGLDDKIIF	TRAV8-3*01	TRAJ30*01	7	CC Twin 3B	Gut-homing cells	Female	21	Monozygotic	Concordant	Crohn's disease	3.131	0.005	CA[VG].GDDKIIF	12						0.039
TGTGCTGTGGGTCTAGATGACAAGATCATCTTT	CAVGLDDKIIF	TRAV8-3*01	TRAJ30*01	1	CC Twin 2A	Gut-homing cells	Male	23	Monozygotic	Concordant	Crohn's disease	3.131	0.005	CA[VG].GDDKIIF	12						0.039
TGTGCTGTGGGGTTAGATGACAAGATCATCTTT	CAVGLDDKIIF	TRAV8-3*01	TRAJ30*01	3	CC Twin 1B	Gut-homing cells	Male	26	Monozygotic	Concordant	Crohn's disease	3.131	0.005	CA[VG].GDDKIIF	12						0.039
TGCAGTGCTAGAGGACCAACCGAGCAGTTCTTC	CSARGPTEQFF	TRBV20-1*01	TRBJ2-1*01	6	CC Twin 2A	Tregs	Male	23	Monozygotic	Concordant	Crohn's disease	3.13	0.003								0
TGTGCTGTGGGTGCGTCCTTTTCAGATGGCCAGAAGCTGCTCTTT	CAVGASFSDGQKLLF	TRAV8-3*01	TRAJ16*01	1	DC Twin 6A	Non gut-homing cells	Male	18	Monozygotic	Discordant	Crohn's disease	3.128	0.005								0.055
TGTGCTGTGGGGCGTTACACGGGAGGAGGAAACAAACTCACCTTT	CAVGRYTGGGNKLTF	TRAV8-3*01	TRAJ10*01	1	DC Twin 8A	Tregs	Female	34	Monozygotic	Discordant	Crohn's disease	3.128	0.008								0.047
TGTGCTGTGGACGGGAATGCAGGCAACATGCTCACCTTT	CAVDGNAGNMLTF	TRAV22*01	TRAJ39*01	1	DC Twin 6A	Tregs	Male	18	Monozygotic	Discordant	Crohn's disease	3.128	0.008	CAVD[SG]NAGNMLTF	2						0.065
TGTGCTGTGGGTCGGTACACGGGAGGAGGAAACAAACTCACCTTT	CAVGRYTGGGNKLTF	TRAV8-3*01	TRAJ10*01	1	CC Twin 3A	Gut-homing cells	Female	21	Monozygotic	Concordant	Crohn's disease	3.128	0.008								0.047
TGCAGTGCTTCCTTGAGCACTGAAGCTTTCTTT	CSASLSTEAFF	TRBV20-1*01	TRBJ1-1*01	1	CC Twin 4A	Tregs	Male	29	Monozygotic	Concordant	Crohn's disease	3.127	0.004	CSASL.TEAFF	3						0
TGTGCTGTGAGAGAAACTAACCAGGCAGGAACTGCTCTGATCTTT	CAVRETNQAGTALIF	TRAV3*01	TRAJ15*01	2	DC Twin 8A	Non gut-homing cells	Female	34	Monozygotic	Discordant	Crohn's disease	3.125	0.005								0.033
TGTGCTGTGAGAGAAACCAACCAGGCAGGAACTGCTCTGATCTTT	CAVRETNQAGTALIF	TRAV3*01	TRAJ15*01	4	CC Twin 2A	Tregs	Male	23	Monozygotic	Concordant	Crohn's disease	3.125	0.005								0.033
TGTGCCAGCAGTTTCCTTAGCACAGATACGCAGTATTTT	CASSFLSTDTQYF	TRBV27*01	TRBJ2-3*01	4	CC Twin 2A	Gut-homing cells	Male	23	Monozygotic	Concordant	Crohn's disease	3.124	0.003	CASSyLsTDTQYF	3						0.191
TGCGCCAGCAGCTTGCAGGGCAGTGTAGATACGCAGTATTTT	CASSLQGSVDTQYF	TRBV5-1*01	TRBJ2-3*01	6	DC Twin 6A	Tregs	Male	18	Monozygotic	Discordant	Crohn's disease	3.119	0.005								0.028
TGTGTGGTGAACAAGGACTTCAACAAATTTTACTTT	CVVNKDFNKFYF	TRAV12-1*01	TRAJ21*01	1	CC Twin 2B	Gut-homing cells	Male	23	Monozygotic	Concordant	Crohn's disease	3.119	0.005	CVVN[EK]DFNKFYF	2						0.114
TGTGTGGTGAACAAGGACTTCAACAAATTTTACTTT	CVVNKDFNKFYF	TRAV12-1*01	TRAJ21*01	2	CC Twin 1B	Gut-homing cells	Male	26	Monozygotic	Concordant	Crohn's disease	3.119	0.005	CVVN[EK]DFNKFYF	2						0.114
TGTGGAGCAGACTCTAGTGCAGGCAACATGCTCACCTTT	CGADSSAGNMLTF	TRAV34*01	TRAJ39*01	1	CC Twin 3B	Gut-homing cells	Female	21	Monozygotic	Concordant	Crohn's disease	3.118	0.008	CGADsNAGNMLTF	4						0.07
TGTGCCAGCAGCGTACAGAAGAACACTGAAGCTTTCTTT	CASSVQKNTEAFF	TRBV9*01	TRBJ1-1*01	2	DC Twin 8A	Gut-homing cells	Female	34	Monozygotic	Discordant	Crohn's disease	3.117	0.005	CASS...NTEAFF	51						0.032
TGTGCCAGCAGCGTACAGAAGAACACTGAAGCTTTCTTT	CASSVQKNTEAFF	TRBV9*01	TRBJ1-1*01	1	DC Twin 8A	Non gut-homing cells	Female	34	Monozygotic	Discordant	Crohn's disease	3.117	0.005	CASS...NTEAFF	51						0.032
TGTGCCAGAAGTGAGGGGAATACGCAGTATTTT	CARSEGNTQYF	TRBV2*01	TRBJ2-3*01	5	DC Twin 6A	Gut-homing cells	Male	18	Monozygotic	Discordant	Crohn's disease	3.116	0.008	CA[RS]SEGNTQYF	2						0.078
TGTGCCAGCAGTGAGGGGAATACGCAGTATTTT	CASSEGNTQYF	TRBV2*01	TRBJ2-3*01	3	DC Twin 6A	Gut-homing cells	Male	18	Monozygotic	Discordant	Crohn's disease	3.116	0.008	CA[RS]SEGNTQYF	2						0.142
TGTGCTCTGTTAATTTCTGGTGGCTACAATAAGCTGATTTTT	CALLISGGYNKLIF	TRAV6*01	TRAJ4*01	1	DC Twin 8A	Tregs	Female	34	Monozygotic	Discordant	Crohn's disease	3.111	0.005								0.058
TGTGCTGTGACCCCCAGGAGCAGTGCTTCCAAGATAATCTTT	CAVTPRSSASKIIF	TRAV8-4*01	TRAJ3*01	1	DC Twin 8A	Gut-homing cells	Female	34	Monozygotic	Discordant	Crohn's disease	3.108	0.008								0.107
TGTGCCTGGAGTCAAGGGCCCTCTGGAAACACCATATATTTT	CAWSQGPSGNTIYF	TRBV30*01	TRBJ1-3*01	1	DC Twin 8A	Non gut-homing cells	Female	34	Monozygotic	Discordant	Crohn's disease	3.106	0.012	CAsSQGpSGNTIYF	3						0.101
TGTGCCAGCAGCCCAGGACAGAACAATGAGCAGTTCTTC	CASSPGQNNEQFF	TRBV28*01	TRBJ2-1*01	2	DC Twin 5A	Gut-homing cells	Male	59	Monozygotic	Discordant	Crohn's disease	3.103	0.006	CASSPGQNNEQFF	4						0.064
TGTGCCAGCAGCCCAGGACAGAACAATGAGCAGTTCTTC	CASSPGQNNEQFF	TRBV28*01	TRBJ2-1*01	1	CC Twin 4A	Gut-homing cells	Male	29	Monozygotic	Concordant	Crohn's disease	3.103	0.006	CASSPGQNNEQFF	4						0.064
TGTGCCAGCAGCGTAGTGGGCGATTCACCCCTCCACTTT	CASSVVGDSPLHF	TRBV9*01	TRBJ1-6*01	3	DC Twin 8A	Gut-homing cells	Female	34	Monozygotic	Discordant	Crohn's disease	3.102	0.005								0.059
TGTGCCAGCAGCGTAGTTGGGGATTCACCCCTCCACTTT	CASSVVGDSPLHF	TRBV9*01	TRBJ1-6*01	3	DC Twin 6A	Tregs	Male	18	Monozygotic	Discordant	Crohn's disease	3.102	0.005								0.059
TGTGCCAGCAGTCGATCAGAGACCCAGTACTTC	CASSRSETQYF	TRBV6-6*01	TRBJ2-5*01	1	CC Twin 4A	Tregs	Male	29	Monozygotic	Concordant	Crohn's disease	3.102	0.005	CASS.[QG]ETQYF	17						0.052
TGTGCAACAAGGGCTAGCAACACAGGCAAACTAATCTTT	CATRASNTGKLIF	TRAV12-3*01	TRAJ37*01	2	CC Twin 3B	Gut-homing cells	Female	21	Monozygotic	Concordant	Crohn's disease	3.102	0.005								0.102
TGTGTTGTGAGTGGAAATTCAGGAAACACACCTCTTGTCTTT	CVVSGNSGNTPLVF	TRAV8-2*01	TRAJ29*01	1	DC Twin 7A	Tregs	Female	36	Monozygotic	Discordant	Crohn's disease	3.1	0.005	CVVSG[PN]SGNTPLVF	2						0.036
TGTGTTGTGAGCGGGAATTCAGGAAACACACCTCTTGTCTTT	CVVSGNSGNTPLVF	TRAV8-2*01	TRAJ29*01	2	CC Twin 2B	Tregs	Male	23	Monozygotic	Concordant	Crohn's disease	3.1	0.005	CVVSG[PN]SGNTPLVF	2						0.036
TGTGCTACGGGGGTCATGGAATATGGAAACAAGCTGGTCTTT	CATGVMEYGNKLVF	TRAV17*01	TRAJ47*01	1	DC Twin 6A	Tregs	Male	18	Monozygotic	Discordant	Crohn's disease	3.097	0.006	CATG[VP]MEYGNKLVF	2						0.059
TGTGCTACGGGCGTTATGGAATATGGAAACAAGCTGGTCTTT	CATGVMEYGNKLVF	TRAV17*01	TRAJ47*01	1	CC Twin 1B	Gut-homing cells	Male	26	Monozygotic	Concordant	Crohn's disease	3.097	0.006	CATG[VP]MEYGNKLVF	2						0.059
TGTGCCAGCAGCGTCCGAGAAGATACGCAGTATTTT	CASSVREDTQYF	TRBV9*01	TRBJ2-3*01	9	CC Twin 2A	Gut-homing cells	Male	23	Monozygotic	Concordant	Crohn's disease	3.095	0.007	CASSp[RL].DTQYF	8						0.041
TGTGCCAGCAGCATCCGAGAAGATACGCAGTATTTT	CASSIREDTQYF	TRBV9*01	TRBJ2-3*01	1	CC Twin 2A	Gut-homing cells	Male	23	Monozygotic	Concordant	Crohn's disease	3.095	0.007	CASSp[RL].DTQYF	8						0.032
TGTGCCAGCAGCTCCCAGGGGAATGAGCAGTTCTTC	CASSSQGNEQFF	TRBV28*01	TRBJ2-1*01	8	CC Twin 3B	Gut-homing cells	Female	21	Monozygotic	Concordant	Crohn's disease	3.095	0.006	CASSL.G[NG]EQFF	11						0.038
TGTGCCAGCAGCCCTTCCTGGGAGCAGTTCTTC	CASSPSWEQFF	TRBV28*01	TRBJ2-1*01	1	CC Twin 2B	Tregs	Male	23	Monozygotic	Concordant	Crohn's disease	3.095	0.006								0.034
TGTGCCAGCAGCCCTTCCTGGGAGCAGTTCTTC	CASSPSWEQFF	TRBV28*01	TRBJ2-1*01	3	CC Twin 2A	Tregs	Male	23	Monozygotic	Concordant	Crohn's disease	3.095	0.006								0.034
TGTGCAGCAGCCCGGAACAGAGATGACAAGATCATCTTT	CAAARNRDDKIIF	TRAV13-1*01	TRAJ30*01	1	DC Twin 5A	Tregs	Male	59	Monozygotic	Discordant	Crohn's disease	3.094	0.008								0.156
TGTGCAGGATCAGGAGGAAGCTACATACCTACATTT	CAGSGGSYIPTF	TRAV25*01	TRAJ6*01	3	CC Twin 4B	Gut-homing cells	Male	29	Monozygotic	Concordant	Crohn's disease	3.091	0.008	CAg.GGSYIPTF	8						0.078
TGTGCAGGGTCTGGAGGAAGCTACATACCTACATTT	CAGSGGSYIPTF	TRAV25*01	TRAJ6*01	2	CC Twin 4A	Gut-homing cells	Male	29	Monozygotic	Concordant	Crohn's disease	3.091	0.008	CAg.GGSYIPTF	8						0.078
TGTGCAGCTTCAGGAGGAAGCTACATACCTACATTT	CAASGGSYIPTF	TRAV25*01	TRAJ6*01	4	CC Twin 2A	Non gut-homing cells	Male	23	Monozygotic	Concordant	Crohn's disease	3.091	0.008	CAg.GGSYIPTF	8						0.07
TGTGCCAGCAGCTCGGACAGGAACACTGAAGCTTTCTTT	CASSSDRNTEAFF	TRBV7-8*01	TRBJ1-1*01	3	CC Twin 2B	Gut-homing cells	Male	23	Monozygotic	Concordant	Crohn's disease	3.09	0.007	CASS[QV]DRNTEAFF	7						0.191
TGTGCCAGCAGCTCTGACAGGAACACTGAAGCTTTCTTT	CASSSDRNTEAFF	TRBV7-8*01	TRBJ1-1*01	4	CC Twin 1A	Gut-homing cells	Male	26	Monozygotic	Concordant	Crohn's disease	3.09	0.007	CASS[QV]DRNTEAFF	7						0.191
TGTGTGGCAGGGGGCTTTGGGAATGTGCTGCATTGC	CVAGGFGNVLHC	TRAV12-1*01	TRAJ35*01	1	DC Twin 8A	Non gut-homing cells	Female	34	Monozygotic	Discordant	Crohn's disease	3.088	0.005								0.031
TGTGCAATGCAGGGAGCTGGCAACAACCGTAAGCTGATTTGG	CAMQGAGNNRKLIW	TRAV12-3*01	TRAJ38*01	2	DC Twin 6A	Non gut-homing cells	Male	18	Monozygotic	Discordant	Crohn's disease	3.088	0.005	CAmTGAGNNRKLIW	4						0.032
TGTGTGGTAATTACGTACAATAACAATGACATGCGCTTT	CVVITYNNNDMRF	TRAV12-1*01	TRAJ43*01	1	CC Twin 2B	Gut-homing cells	Male	23	Monozygotic	Concordant	Crohn's disease	3.088	0.005	CVVI.YNNNDMRF	4						0.142
TGTGCCAGCAGCTTAGGAGGGATGAACACTGAAGCTTTCTTT	CASSLGGMNTEAFF	TRBV7-8*01	TRBJ1-1*01	2	DC Twin 8A	Gut-homing cells	Female	34	Monozygotic	Discordant	Crohn's disease	3.085	0.005	CASSLG..NTEAFF	22						0.07
TGTGCCAGCAGCTTAGGGGGTATGAACACTGAAGCTTTCTTT	CASSLGGMNTEAFF	TRBV7-8*01	TRBJ1-1*01	14	DC Twin 7A	Tregs	Female	36	Monozygotic	Discordant	Crohn's disease	3.085	0.005	CASSLG..NTEAFF	22						0.07
TGTGCAGCAAGTATCAGTGACAGCTGGGGGAAATTGCAGTTT	CAASISDSWGKLQF	TRAV13-1*01	TRAJ24*01	1	DC Twin 8A	Tregs	Female	34	Monozygotic	Discordant	Crohn's disease	3.082	0.008								0.036
TGTGCAGCAAGTATTTCTGACAGCTGGGGGAAATTGCAGTTT	CAASISDSWGKLQF	TRAV13-1*01	TRAJ24*01	1	CC Twin 1A	Gut-homing cells	Male	26	Monozygotic	Concordant	Crohn's disease	3.082	0.008								0.036
TGTGCCAGCAGCTTAGATGGGGCCACCGGGGAGCTGTTTTTT	CASSLDGATGELFF	TRBV7-2*01	TRBJ2-2*01	4	CC Twin 3B	Tregs	Female	21	Monozygotic	Concordant	Crohn's disease	3.081	0.007	CASSLDG[AY]TGELFF	2						0.041
TGTGCCAGCAGCCGGACATACGATCAGTACTTC	CASSRTYDQYF	TRBV7-9*01	TRBJ2-7*01	13	DC Twin 8A	Gut-homing cells	Female	34	Monozygotic	Discordant	Crohn's disease	3.08	0.004								0.026
TGTGCCAGTAGTATGAGGGCCAGCTACGAGCAGTACTTC	CASSMRASYEQYF	TRBV19*01	TRBJ2-7*01	4	CC Twin 2A	Non gut-homing cells	Male	23	Monozygotic	Concordant	Crohn's disease	3.08	0.004	CASSiRsSYEQyF	6	GILGFVFTL	Matrix protein 1 (M1)	Influenza A virus	Viral	HLA-A*0201	0.451
TGTGCAATGAGCGGAGGTGGCAACAACCGTAAGCTGATTTGG	CAMSGGGNNRKLIW	TRAV12-3*01	TRAJ38*01	5	DC Twin 6A	Non gut-homing cells	Male	18	Monozygotic	Discordant	Crohn's disease	3.08	0.005								0.031
TGTGCAATGAGCGGAGGTGGCAACAACCGTAAGCTGATTTGG	CAMSGGGNNRKLIW	TRAV12-3*01	TRAJ38*01	7	DC Twin 6A	Tregs	Male	18	Monozygotic	Discordant	Crohn's disease	3.08	0.005								0.031
TGTGTTGTGAGTGGGCCGTCAGGAAACACACCTCTTGTCTTT	CVVSGPSGNTPLVF	TRAV8-2*01	TRAJ29*01	10	CC Twin 2B	Tregs	Male	23	Monozygotic	Concordant	Crohn's disease	3.08	0.005	CVVSG[PN]SGNTPLVF	2						0.147
TGTGTTGTGAGTGGGCCGTCAGGAAACACACCTCTTGTCTTT	CVVSGPSGNTPLVF	TRAV8-2*01	TRAJ29*01	1	CC Twin 2B	Non gut-homing cells	Male	23	Monozygotic	Concordant	Crohn's disease	3.08	0.005	CVVSG[PN]SGNTPLVF	2						0.147
TGTGTTGTGAGTGGGCCGTCAGGAAACACACCTCTTGTCTTT	CVVSGPSGNTPLVF	TRAV8-2*01	TRAJ29*01	5	CC Twin 2A	Tregs	Male	23	Monozygotic	Concordant	Crohn's disease	3.08	0.005	CVVSG[PN]SGNTPLVF	2						0.147
TGTGCCAGCTCACAAGGGGGAGACTATGGCTACACCTTC	CASSQGGDYGYTF	TRBV18*01	TRBJ1-2*01	5	CC Twin 1A	Gut-homing cells	Male	26	Monozygotic	Concordant	Crohn's disease	3.078	0.007	CASS.[GT]gnYGYTF	42						0.067
TGTGCCAGCAGTTTGGGGGGGGGCGAAAAACTGTTTTTT	CASSLGGGEKLFF	TRBV28*01	TRBJ1-4*01	1	DC Twin 8A	Non gut-homing cells	Female	34	Monozygotic	Discordant	Crohn's disease	3.078	0.007	CASSLGG.EKLFF	3						0.034
TGTGCCAGCAGTTACGGGGGGAGCACAGATACGCAGTATTTT	CASSYGGSTDTQYF	TRBV12-4*01	TRBJ2-3*01	10	CC Twin 3B	Gut-homing cells	Female	21	Monozygotic	Concordant	Crohn's disease	3.077	0.005	CASS[FY]gGSTDTQYF	6						0.026
TGTGCAGCAAGTCCGACCACCAATGCAGGCAAATCAACCTTT	CAASPTTNAGKSTF	TRAV13-1*01	TRAJ27*01	1	DC Twin 8A	Gut-homing cells	Female	34	Monozygotic	Discordant	Crohn's disease	3.077	0.008								0.036
TGTGCCAGCAGCCTCAGCACAGATACGCAGTATTTT	CASSLSTDTQYF	TRBV7-6*01	TRBJ2-3*01	25	CC Twin 3B	Gut-homing cells	Female	21	Monozygotic	Concordant	Crohn's disease	3.075	0.007	CASSL..DTQYF	14						0.093
TGTGCCAGCAGTTTTAACAATTCACCCCTCCACTTT	CASSFNNSPLHF	TRBV27*01	TRBJ1-6*01	9	DC Twin 7A	Tregs	Female	36	Monozygotic	Discordant	Crohn's disease	3.074	0.005	CASS[FL].NSPLHF	14						0.039
TGTGCCAGCAGCTTAGGGTCGAAAGAGACCCAGTACTTC	CASSLGSKETQYF	TRBV7-3*01	TRBJ2-5*01	5	DC Twin 8A	Gut-homing cells	Female	34	Monozygotic	Discordant	Crohn's disease	3.071	0.008	CASSlGsKETQYF	3						0.039
TGCAGTGTAACGACTAGCGGAGGTAGGGAGCAGTACTTC	CSVTTSGGREQYF	TRBV20-1*01	TRBJ2-7*01	1	CC Twin 2A	Gut-homing cells	Male	23	Monozygotic	Concordant	Crohn's disease	3.068	0.005								0.035
TGTGCCAGCAGCTTAGCGACGGGCTCTGGAAACACCATATATTTT	CASSLATGSGNTIYF	TRBV7-8*01	TRBJ1-3*01	2	CC Twin 1B	Gut-homing cells	Male	26	Monozygotic	Concordant	Crohn's disease	3.068	0.005	CASSLA.GSGNTIYF	3						0.044
TGTGCCAGCAGTTCCTTTGGGGGAGAGACCCAGTACTTC	CASSSFGGETQYF	TRBV28*01	TRBJ2-5*01	5	CC Twin 3B	Gut-homing cells	Female	21	Monozygotic	Concordant	Crohn's disease	3.066	0.007								0.043
TGTGCCAGCAGCAGGGACAGGGTCACTGAAGCTTTCTTT	CASSRDRVTEAFF	TRBV28*01	TRBJ1-1*01	5	CC Twin 2B	Non gut-homing cells	Male	23	Monozygotic	Concordant	Crohn's disease	3.066	0.007	CASSRDR[VD]TEAFF	2						0.042
TGTGCCAGCAGCAGGGACAGGGTCACTGAAGCTTTCTTT	CASSRDRVTEAFF	TRBV28*01	TRBJ1-1*01	19	CC Twin 2B	Gut-homing cells	Male	23	Monozygotic	Concordant	Crohn's disease	3.066	0.007	CASSRDR[VD]TEAFF	2						0.042
TGTGCCAGCAGCAGGGACAGGGTCACTGAAGCTTTCTTT	CASSRDRVTEAFF	TRBV28*01	TRBJ1-1*01	3	CC Twin 2A	Gut-homing cells	Male	23	Monozygotic	Concordant	Crohn's disease	3.066	0.007	CASSRDR[VD]TEAFF	2						0.042
TGTGCCAGCAGCAGAGACAGGGTCACTGAAGCTTTCTTT	CASSRDRVTEAFF	TRBV28*01	TRBJ1-1*01	3	CC Twin 1A	Gut-homing cells	Male	26	Monozygotic	Concordant	Crohn's disease	3.066	0.007	CASSRDR[VD]TEAFF	2						0.042
TGCAGCTACAGGGGGGACAATGAGCAGTTCTTC	CSYRGDNEQFF	TRBV29-1*01	TRBJ2-1*01	2	DC Twin 8A	Tregs	Female	34	Monozygotic	Discordant	Crohn's disease	3.065	0.008								0.079
TGTGCCAGCAGCTTAGTCGGTCGAAACTATGGCTACACCTTC	CASSLVGRNYGYTF	TRBV7-2*01	TRBJ1-2*01	6	CC Twin 2A	Tregs	Male	23	Monozygotic	Concordant	Crohn's disease	3.065	0.008	CASSLVG[RE]NYGYTF	2						0.068
TGTGCTGTGAGGCGGGGCTACAAGCTCAGCTTT	CAVRRGYKLSF	TRAV21*01	TRAJ20*01	2	DC Twin 6A	Tregs	Male	18	Monozygotic	Discordant	Crohn's disease	3.064	0.007								0
TGTGCTGTGAGACCCCAAGCTGCAGGCAACAAGCTAACTTTT	CAVRPQAAGNKLTF	TRAV3*01	TRAJ17*01	2	CC Twin 2B	Gut-homing cells	Male	23	Monozygotic	Concordant	Crohn's disease	3.06	0.005	CAVR.KAAGNKLTF	9						0.125
TGTGCCTGGAGCCGCGAGGGCTATGGCTACACCTTC	CAWSREGYGYTF	TRBV30*01	TRBJ1-2*01	1	DC Twin 8A	Non gut-homing cells	Female	34	Monozygotic	Discordant	Crohn's disease	3.059	0.013	CA[WS]SREGYGYTF	2						0.128
TGCAGCGTCGGGACAGGGGGCACTAATGAAAAACTGTTTTTT	CSVGTGGTNEKLFF	TRBV29-1*01	TRBJ1-4*01	5	CC Twin 1B	Tregs	Male	26	Monozygotic	Concordant	Crohn's disease	3.057	0.008	CSvGaGGTNEKLFF	3	GLCTLVAML	mRNA export factor ICP27 homolog (BMLF1),Replication and transcription activator (BRLF1)	Human gammaherpesvirus 4	Viral	HLA-B*0801,HLA-A*0201,HLA-A*0202	0.421
TGCAGCGTCGGGACAGGGGGCACTAATGAAAAACTGTTTTTT	CSVGTGGTNEKLFF	TRBV29-1*01	TRBJ1-4*01	2	CC Twin 1B	Gut-homing cells	Male	26	Monozygotic	Concordant	Crohn's disease	3.057	0.008	CSvGaGGTNEKLFF	3	GLCTLVAML	mRNA export factor ICP27 homolog (BMLF1),Replication and transcription activator (BRLF1)	Human gammaherpesvirus 4	Viral	HLA-B*0801,HLA-A*0201,HLA-A*0202	0.421
TGCAGCGTTGGGACAGGGGGAACTAATGAAAAACTGTTTTTT	CSVGTGGTNEKLFF	TRBV29-1*01	TRBJ1-4*01	2	CC Twin 1A	Tregs	Male	26	Monozygotic	Concordant	Crohn's disease	3.057	0.008	CSvGaGGTNEKLFF	3	GLCTLVAML	mRNA export factor ICP27 homolog (BMLF1),Replication and transcription activator (BRLF1)	Human gammaherpesvirus 4	Viral	HLA-B*0801,HLA-A*0201,HLA-A*0202	0.421
TGTGCCGTGAGGGGAGGTGCTGACGGACTCACCTTT	CAVRGGADGLTF	TRAV12-2*01	TRAJ45*01	3	DC Twin 8A	Non gut-homing cells	Female	34	Monozygotic	Discordant	Crohn's disease	3.057	0.005	CA.gGGADGLTF	9	ELAGIGILTV	Melanoma antigen recognized by T-cells 1-mutant (MART1-mutant),Melanoma antigen recognized by T-cells 1 (MART1)	Synthetic,Homo sapiens	Synthetic	HLA-A*0201	0.294
TGTGCCGTGGGGGACTTTGGAAATGAGAAATTAACCTTT	CAVGDFGNEKLTF	TRAV39*01	TRAJ48*01	1	DC Twin 8A	Non gut-homing cells	Female	34	Monozygotic	Discordant	Crohn's disease	3.057	0.005	CAvG.FGNEKLTF	6						0.088
TGTGCCGTGGGCGACTTTGGAAATGAGAAATTAACCTTT	CAVGDFGNEKLTF	TRAV39*01	TRAJ48*01	1	DC Twin 8A	Gut-homing cells	Female	34	Monozygotic	Discordant	Crohn's disease	3.057	0.005	CAvG.FGNEKLTF	6						0.088
TGTGCCGCCAGAGGAGGTGCTGACGGACTCACCTTT	CAARGGADGLTF	TRAV12-2*01	TRAJ45*01	1	CC Twin 4A	Tregs	Male	29	Monozygotic	Concordant	Crohn's disease	3.057	0.005	CA.gGGADGLTF	9						0.2
TGTGCCAGTAGTATATATGGGTCCGAGACCCAGTACTTC	CASSIYGSETQYF	TRBV19*01	TRBJ2-5*01	1	DC Twin 6A	Non gut-homing cells	Male	18	Monozygotic	Discordant	Crohn's disease	3.055	0.007								0.188
TGTGCAGAGAGTACCCATAACCAGGGAGGAAAGCTTATCTTC	CAESTHNQGGKLIF	TRAV5*01	TRAJ23*01	1	CC Twin 2A	Non gut-homing cells	Male	23	Monozygotic	Concordant	Crohn's disease	3.054	0.008	CAEST[DH]NQGGKLIF	2						0.168
TGTGCCCCTTTAACCTCTGGTGGCTACAATAAGCTGATTTTT	CAPLTSGGYNKLIF	TRAV12-2*01	TRAJ4*01	1	CC Twin 1B	Gut-homing cells	Male	26	Monozygotic	Concordant	Crohn's disease	3.054	0.008								0.099
TGTGCCAGCAGCCCTGGACAAGGCGGCAATCAGCCCCAGCATTTT	CASSPGQGGNQPQHF	TRBV5-4*01	TRBJ1-5*01	1	DC Twin 5A	Tregs	Male	59	Monozygotic	Discordant	Crohn's disease	3.052	0.007	CASS.GQGGNQPQHF	3						0.045
TGTGCCAGCAGCCCGGGACAAGGAGGCAATCAGCCCCAGCATTTT	CASSPGQGGNQPQHF	TRBV5-4*01	TRBJ1-5*01	11	CC Twin 1A	Tregs	Male	26	Monozygotic	Concordant	Crohn's disease	3.052	0.007	CASS.GQGGNQPQHF	3						0.045
TGTGCTACGGTGATTTCAGGAGGAAGCTACATACCTACATTT	CATVISGGSYIPTF	TRAV17*01	TRAJ6*01	1	DC Twin 8A	Gut-homing cells	Female	34	Monozygotic	Discordant	Crohn's disease	3.051	0.008								0.044
TGCGCCAGCAGCTTGACTAGCGGGGGCCAAGAGACCCAGTACTTC	CASSLTSGGQETQYF	TRBV5-1*01	TRBJ2-5*01	4	DC Twin 8A	Tregs	Female	34	Monozygotic	Discordant	Crohn's disease	3.051	0.005	CASSLTSG[GT]QETQYF	2						0.047
TGTGCCAGCAGTTCCGCAGGGACAGGGGGAGAAGAGACCCAGTACTTC	CASSSAGTGGEETQYF	TRBV28*01	TRBJ2-5*01	3	CC Twin 2B	Non gut-homing cells	Male	23	Monozygotic	Concordant	Crohn's disease	3.049	0.007	CASSp[AS]GTGGEETQYF	7						0.04
TGTGCCAGCAGTTCAGCCGGGACAGGGGGCGAAGAGACCCAGTACTTC	CASSSAGTGGEETQYF	TRBV28*01	TRBJ2-5*01	3	CC Twin 2A	Gut-homing cells	Male	23	Monozygotic	Concordant	Crohn's disease	3.049	0.007	CASSp[AS]GTGGEETQYF	7						0.04
TGTGCAGGGTTTCGGAATAACAATGCCAGACTCATGTTT	CAGFRNNNARLMF	TRAV27*01	TRAJ31*01	8	CC Twin 2B	Gut-homing cells	Male	23	Monozygotic	Concordant	Crohn's disease	3.048	0.005								0.071
TGTGCTGTGGAGGATCTCACAGGCTTTCAGAAACTTGTATTT	CAVEDLTGFQKLVF	TRAV2*01	TRAJ8*01	1	Healthy 3	Tregs	Female	26		Healthy control	Healthy control	3.048	0.0001798	CAVE[DE][EG]TGFQKLVF	5						0.07
TGTGCCTGGAGCTGGGTAACAGATACGCAGTATTTT	CAWSWVTDTQYF	TRBV30*01	TRBJ2-3*01	2	DC Twin 8A	Gut-homing cells	Female	34	Monozygotic	Discordant	Crohn's disease	3.047	0.013								0.133
TGTGCCAGCAGTTACTCGACAGGGGCCTACGAGCAGTACTTC	CASSYSTGAYEQYF	TRBV6-2*01	TRBJ2-7*01	6	CC Twin 2A	Non gut-homing cells	Male	23	Monozygotic	Concordant	Crohn's disease	3.047	0.007								0.057
TGTGCCTGGAGTGTACAGGGGGGTGAAAAACTGTTTTTT	CAWSVQGGEKLFF	TRBV30*01	TRBJ1-4*01	1	CC Twin 3A	Gut-homing cells	Female	21	Monozygotic	Concordant	Crohn's disease	3.045	0.013	CAW.gQGGEKLFF	8						0.033
TGTGCCAGCAGCTCTGGGGCCAACGTCCTGACTTTC	CASSSGANVLTF	TRBV28*01	TRBJ2-6*01	5	DC Twin 8A	Gut-homing cells	Female	34	Monozygotic	Discordant	Crohn's disease	3.044	0.007	CAS[SN]SGANVLTF	2						0.035
TGTGCCAGCAGTTCTGGGGCCAACGTCCTGACTTTC	CASSSGANVLTF	TRBV28*01	TRBJ2-6*01	6	CC Twin 2A	Gut-homing cells	Male	23	Monozygotic	Concordant	Crohn's disease	3.044	0.007	CAS[SN]SGANVLTF	2						0.035
TGTGCCAGCAGTTCCGGGGCCAACGTCCTGACTTTC	CASSSGANVLTF	TRBV28*01	TRBJ2-6*01	4	CC Twin 2A	Tregs	Male	23	Monozygotic	Concordant	Crohn's disease	3.044	0.007	CAS[SN]SGANVLTF	2						0.035
TGTGTGGTGAGGCCGAATAACAATGCCAGACTCATGTTT	CVVRPNNNARLMF	TRAV10*01	TRAJ31*01	3	CC Twin 2B	Non gut-homing cells	Male	23	Monozygotic	Concordant	Crohn's disease	3.043	0.005								0.118
TGTGCCAGCAGTTTTCAGGGTTCCTACGAGCAGTACTTC	CASSFQGSYEQYF	TRBV28*01	TRBJ2-7*01	5	DC Twin 8A	Gut-homing cells	Female	34	Monozygotic	Discordant	Crohn's disease	3.041	0.007	CASS[FT]QGSYEQYF	2						0.037
TGTGCAGCAAGTAAGTTCAGAGATGACAAGATCATCTTT	CAASKFRDDKIIF	TRAV13-1*01	TRAJ30*01	1	DC Twin 6A	Non gut-homing cells	Male	18	Monozygotic	Discordant	Crohn's disease	3.04	0.008	CAASK[DF]RDDKIIF	2						0.071
TGTGCTGTGAGTGAATTTGACATGCGCTTT	CAVSEFDMRF	TRAV8-4*01	TRAJ43*01	2	CC Twin 3A	Tregs	Female	21	Monozygotic	Concordant	Crohn's disease	3.04	0.008								0
TGTGCCAGCAGCCAACAGGGGAACACTGAAGCTTTCTTT	CASSQQGNTEAFF	TRBV7-6*01	TRBJ1-1*01	14	DC Twin 8A	Gut-homing cells	Female	34	Monozygotic	Discordant	Crohn's disease	3.04	0.005	CASS...NTEAFF	51						0.037
TGTGCTCCCTTGCTCTCAGGAACCTACAAATACATCTTT	CAPLLSGTYKYIF	TRAV9-2*01	TRAJ40*01	1	DC Twin 6A	Non gut-homing cells	Male	18	Monozygotic	Discordant	Crohn's disease	3.037	0.008	CALl[LP]SGTYKYIF	5						0.099
TGTGCTCTTCTCCTCTCAGGAACCTACAAATACATCTTT	CALLLSGTYKYIF	TRAV9-2*01	TRAJ40*01	1	CC Twin 2A	Tregs	Male	23	Monozygotic	Concordant	Crohn's disease	3.037	0.008	CALl[LP]SGTYKYIF	5						0.067
TGTGCCGTGGGGGCCTTTGGAAATGAGAAATTAACCTTT	CAVGAFGNEKLTF	TRAV39*01	TRAJ48*01	1	DC Twin 8A	Non gut-homing cells	Female	34	Monozygotic	Discordant	Crohn's disease	3.037	0.005	CAvG.FGNEKLTF	6						0.123
TGTGCAGGAGCTCGGATGGATAGCAGCTATAAATTGATCTTC	CAGARMDSSYKLIF	TRAV27*01	TRAJ12*01	1	CC Twin 2B	Non gut-homing cells	Male	23	Monozygotic	Concordant	Crohn's disease	3.037	0.005	CAGaRmDSSYKLIF	3						0.072
TGTGCCAGCAGCTTCTCGGGGTTTCAAGAGACCCAGTACTTC	CASSFSGFQETQYF	TRBV7-2*01	TRBJ2-5*01	4	DC Twin 8A	Tregs	Female	34	Monozygotic	Discordant	Crohn's disease	3.032	0.007	CASSFSG[FQ]QETQYF	2						0.063
TGTGCTCCCTGGGCCAGACTCATGTTT	CAPWARLMF	TRAV6*01	TRAJ31*01	1	CC Twin 3B	Gut-homing cells	Female	21	Monozygotic	Concordant	Crohn's disease	3.031	0.008	CAP.ARLMF	3						0
TGTGCTCTCTCTGCCAGACTCATGTTT	CALSARLMF	TRAV6*01	TRAJ31*01	1	CC Twin 2B	Tregs	Male	23	Monozygotic	Concordant	Crohn's disease	3.031	0.008	CALrARLMF	4						0
TGTGCTGTGACCCACCAGGCAGGAACTGCTCTGATCTTT	CAVTHQAGTALIF	TRAV8-6*01	TRAJ15*01	2	CC Twin 2B	Non gut-homing cells	Male	23	Monozygotic	Concordant	Crohn's disease	3.031	0.008	CAVT[HG]QAGTALIF	2						0.056
TGTGCTGTGATCCATAACACCGACAAGCTCATCTTT	CAVIHNTDKLIF	TRAV8-6*01	TRAJ34*01	1	DC Twin 8A	Gut-homing cells	Female	34	Monozygotic	Discordant	Crohn's disease	3.031	0.005								0.041
TGTGCCGTGAACACACTCACGGGAGGAGGAAACAAACTCACCTTT	CAVNTLTGGGNKLTF	TRAV8-1*01	TRAJ10*01	3	CC Twin 2B	Tregs	Male	23	Monozygotic	Concordant	Crohn's disease	3.029	0.008	CAVniLTGGGNKLTF	3						0.067
TGCAGCGTTGGAGACGGGGTTCTAGGAAATCAGCCCCAGCATTTT	CSVGDGVLGNQPQHF	TRBV29-1*01	TRBJ1-5*01	16	CC Twin 2B	Non gut-homing cells	Male	23	Monozygotic	Concordant	Crohn's disease	3.026	0.008	CSVADG[VF]LGNQPQHF	4						0.039
TGCAGCGTTGGAGACGGGGTTCTAGGAAATCAGCCCCAGCATTTT	CSVGDGVLGNQPQHF	TRBV29-1*01	TRBJ1-5*01	3	CC Twin 2B	Tregs	Male	23	Monozygotic	Concordant	Crohn's disease	3.026	0.008	CSVADG[VF]LGNQPQHF	4						0.039
TGTGCTGTGACCCGGGCCGGAGGTAGCAACTATAAACTGACATTT	CAVTRAGGSNYKLTF	TRAV8-4*01	TRAJ53*01	2	CC Twin 2B	Gut-homing cells	Male	23	Monozygotic	Concordant	Crohn's disease	3.023	0.008	CAVT[RK][GA]GGSNYKLTF	5						0.04
TGTGCTGTGACCCGGGCCGGAGGTAGCAACTATAAACTGACATTT	CAVTRAGGSNYKLTF	TRAV8-4*01	TRAJ53*01	3	CC Twin 2A	Gut-homing cells	Male	23	Monozygotic	Concordant	Crohn's disease	3.023	0.008	CAVT[RK][GA]GGSNYKLTF	5						0.04
TGTGCCAGCAGTGGACAGGGGAGCACTGAAGCTTTCTTT	CASSGQGSTEAFF	TRBV12-3*01	TRBJ1-1*01	11	DC Twin 6A	Non gut-homing cells	Male	18	Monozygotic	Discordant	Crohn's disease	3.023	0.006	CAS[SR]gQG.TEAFF	14						0.11
TGTGCCAGCAGTGATCGGCTCTATGGCTACACCTTC	CASSDRLYGYTF	TRBV6-1*01	TRBJ1-2*01	2	CC Twin 3B	Gut-homing cells	Female	21	Monozygotic	Concordant	Crohn's disease	3.023	0.006	CASS[DG]RGYGYTF	7						0.053
TGTGCCTGGAGTATTCAGGGAGGGGAAAAACTGTTTTTT	CAWSIQGGEKLFF	TRBV30*01	TRBJ1-4*01	9	CC Twin 1B	Gut-homing cells	Male	26	Monozygotic	Concordant	Crohn's disease	3.021	0.014	CAW.gQGGEKLFF	8						0.026
TGTGCTGTCCCGAATAACAATGCCAGACTCATGTTT	CAVPNNNARLMF	TRAV20*01	TRAJ31*01	1	CC Twin 2A	Tregs	Male	23	Monozygotic	Concordant	Crohn's disease	3.02	0.008	CAV[PH]NNNARLMF	2						0.109
TGCAGCGTCGGAGCGGGGGGAACTAATGAAAAACTGTTTTTT	CSVGAGGTNEKLFF	TRBV29-1*01	TRBJ1-4*01	21	CC Twin 2A	Non gut-homing cells	Male	23	Monozygotic	Concordant	Crohn's disease	3.02	0.008	CSvGaGGTNEKLFF	3	GLCTLVAML	mRNA export factor ICP27 homolog (BMLF1),Replication and transcription activator (BRLF1)	Human gammaherpesvirus 4	Viral	HLA-B*0801,HLA-A*0201,HLA-A*0202	0.408
TGCAGCATTGGAGCTGGTGGAACTAATGAAAAACTGTTTTTT	CSIGAGGTNEKLFF	TRBV29-1*01	TRBJ1-4*01	4	CC Twin 2A	Non gut-homing cells	Male	23	Monozygotic	Concordant	Crohn's disease	3.02	0.008	CSvGaGGTNEKLFF	3	GLCTLVAML	mRNA export factor ICP27 homolog (BMLF1),Replication and transcription activator (BRLF1)	Human gammaherpesvirus 4	Viral	HLA-B*0801,HLA-A*0201,HLA-A*0202	0.265
TGTGCCAGCAGCGTAGGACTAGCGGGAAGGTACAATGAGCAGTTCTTC	CASSVGLAGRYNEQFF	TRBV9*01	TRBJ2-1*01	67	CC Twin 2B	Tregs	Male	23	Monozygotic	Concordant	Crohn's disease	3.017	0.006	CASSVGLAGgyNEQFF	3						0.119
TGTGCCAGCAGCGTAGGACTAGCGGGAAGGTACAATGAGCAGTTCTTC	CASSVGLAGRYNEQFF	TRBV9*01	TRBJ2-1*01	17	CC Twin 2A	Tregs	Male	23	Monozygotic	Concordant	Crohn's disease	3.017	0.006	CASSVGLAGgyNEQFF	3						0.119
TGTGCTACGGTCCCGGGGGGAGGAGGAAACAAACTCACCTTT	CATVPGGGGNKLTF	TRAV17*01	TRAJ10*01	1	DC Twin 8A	Gut-homing cells	Female	34	Monozygotic	Discordant	Crohn's disease	3.016	0.008								0.035
TGTGCTGTCAGACCGATATCTAACTTTGGAAATGAGAAATTAACCTTT	CAVRPISNFGNEKLTF	TRAV41*01	TRAJ48*01	2	DC Twin 8A	Gut-homing cells	Female	34	Monozygotic	Discordant	Crohn's disease	3.014	0.008	CAVR[PG]ISNFGNEKLTF	2						0.086
TGTGTGGTGATAACCAACCAGGCAGGAACTGCTCTGATCTTT	CVVITNQAGTALIF	TRAV12-1*01	TRAJ15*01	14	CC Twin 2A	Tregs	Male	23	Monozygotic	Concordant	Crohn's disease	3.014	0.006								0.197
TGTGCCAGCAGCTTGGGGCCGGGGGCCAACGTCCTGACTTTC	CASSLGPGANVLTF	TRBV5-4*01	TRBJ2-6*01	2	CC Twin 2A	Gut-homing cells	Male	23	Monozygotic	Concordant	Crohn's disease	3.013	0.008	CASSLspGANVLTF	3						0.046
TGTGTGGTGAATTCAAATACCGGCACTGCCAGTAAACTCACCTTT	CVVNSNTGTASKLTF	TRAV12-1*01	TRAJ44*01	8	DC Twin 8A	Tregs	Female	34	Monozygotic	Discordant	Crohn's disease	3.012	0.008	CVVN[ST]NTGTASKLTF	2						0.168
TGTGCAATGTTAGACTTTGGAAATGAGAAATTAACCTTT	CAMLDFGNEKLTF	TRAV12-3*01	TRAJ48*01	1	CC Twin 2B	Gut-homing cells	Male	23	Monozygotic	Concordant	Crohn's disease	3.012	0.008	CAMkDFGNEKLTF	4						0.071
TGTGCCAGCAGTGAAACAGGGAACGAGCAGTACTTC	CASSETGNEQYF	TRBV6-1*01	TRBJ2-7*01	1	DC Twin 5A	Gut-homing cells	Male	59	Monozygotic	Discordant	Crohn's disease	3.011	0.006								0.036
TGTGCCAGCAGTGAAACAGGGAACGAGCAGTACTTC	CASSETGNEQYF	TRBV6-1*01	TRBJ2-7*01	1	CC Twin 4A	Gut-homing cells	Male	29	Monozygotic	Concordant	Crohn's disease	3.011	0.006								0.036
TGTGCCTCCTCCGACAGGGGATGGACTGAAGCTTTCTTT	CASSDRGWTEAFF	TRBV2*01	TRBJ1-1*01	2	CC Twin 2B	Non gut-homing cells	Male	23	Monozygotic	Concordant	Crohn's disease	3.011	0.006	CASSDRG.TEAFF	5						0.168
TGTGCCTCCTCCGACAGGGGATGGACTGAAGCTTTCTTT	CASSDRGWTEAFF	TRBV2*01	TRBJ1-1*01	3	CC Twin 2A	Gut-homing cells	Male	23	Monozygotic	Concordant	Crohn's disease	3.011	0.006	CASSDRG.TEAFF	5						0.168
TGTGCCAGCGGTCAAGGGAACTATGGCTACACCTTC	CASGQGNYGYTF	TRBV28*01	TRBJ1-2*01	8	CC Twin 3B	Tregs	Female	21	Monozygotic	Concordant	Crohn's disease	3.011	0.01								0.069
TGTGCTTTCATGAAGCATGAAGACATGCGCTTT	CAFMKHEDMRF	TRAV38-1*01	TRAJ43*01	9	CC Twin 2A	Gut-homing cells	Male	23	Monozygotic	Concordant	Crohn's disease	3.01	0.015								0
TGTGCTGTCAGCCGCAACTTTGGAAATGAGAAATTAACCTTT	CAVSRNFGNEKLTF	TRAV41*01	TRAJ48*01	2	DC Twin 8A	Gut-homing cells	Female	34	Monozygotic	Discordant	Crohn's disease	3.009	0.008								0.182
TGTGCTGTGGGTCCCCACAGAGATGACAAGATCATCTTT	CAVGPHRDDKIIF	TRAV8-3*01	TRAJ30*01	3	CC Twin 2B	Gut-homing cells	Male	23	Monozygotic	Concordant	Crohn's disease	3.009	0.008	CAV[GS].NRDDKIIF	18						0.169
TGTGCCAGCAGCCGCGACAATCAGCCCCAGCATTTT	CASSRDNQPQHF	TRBV2*01	TRBJ1-5*01	6	CC Twin 1B	Gut-homing cells	Male	26	Monozygotic	Concordant	Crohn's disease	3.009	0.008								0.053
TGTGTGGTGAGGGTCGGTGGCTACAATAAGCTGATTTTT	CVVRVGGYNKLIF	TRAV10*01	TRAJ4*01	1	CC Twin 3B	Tregs	Female	21	Monozygotic	Concordant	Crohn's disease	3.008	0.006	CVVR[VA]GGYNKLIF	2						0.041
TGCGCCAGCAGCTTGGGACCGGGAGGGAACTATGGCTACACCTTC	CASSLGPGGNYGYTF	TRBV5-1*01	TRBJ1-2*01	5	CC Twin 2B	Gut-homing cells	Male	23	Monozygotic	Concordant	Crohn's disease	3.008	0.006								0.067
TGTGTGGTGAGAGTGGGTGGCTACAATAAGCTGATTTTT	CVVRVGGYNKLIF	TRAV10*01	TRAJ4*01	1	CC Twin 1A	Gut-homing cells	Male	26	Monozygotic	Concordant	Crohn's disease	3.008	0.006	CVVR[VA]GGYNKLIF	2						0.041
TGCATCCTGAGAGAGAGAGGTAACCAGTTCTATTTT	CILRERGNQFYF	TRAV26-2*01	TRAJ49*01	2	DC Twin 8A	Gut-homing cells	Female	34	Monozygotic	Discordant	Crohn's disease	3.008	0.01	CILRE[RS]GNQFYF	2						0.029
TGCAGTGCTAGACGAGGTTATAATTCACCCCTCCACTTT	CSARRGYNSPLHF	TRBV20-1*01	TRBJ1-6*01	1	CC Twin 4A	Gut-homing cells	Male	29	Monozygotic	Concordant	Crohn's disease	3.006	0.007								0.047
TGTGCATCCCTGGGGGATAGCAGCTATAAATTGATCTTC	CASLGDSSYKLIF	TRAV13-1*01	TRAJ12*01	16	CC Twin 1A	Tregs	Male	26	Monozygotic	Concordant	Crohn's disease	3.006	0.009								0.108
TGTGCCAGCAGTGAACACCTCTATGGCTACACCTTC	CASSEHLYGYTF	TRBV6-1*01	TRBJ1-2*01	5	CC Twin 1B	Gut-homing cells	Male	26	Monozygotic	Concordant	Crohn's disease	3.005	0.006	CASSE[KH]LYGYTF	2						0
TGCAGTGCGAGGACTAGCGGGATGTACGAGCAGTACTTC	CSARTSGMYEQYF	TRBV20-1*01	TRBJ2-7*01	3	CC Twin 1A	Gut-homing cells	Male	26	Monozygotic	Concordant	Crohn's disease	3.005	0.006								0.069
TGTGCTGGGCAGCTAAGAGGAGGAGGTGCTGACGGACTCACCTTT	CAGQLRGGGADGLTF	TRAV35*01	TRAJ45*01	1	DC Twin 8A	Non gut-homing cells	Female	34	Monozygotic	Discordant	Crohn's disease	3.003	0.009								0.036
TGCATCGTCAGAGTCCCCATATACAACTTCAACAAATTTTACTTT	CIVRVPIYNFNKFYF	TRAV26-1*01	TRAJ21*01	1	CC Twin 4A	Tregs	Male	29	Monozygotic	Concordant	Crohn's disease	3.003	0.009	CIVRVP.YNFNKFYF	3						0.048
TGTGCTGGGCAGCTTCGGGGAGGAGGTGCTGACGGACTCACCTTT	CAGQLRGGGADGLTF	TRAV35*01	TRAJ45*01	1	CC Twin 3A	Tregs	Female	21	Monozygotic	Concordant	Crohn's disease	3.003	0.009								0.036
TGTGCCAGCAGCTTAGGGGGGGGCGCTAACTATGGCTACACCTTC	CASSLGGGANYGYTF	TRBV7-2*01	TRBJ1-2*01	1	CC Twin 3A	Tregs	Female	21	Monozygotic	Concordant	Crohn's disease	3.003	0.009								0.04
TGTGCTGTGGATGGTAACAATGCCAGACTCATGTTT	CAVDGNNARLMF	TRAV8-3*01	TRAJ31*01	4	CC Twin 2B	Tregs	Male	23	Monozygotic	Concordant	Crohn's disease	3.003	0.009	CA[VL]DGNNARLMF	2						0.134
TGTGCCAGCAAAGGCAGCGCGAACACCGGGGAGCTGTTTTTT	CASKGSANTGELFF	TRBV2*01	TRBJ2-2*01	5	CC Twin 1B	Gut-homing cells	Male	26	Monozygotic	Concordant	Crohn's disease	3.003	0.009								0.04
TGTGCTGTGGGGGCCTCTAGCAACACAGGCAAACTAATCTTT	CAVGASSNTGKLIF	TRAV20*01	TRAJ37*01	1	DC Twin 6A	Gut-homing cells	Male	18	Monozygotic	Discordant	Crohn's disease	3.003	0.006	C[AI]v.GSSNTGKLIF	23						0.047
TGTGCCATCAGTGGTGACGGTAATGAGCAGTTCTTC	CAISGDGNEQFF	TRBV10-3*01	TRBJ2-1*01	7	CC Twin 2A	Gut-homing cells	Male	23	Monozygotic	Concordant	Crohn's disease	3.003	0.006								0.026
TGTGCCAGCAGTTTTTCAGGGGAATCCTATGGCTACACCTTC	CASSFSGESYGYTF	TRBV28*01	TRBJ1-2*01	6	CC Twin 2B	Gut-homing cells	Male	23	Monozygotic	Concordant	Crohn's disease	3.001	0.015	CASSFSGE[ST]YGYTF	2						0.035
TGTGCCAGCAGTTTTAGTGGCGAGTCCTATGGCTACACCTTC	CASSFSGESYGYTF	TRBV28*01	TRBJ1-2*01	5	CC Twin 2A	Gut-homing cells	Male	23	Monozygotic	Concordant	Crohn's disease	3.001	0.015	CASSFSGE[ST]YGYTF	2						0.035
TGTGCAGGAATCATGAATTATGGAGGAAGCCAAGGAAATCTCATCTTT	CAGIMNYGGSQGNLIF	TRAV27*01	TRAJ42*01	2	CC Twin 3B	Tregs	Female	21	Monozygotic	Concordant	Crohn's disease	3	0.007	CAg.MNYGGSQGNLIF	6						0.072
TGTGCAGGTATCATGAATTATGGAGGAAGCCAAGGAAATCTCATCTTT	CAGIMNYGGSQGNLIF	TRAV27*01	TRAJ42*01	1	CC Twin 3B	Gut-homing cells	Female	21	Monozygotic	Concordant	Crohn's disease	3	0.007	CAg.MNYGGSQGNLIF	6						0.072
TGTGCCAGCAGCATACAGGGGGTGAACACTGAAGCTTTCTTT	CASSIQGVNTEAFF	TRBV7-2*01	TRBJ1-1*01	3	CC Twin 3A	Gut-homing cells	Female	21	Monozygotic	Concordant	Crohn's disease	2.997	0.009	CASS[IS]QGVNTEAFF	2						0.082
TGTGCTGGGTCTTCCAATGCAGGCAAATCAACCTTT	CAGSSNAGKSTF	TRAV35*01	TRAJ27*01	4	CC Twin 2A	Gut-homing cells	Male	23	Monozygotic	Concordant	Crohn's disease	2.997	0.009								0.073
TGCGCCAGCAGCTTGGGGCGTATCGCAGAAACGCAGTATTTT	CASSLGRIAETQYF	TRBV5-1*01	TRBJ2-3*01	3	DC Twin 6A	Tregs	Male	18	Monozygotic	Discordant	Crohn's disease	2.997	0.006								0.173
TGCCTCGTGGTGGGGTATACTGGAGGCTTCAAAACTATCTTT	CLVVGYTGGFKTIF	TRAV4*01	TRAJ9*01	2	CC Twin 2A	Gut-homing cells	Male	23	Monozygotic	Concordant	Crohn's disease	2.994	0.006	CLVVG.TGGFKTIF	3						0.051
TGTGCCAGCAGTCTCGGACAGGGGACGGGAAACACCATATATTTT	CASSLGQGTGNTIYF	TRBV7-2*01	TRBJ1-3*01	2	DC Twin 8A	Non gut-homing cells	Female	34	Monozygotic	Discordant	Crohn's disease	2.993	0.015								0.063
TGTGCCAGTAGTATAGGGAAATACAATGAGCAGTTCTTC	CASSIGKYNEQFF	TRBV19*01	TRBJ2-1*01	2	DC Twin 7A	Gut-homing cells	Female	36	Monozygotic	Discordant	Crohn's disease	2.991	0.006								0.071
TGTGCTTTCATGAAGCATGGCTTTGGGAATGTGCTGCATTGC	CAFMKHGFGNVLHC	TRAV38-1*01	TRAJ35*01	1	DC Twin 8A	Non gut-homing cells	Female	34	Monozygotic	Discordant	Crohn's disease	2.99	0.015	CAFMK[QH]GFGNVLHC	2						0.022
TGTGCCAGCAGCTTAAGGCGGGAGTCCTACGAGCAGTACTTC	CASSLRRESYEQYF	TRBV7-2*01	TRBJ2-7*01	1	CC Twin 2A	Gut-homing cells	Male	23	Monozygotic	Concordant	Crohn's disease	2.99	0.015								0.068
TGTGCTGGGCGGAAGAGCGGTAACCAGTTCTATTTT	CAGRKSGNQFYF	TRAV35*01	TRAJ49*01	1	DC Twin 8A	Tregs	Female	34	Monozygotic	Discordant	Crohn's disease	2.989	0.009								0.053
TGTGCCAGCCGCACAGATACGCAGTATTTT	CASRTDTQYF	TRBV2*01	TRBJ2-3*01	11	DC Twin 8A	Tregs	Female	34	Monozygotic	Discordant	Crohn's disease	2.989	0.009								0
TGCAGCGCTGGACATCTGAACACTGAAGCTTTCTTT	CSAGHLNTEAFF	TRBV29-1*01	TRBJ1-1*01	1	CC Twin 4B	Tregs	Male	29	Monozygotic	Concordant	Crohn's disease	2.989	0.009	CS[AV]Gt[LM]NTEAFF	6						0.067
TGTGCCAGCCGCACAGATACGCAGTATTTT	CASRTDTQYF	TRBV2*01	TRBJ2-3*01	3	CC Twin 3A	Gut-homing cells	Female	21	Monozygotic	Concordant	Crohn's disease	2.989	0.009								0
TGTGCTGTGAAAGACATGCGCTTT	CAVKDMRF	TRAV21*01	TRAJ43*01	1	DC Twin 6A	Non gut-homing cells	Male	18	Monozygotic	Discordant	Crohn's disease	2.988	0.006								0
TGTGCCAGCAGCCTGTATAATTCACCCCTCCACTTT	CASSLYNSPLHF	TRBV12-4*01	TRBJ1-6*01	1	CC Twin 2B	Tregs	Male	23	Monozygotic	Concordant	Crohn's disease	2.988	0.006	CASS[FL].NSPLHF	14						0.045
TGTGCTTTCATGAAACCCTCCAGCAACACAGGCAAACTAATCTTT	CAFMKPSSNTGKLIF	TRAV38-1*01	TRAJ37*01	5	CC Twin 2B	Non gut-homing cells	Male	23	Monozygotic	Concordant	Crohn's disease	2.987	0.015	CAFMK.SSNTGKLIF	3						0.137
TGCATCCTGAGAGCCCCGTACAATAACAATGACATGCGCTTT	CILRAPYNNNDMRF	TRAV26-2*01	TRAJ43*01	3	DC Twin 8A	Tregs	Female	34	Monozygotic	Discordant	Crohn's disease	2.985	0.011	CILRA.YNNNDMRF	3						0.071
TGCATCCTGAGAGCCCCTTACAATAACAATGACATGCGCTTT	CILRAPYNNNDMRF	TRAV26-2*01	TRAJ43*01	2	CC Twin 4B	Gut-homing cells	Male	29	Monozygotic	Concordant	Crohn's disease	2.985	0.011	CILRA.YNNNDMRF	3						0.071
TGTGCCAGCAGCCAATCTGGGGCCAACGTCCTGACTTTC	CASSQSGANVLTF	TRBV3-1*01	TRBJ2-6*01	4	CC Twin 4A	Tregs	Male	29	Monozygotic	Concordant	Crohn's disease	2.982	0.006	CAtS.SGANVLTF	16						0.064
TGTGCCAGCAGTCCCTCCGGGACAGGGGGTGAAGAGACCCAGTACTTC	CASSPSGTGGEETQYF	TRBV28*01	TRBJ2-5*01	5	CC Twin 2B	Non gut-homing cells	Male	23	Monozygotic	Concordant	Crohn's disease	2.982	0.015	CASSp[AS]GTGGEETQYF	7						0.052
TGTGCTGTGAGTGATGGAGAAACCTCCTACGACAAGGTGATATTT	CAVSDGETSYDKVIF	TRAV8-4*01	TRAJ50*01	2	DC Twin 8A	Non gut-homing cells	Female	34	Monozygotic	Discordant	Crohn's disease	2.98	0.009	CAVSDleTSYDKVIF	3						0.053
TGTGCTGTGAGTGATGGAGAGACCTCCTACGACAAGGTGATATTT	CAVSDGETSYDKVIF	TRAV8-4*01	TRAJ50*01	1	DC Twin 8A	Gut-homing cells	Female	34	Monozygotic	Discordant	Crohn's disease	2.98	0.009	CAVSDleTSYDKVIF	3						0.053
TGTGCTGTGAGTGAGAGCTTTCAGAAACTTGTATTT	CAVSESFQKLVF	TRAV8-6*01	TRAJ8*01	6	CC Twin 2B	Tregs	Male	23	Monozygotic	Concordant	Crohn's disease	2.98	0.009								0.081
TGTGCTGTGAGTGAAAGCTTTCAGAAACTTGTATTT	CAVSESFQKLVF	TRAV8-6*01	TRAJ8*01	5	CC Twin 1B	Gut-homing cells	Male	26	Monozygotic	Concordant	Crohn's disease	2.98	0.009								0.081
TGTGCCGTGACCGAGTATAACCAGGGAGGAAAGCTTATCTTC	CAVTEYNQGGKLIF	TRAV8-1*01	TRAJ23*01	1	DC Twin 8A	Non gut-homing cells	Female	34	Monozygotic	Discordant	Crohn's disease	2.977	0.009	CaVTrYNQGGKLIF	3						0.096
TGTGCCAGCAGCCGTTTTAACTATGGCTACACCTTC	CASSRFNYGYTF	TRBV28*01	TRBJ1-2*01	3	DC Twin 6A	Non gut-homing cells	Male	18	Monozygotic	Discordant	Crohn's disease	2.977	0.011								0.038
TGTGCTTCCTTCAGGGGTGGTGCTACAAACAAGCTCATCTTT	CASFRGGATNKLIF	TRAV9-2*01	TRAJ32*01	1	CC Twin 3B	Gut-homing cells	Female	21	Monozygotic	Concordant	Crohn's disease	2.976	0.016								0.063
TGCAGTGCTAGGGGGACAGGGATCGAAAAACTGTTTTTT	CSARGTGIEKLFF	TRBV20-1*01	TRBJ1-4*01	1	CC Twin 2B	Tregs	Male	23	Monozygotic	Concordant	Crohn's disease	2.975	0.009	CSARGTGnEKLFF	4						0.12
TGTGCCAGCAGCTTATGGGGAACAGGAGCCTACGAGCAGTACTTC	CASSLWGTGAYEQYF	TRBV7-2*01	TRBJ2-7*01	6	DC Twin 6A	Non gut-homing cells	Male	18	Monozygotic	Discordant	Crohn's disease	2.973	0.016	CASSL.GTGAYEQYF	4						0.07
TGTGCCAGCAGCCGTACTAGCGGGAGCTACGAGCAGTACTTC	CASSRTSGSYEQYF	TRBV6-2*01	TRBJ2-7*01	14	CC Twin 2B	Gut-homing cells	Male	23	Monozygotic	Concordant	Crohn's disease	2.973	0.016	CASSRTsGsYEQYF	3						0.114
TGTGCCAGCAGCCGTACTAGCGGGAGCTACGAGCAGTACTTC	CASSRTSGSYEQYF	TRBV6-2*01	TRBJ2-7*01	1	CC Twin 2A	Gut-homing cells	Male	23	Monozygotic	Concordant	Crohn's disease	2.973	0.016	CASSRTsGsYEQYF	3						0.114
TGTGCAATGAGCGAGGGGACGGGAACCTACAAATACATCTTT	CAMSEGTGTYKYIF	TRAV12-3*01	TRAJ40*01	9	CC Twin 4B	Tregs	Male	29	Monozygotic	Concordant	Crohn's disease	2.972	0.009								0.031
TGTGCCAGCAGTTTCGGCGGGAGCACAGATACGCAGTATTTT	CASSFGGSTDTQYF	TRBV12-4*01	TRBJ2-3*01	10	CC Twin 2A	Gut-homing cells	Male	23	Monozygotic	Concordant	Crohn's disease	2.972	0.009	CASS[FY]gGSTDTQYF	6						0.067
TGCAGCGCAGGGGAAAGTGAGCAGTACTTC	CSAGESEQYF	TRBV29-1*01	TRBJ2-7*01	3	CC Twin 1B	Gut-homing cells	Male	26	Monozygotic	Concordant	Crohn's disease	2.97	0.016								0
TGTGCCGTGTATGAAGGTAGCAACTATAAACTGACATTT	CAVYEGSNYKLTF	TRAV12-2*01	TRAJ53*01	3	DC Twin 6A	Non gut-homing cells	Male	18	Monozygotic	Discordant	Crohn's disease	2.969	0.009								0.032
TGTGCTTTAGGAAGGGGAGGAGGTGCTGACGGACTCACCTTT	CALGRGGGADGLTF	TRAV2*01	TRAJ45*01	3	DC Twin 8A	Non gut-homing cells	Female	34	Monozygotic	Discordant	Crohn's disease	2.966	0.009								0.133
TGTGCCAGCAGTTTAAACGGGGACACCCAGTACTTC	CASSLNGDTQYF	TRBV12-4*01	TRBJ2-5*01	2	DC Twin 6A	Gut-homing cells	Male	18	Monozygotic	Discordant	Crohn's disease	2.966	0.009	CASSL..DTQYF	14						0.069
TGTGCTCGCCGTGCCAGACTCATGTTT	CARRARLMF	TRAV6*01	TRAJ31*01	1	CC Twin 2B	Tregs	Male	23	Monozygotic	Concordant	Crohn's disease	2.966	0.009	CALrARLMF	4						0
TGTGCTCTACGCGCCAGACTCATGTTT	CALRARLMF	TRAV6*01	TRAJ31*01	1	CC Twin 2B	Non gut-homing cells	Male	23	Monozygotic	Concordant	Crohn's disease	2.966	0.009	CALrARLMF	4						0
TGTGCTCGCCGTGCCAGACTCATGTTT	CARRARLMF	TRAV6*01	TRAJ31*01	12	CC Twin 2A	Tregs	Male	23	Monozygotic	Concordant	Crohn's disease	2.966	0.009	CALrARLMF	4						0
TGTGCTCTGAGTGAGCCATCTGGTGGCTACAATAAGCTGATTTTT	CALSEPSGGYNKLIF	TRAV19*01	TRAJ4*01	1	CC Twin 1B	Gut-homing cells	Male	26	Monozygotic	Concordant	Crohn's disease	2.965	0.006	CALSE.SGGYNKLIF	3						0.112
TGTGCTGTTGATGGCTCTAGCAACACAGGCAAACTAATCTTT	CAVDGSSNTGKLIF	TRAV22*01	TRAJ37*01	3	CC Twin 3B	Gut-homing cells	Female	21	Monozygotic	Concordant	Crohn's disease	2.965	0.016	C[AI]v.GSSNTGKLIF	23						0.04
TGCATCGTCAGAGTCGATGGATCCGGGTATGCACTCAACTTC	CIVRVDGSGYALNF	TRAV26-1*01	TRAJ41*01	1	DC Twin 8A	Tregs	Female	34	Monozygotic	Discordant	Crohn's disease	2.963	0.009	CIVRVegSGYALNF	3						0.054
TGCATCGTCAGAGTCGATGGTTCCGGGTATGCACTCAACTTC	CIVRVDGSGYALNF	TRAV26-1*01	TRAJ41*01	1	CC Twin 3B	Tregs	Female	21	Monozygotic	Concordant	Crohn's disease	2.963	0.009	CIVRVegSGYALNF	3						0.054
TGTGCCAGCAGTGAACAGGGGGAGGGGTACGAGCAGTACTTC	CASSEQGEGYEQYF	TRBV2*01	TRBJ2-7*01	2	CC Twin 2B	Non gut-homing cells	Male	23	Monozygotic	Concordant	Crohn's disease	2.963	0.009	CASSEQGE[FG]YEQYF	2						0.064
TGTGCCAGTAGTCTCCAGGAGGGGCAGCCCCAGCATTTT	CASSLQEGQPQHF	TRBV19*01	TRBJ1-5*01	3	CC Twin 1A	Gut-homing cells	Male	26	Monozygotic	Concordant	Crohn's disease	2.962	0.006								0.132
TGCAGCGGGGGAGGGGAGGCCTACGAGCAGTACTTC	CSGGGEAYEQYF	TRBV29-1*01	TRBJ2-7*01	11	DC Twin 8A	Non gut-homing cells	Female	34	Monozygotic	Discordant	Crohn's disease	2.962	0.016	CS[VG]GGEAYEQYF	2						0.118
TGCAGCGTTGGAGGAGAGGCCTACGAGCAGTACTTC	CSVGGEAYEQYF	TRBV29-1*01	TRBJ2-7*01	4	DC Twin 6A	Gut-homing cells	Male	18	Monozygotic	Discordant	Crohn's disease	2.962	0.016	CS[VG]GGEAYEQYF	2						0.118
TGTGCAGGATTTAGGAGCAACACAGGCAAACTAATCTTT	CAGFRSNTGKLIF	TRAV27*01	TRAJ37*01	1	DC Twin 6A	Gut-homing cells	Male	18	Monozygotic	Discordant	Crohn's disease	2.96	0.009	CA..SSNTGKLIF	29						0.195
TGTGCCAGCAGCCAATCAGGGGGCGGTGAGCAGTTCTTC	CASSQSGGGEQFF	TRBV3-1*01	TRBJ2-1*01	2	CC Twin 4A	Tregs	Male	29	Monozygotic	Concordant	Crohn's disease	2.96	0.006								0.069
TGTGCCAGCAGCTCGGGACTAGCGGGAAGCACAGATACGCAGTATTTT	CASSSGLAGSTDTQYF	TRBV5-4*01	TRBJ2-3*01	12	DC Twin 8A	Tregs	Female	34	Monozygotic	Discordant	Crohn's disease	2.959	0.016	CASSLGLAGSTDTQYF	4						0.044
TGTGCCAGCAGCTCCGGACTAGCGGGCAGCACAGATACGCAGTATTTT	CASSSGLAGSTDTQYF	TRBV5-4*01	TRBJ2-3*01	3	CC Twin 3B	Gut-homing cells	Female	21	Monozygotic	Concordant	Crohn's disease	2.959	0.016	CASSLGLAGSTDTQYF	4						0.044
TGTGCTCTAAGAAACAACTTCAACAAATTTTACTTT	CALRNNFNKFYF	TRAV16*01	TRAJ21*01	2	DC Twin 6A	Non gut-homing cells	Male	18	Monozygotic	Discordant	Crohn's disease	2.958	0.009	CALR[NF]NFNKFYF	2						0.142
TGTGCTGTCCGGATTAATAATGCAGGCAACATGCTCACCTTT	CAVRINNAGNMLTF	TRAV41*01	TRAJ39*01	3	CC Twin 2B	Non gut-homing cells	Male	23	Monozygotic	Concordant	Crohn's disease	2.958	0.009	C[IA]VR..NAGNMLTF	20						0.065
TGCAGTGCCCGGACTTATTCCTACGAGCAGTACTTC	CSARTYSYEQYF	TRBV20-1*01	TRBJ2-7*01	3	CC Twin 1A	Gut-homing cells	Male	26	Monozygotic	Concordant	Crohn's disease	2.958	0.009	CSART[YD]SYEQYF	2						0.021
TGTGCTGTGAGGGGCCGAGATGACAAGATCATCTTT	CAVRGRDDKIIF	TRAV1-2*01	TRAJ30*01	18	DC Twin 8A	Non gut-homing cells	Female	34	Monozygotic	Discordant	Crohn's disease	2.957	0.006	CAv[RS][GY]RDDKIIF	8						0.095
TGTGCTGTGAGGGGCCGAGATGACAAGATCATCTTT	CAVRGRDDKIIF	TRAV1-2*01	TRAJ30*01	1	DC Twin 8A	Tregs	Female	34	Monozygotic	Discordant	Crohn's disease	2.957	0.006	CAv[RS][GY]RDDKIIF	8						0.095
TGTGCTGTGAGAGGGAGAGATGACAAGATCATCTTT	CAVRGRDDKIIF	TRAV1-2*01	TRAJ30*01	6	DC Twin 8A	Gut-homing cells	Female	34	Monozygotic	Discordant	Crohn's disease	2.957	0.006	CAv[RS][GY]RDDKIIF	8						0.095
TGTGCCAGCAGCCTCATTCTTGAGACCCAGTACTTC	CASSLILETQYF	TRBV7-6*01	TRBJ2-5*01	4	DC Twin 8A	Non gut-homing cells	Female	34	Monozygotic	Discordant	Crohn's disease	2.957	0.006	CASSL.QETQYF	10						0.04
TGTGCCAGCAGCCAACATGGGAACTATGGCTACACCTTC	CASSQHGNYGYTF	TRBV3-1*01	TRBJ1-2*01	4	DC Twin 6A	Non gut-homing cells	Male	18	Monozygotic	Discordant	Crohn's disease	2.957	0.006	CASS.[GT]gnYGYTF	42						0.074
TGTGCAGCTCGGACAGGGAACAACAGACTCGCTTTT	CAARTGNNRLAF	TRAV13-1*01	TRAJ7*01	2	CC Twin 2A	Gut-homing cells	Male	23	Monozygotic	Concordant	Crohn's disease	2.956	0.016	CAAR[ST]GNNRLAF	2						0.036
TGTGCTCTGAGTGATTGGACCGGTAACCAGTTCTATTTT	CALSDWTGNQFYF	TRAV19*01	TRAJ49*01	1	DC Twin 8A	Gut-homing cells	Female	34	Monozygotic	Discordant	Crohn's disease	2.955	0.009	CALSD[WF]TGNQFYF	2						0.049
TGCATCCTCCGGGGGGCTAACTATGGTCAGAATTTTGTCTTT	CILRGANYGQNFVF	TRAV26-2*01	TRAJ26*01	1	DC Twin 7A	Tregs	Female	36	Monozygotic	Discordant	Crohn's disease	2.954	0.012	CILRG[AF]NYGQNFVF	2						0.071
TGCAGTGCTAGAGATCCCAGATACAATCAGCCCCAGCATTTT	CSARDPRYNQPQHF	TRBV20-1*01	TRBJ1-5*01	1	CC Twin 2B	Non gut-homing cells	Male	23	Monozygotic	Concordant	Crohn's disease	2.954	0.006	CSARdPRGNQPQHF	5						0.103
TGTGCCAGCAGTTTGGCGGCCTCACCCCTCCACTTT	CASSLAASPLHF	TRBV28*01	TRBJ1-6*01	1	CC Twin 1B	Gut-homing cells	Male	26	Monozygotic	Concordant	Crohn's disease	2.953	0.016								0.031
TGCCTCGTGGGTGACGGTAACAATGACATGCGCTTT	CLVGDGNNDMRF	TRAV4*01	TRAJ43*01	1	DC Twin 6A	Tregs	Male	18	Monozygotic	Discordant	Crohn's disease	2.951	0.007								0.053
TGTGCCAGCAGCTCCGGACTAGCGGGGGGAAGCGAGCAGTACTTC	CASSSGLAGGSEQYF	TRBV7-2*01	TRBJ2-7*01	2	DC Twin 6A	Gut-homing cells	Male	18	Monozygotic	Discordant	Crohn's disease	2.951	0.016								0.14
TGTGCCAGCAGCTTACAATACTCTGGAAACACCATATATTTT	CASSLQYSGNTIYF	TRBV7-2*01	TRBJ1-3*01	1	CC Twin 2A	Gut-homing cells	Male	23	Monozygotic	Concordant	Crohn's disease	2.951	0.016								0.041
TGTGCCTGGAGTGGGACATTTAATCAGCCCCAGCATTTT	CAWSGTFNQPQHF	TRBV30*01	TRBJ1-5*01	1	DC Twin 8A	Non gut-homing cells	Female	34	Monozygotic	Discordant	Crohn's disease	2.949	0.024	CAWSG[QT]FNQPQHF	2						0.059
TGTGCTGTGGAGTCTGGCTCTAGCAACACAGGCAAACTAATCTTT	CAVESGSSNTGKLIF	TRAV2*01	TRAJ37*01	1	DC Twin 8A	Non gut-homing cells	Female	34	Monozygotic	Discordant	Crohn's disease	2.949	0.009	CAVE.GSSNTGKLIF	7						0.132
TGTGCTTTCAGAGACTCCGGCACTGCCAGTAAACTCACCTTT	CAFRDSGTASKLTF	TRAV9-2*01	TRAJ44*01	2	CC Twin 3B	Gut-homing cells	Female	21	Monozygotic	Concordant	Crohn's disease	2.949	0.009								0.032
TGCATCCCCCCCGGGGGTGGAGGTAGCAACTATAAACTGACATTT	CIPPGGGGSNYKLTF	TRAV26-2*01	TRAJ53*01	1	CC Twin 2A	Gut-homing cells	Male	23	Monozygotic	Concordant	Crohn's disease	2.949	0.012								0.035
TGTGCCAGCAGCTTAGCACAGGGAAATGAAAAACTGTTTTTT	CASSLAQGNEKLFF	TRBV7-9*01	TRBJ1-4*01	2	DC Twin 7A	Tregs	Female	36	Monozygotic	Discordant	Crohn's disease	2.948	0.006								0.07
TGTGCCGTGAACGCTCAGGGCGGATCTGAAAAGCTGGTCTTT	CAVNAQGGSEKLVF	TRAV12-2*01	TRAJ57*01	2	DC Twin 6A	Non gut-homing cells	Male	18	Monozygotic	Discordant	Crohn's disease	2.948	0.016			YPSVWRSSL	Ring finger protein 43 (RNF43),Ring finger protein 43 mutant (RNF43)	Homo sapiens,Synthetic	Synthetic	HLA-B*0702,HLA-B‚àó0702	0.215
TGTGGAGCACCTTATAGTGGAGGTAGCAACTATAAACTGACATTT	CGAPYSGGSNYKLTF	TRAV34*01	TRAJ53*01	1	DC Twin 6A	Tregs	Male	18	Monozygotic	Discordant	Crohn's disease	2.947	0.016								0.052
TGTGGAGCAGACGCTAATGCAGGCAACATGCTCACCTTT	CGADANAGNMLTF	TRAV34*01	TRAJ39*01	1	DC Twin 5A	Tregs	Male	59	Monozygotic	Discordant	Crohn's disease	2.947	0.016	CGADsNAGNMLTF	4						0.027
TGTGGAGCAGACCGGAATGCAGGCAACATGCTCACCTTT	CGADRNAGNMLTF	TRAV34*01	TRAJ39*01	1	CC Twin 4A	Tregs	Male	29	Monozygotic	Concordant	Crohn's disease	2.947	0.016	CGADsNAGNMLTF	4						0.026
TGTGCTGTGAGTGATAAAGCCTCAGGAACCTACAAATACATCTTT	CAVSDKASGTYKYIF	TRAV8-6*01	TRAJ40*01	1	DC Twin 8A	Gut-homing cells	Female	34	Monozygotic	Discordant	Crohn's disease	2.946	0.009								0.034
TGTGCTCTGAGTCTTGGGACCTCCTACGACAAGGTGATATTT	CALSLGTSYDKVIF	TRAV9-2*01	TRAJ50*01	2	CC Twin 3A	Gut-homing cells	Female	21	Monozygotic	Concordant	Crohn's disease	2.946	0.009	CALS[EL]GTSYDKVIF	2						0.035
TGTGCCGTGAACCGAACTAACGACTACAAGCTCAGCTTT	CAVNRTNDYKLSF	TRAV12-2*01	TRAJ20*01	8	DC Twin 6A	Non gut-homing cells	Male	18	Monozygotic	Discordant	Crohn's disease	2.945	0.016								0.077
TGTGCCAGCTCGCCGACAGGGATGTACGAGCAGTACTTC	CASSPTGMYEQYF	TRBV18*01	TRBJ2-7*01	1	CC Twin 2B	Non gut-homing cells	Male	23	Monozygotic	Concordant	Crohn's disease	2.943	0.009	CASSPTG[MT]YEQYF	2						0.095
TGTGCTCTAAGTGTTGGAGGCTTCAAAACTATCTTT	CALSVGGFKTIF	TRAV16*01	TRAJ9*01	1	CC Twin 2A	Gut-homing cells	Male	23	Monozygotic	Concordant	Crohn's disease	2.943	0.009								0.091
TGCGCCAGCAGCTTGGACAGGGGTTATAATTCACCCCTCCACTTT	CASSLDRGYNSPLHF	TRBV5-1*01	TRBJ1-6*01	2	CC Twin 2A	Tregs	Male	23	Monozygotic	Concordant	Crohn's disease	2.943	0.009	CASSLDRG.NSPLHF	3						0.078
TGTGCCAGCAGTTTTGGCAGGACCTACGAGCAGTACTTC	CASSFGRTYEQYF	TRBV12-3*01	TRBJ2-7*01	7	DC Twin 8A	Non gut-homing cells	Female	34	Monozygotic	Discordant	Crohn's disease	2.942	0.007								0.032
TGTGCTGTGAGAGATCTAAGGGACTACAAGCTCAGCTTT	CAVRDLRDYKLSF	TRAV1-2*01	TRAJ20*01	1	CC Twin 2B	Non gut-homing cells	Male	23	Monozygotic	Concordant	Crohn's disease	2.942	0.007	CAVRD.RDYKLSF	3						0.057
TGTGCTGTGAGAGACCTTAGGGACTACAAGCTCAGCTTT	CAVRDLRDYKLSF	TRAV1-2*01	TRAJ20*01	26	CC Twin 2A	Non gut-homing cells	Male	23	Monozygotic	Concordant	Crohn's disease	2.942	0.007	CAVRD.RDYKLSF	3						0.057
TGTGCTGTGAGAGACCTTAGGGACTACAAGCTCAGCTTT	CAVRDLRDYKLSF	TRAV1-2*01	TRAJ20*01	1	CC Twin 2A	Tregs	Male	23	Monozygotic	Concordant	Crohn's disease	2.942	0.007	CAVRD.RDYKLSF	3						0.057
TGTGCTGTGGACTATCAGGGAGCCCAGAAGCTGGTATTT	CAVDYQGAQKLVF	TRAV22*01	TRAJ54*01	2	DC Twin 6A	Non gut-homing cells	Male	18	Monozygotic	Discordant	Crohn's disease	2.942	0.016	CAVD[YT]QGAQKLVF	2						0.076
TGTGCCAGCAGCTTAGCGGGGGCGGACGGCTACACCTTC	CASSLAGADGYTF	TRBV7-2*01	TRBJ1-2*01	3	CC Twin 3A	Tregs	Female	21	Monozygotic	Concordant	Crohn's disease	2.942	0.016								0.118
TGTGCCAGCAGTTTCAAAGGGGCTCGCAACCAGCCCCAGCATTTT	CASSFKGARNQPQHF	TRBV28*01	TRBJ1-5*01	2	DC Twin 8A	Gut-homing cells	Female	34	Monozygotic	Discordant	Crohn's disease	2.941	0.009								0.101
TGTGCCAGCAGTTTCAAGGGGGCTAGAAATCAGCCCCAGCATTTT	CASSFKGARNQPQHF	TRBV28*01	TRBJ1-5*01	8	CC Twin 2B	Gut-homing cells	Male	23	Monozygotic	Concordant	Crohn's disease	2.941	0.009								0.101
TGTGCCAGCTCACCTATGTTCCAAGAGACCCAGTACTTC	CASSPMFQETQYF	TRBV18*01	TRBJ2-5*01	1	CC Twin 4B	Tregs	Male	29	Monozygotic	Concordant	Crohn's disease	2.939	0.007								0.103
TGTGCCAGCAGCTCGGGACCAAACAATGAGCAGTTCTTC	CASSSGPNNEQFF	TRBV7-3*01	TRBJ2-1*01	6	CC Twin 2A	Gut-homing cells	Male	23	Monozygotic	Concordant	Crohn's disease	2.939	0.007	CASS[LS]GPNNEQFF	2						0.074
TGTGCCAGCAGCAGCGGGCCTAACAATGAGCAGTTCTTC	CASSSGPNNEQFF	TRBV7-3*01	TRBJ2-1*01	8	CC Twin 1B	Gut-homing cells	Male	26	Monozygotic	Concordant	Crohn's disease	2.939	0.007	CASS[LS]GPNNEQFF	2						0.074
TGTGCCGTGAATAAGGGTAACACCGACAAGCTCATCTTT	CAVNKGNTDKLIF	TRAV12-2*01	TRAJ34*01	1	DC Twin 8A	Tregs	Female	34	Monozygotic	Discordant	Crohn's disease	2.939	0.016	CAVN[AK]GNTDKLIF	2						0.154
TGTGCCGTGAACAAGGGGAACACCGACAAGCTCATCTTT	CAVNKGNTDKLIF	TRAV12-2*01	TRAJ34*01	1	CC Twin 2B	Tregs	Male	23	Monozygotic	Concordant	Crohn's disease	2.939	0.016	CAVN[AK]GNTDKLIF	2						0.154
TGTGCCGTGAACAAGGGTAACACCGACAAGCTCATCTTT	CAVNKGNTDKLIF	TRAV12-2*01	TRAJ34*01	2	CC Twin 2B	Non gut-homing cells	Male	23	Monozygotic	Concordant	Crohn's disease	2.939	0.016	CAVN[AK]GNTDKLIF	2						0.154
TGTGCTGTCATCTTTAACGACTACAAGCTCAGCTTT	CAVIFNDYKLSF	TRAV22*01	TRAJ20*01	5	CC Twin 2B	Tregs	Male	23	Monozygotic	Concordant	Crohn's disease	2.939	0.016	CAv.SNDYKLSF	24						0.071
TGTGCTGTGAGTGATCGAAGGTATGGAGGAAGCCAAGGAAATCTCATCTTT	CAVSDRRYGGSQGNLIF	TRAV8-4*01	TRAJ42*01	4	DC Twin 8A	Non gut-homing cells	Female	34	Monozygotic	Discordant	Crohn's disease	2.938	0.009	CAVSDR[RD]YGGSQGNLIF	2						0.077
TGTGCTGTGAGTGATCGAAGGTATGGAGGAAGCCAAGGAAATCTCATCTTT	CAVSDRRYGGSQGNLIF	TRAV8-4*01	TRAJ42*01	2	DC Twin 8A	Gut-homing cells	Female	34	Monozygotic	Discordant	Crohn's disease	2.938	0.009	CAVSDR[RD]YGGSQGNLIF	2						0.077
TGCGCCAGCAGCTCAGGGTGGTATGAGCAGTTCTTC	CASSSGWYEQFF	TRBV5-1*01	TRBJ2-1*01	6	CC Twin 2A	Gut-homing cells	Male	23	Monozygotic	Concordant	Crohn's disease	2.938	0.009								0.041
TGTGCCAGCAGCTCGGGACCAATGAACACTGAAGCTTTCTTT	CASSSGPMNTEAFF	TRBV7-2*01	TRBJ1-1*01	1	CC Twin 1A	Gut-homing cells	Male	26	Monozygotic	Concordant	Crohn's disease	2.936	0.016								0.08
TGCAGTGCTAGTCTATCTGAGACCCAGTACTTC	CSASLSETQYF	TRBV20-1*01	TRBJ2-5*01	31	DC Twin 8A	Gut-homing cells	Female	34	Monozygotic	Discordant	Crohn's disease	2.935	0.009	CSASL[PS]ETQYF	2						0
TGTGTGGTGAACGGAGAGGACACGGGCAGGAGAGCACTTACTTTT	CVVNGEDTGRRALTF	TRAV12-1*01	TRAJ5*01	1	CC Twin 3A	Gut-homing cells	Female	21	Monozygotic	Concordant	Crohn's disease	2.935	0.009	CVVNG.DTGRRALTF	3						0.047
TGTGCCAGCAGCTCCGGACAGGGGGGAGAAAAACTGTTTTTT	CASSSGQGGEKLFF	TRBV7-2*01	TRBJ1-4*01	6	DC Twin 8A	Gut-homing cells	Female	34	Monozygotic	Discordant	Crohn's disease	2.934	0.016								0.04
TGTGCCAGCAGCTGGGGGCAAGAGACCCAGTACTTC	CASSWGQETQYF	TRBV7-2*01	TRBJ2-5*01	2	DC Twin 8A	Non gut-homing cells	Female	34	Monozygotic	Discordant	Crohn's disease	2.934	0.016								0.039
TGTGCTCTGAGTGAGAGGTCAGATGGCCAGAAGCTGCTCTTT	CALSERSDGQKLLF	TRAV19*01	TRAJ16*01	3	CC Twin 2B	Non gut-homing cells	Male	23	Monozygotic	Concordant	Crohn's disease	2.932	0.009	CALSE[RE]SDGQKLLF	2						0.067
TGTGCTCTGAGTGAGGGTGCAGGCAACATGCTCACCTTT	CALSEGAGNMLTF	TRAV19*01	TRAJ39*01	1	CC Twin 2B	Non gut-homing cells	Male	23	Monozygotic	Concordant	Crohn's disease	2.932	0.009								0.069
TGTGCCAGCAGTTCCGGGACAGGGGGCTACGAGCAGTACTTC	CASSSGTGGYEQYF	TRBV28*01	TRBJ2-7*01	2	DC Twin 7A	Tregs	Female	36	Monozygotic	Discordant	Crohn's disease	2.932	0.012	CASSqGTG[RG]YEQYF	8						0.141
TGTGCCAGCAGTTACCCTTACTACGAGCAGTACTTC	CASSYPYYEQYF	TRBV6-2*01	TRBJ2-7*01	1	CC Twin 3B	Tregs	Female	21	Monozygotic	Concordant	Crohn's disease	2.931	0.016	CASSYP.YEQYF	5						0.041
TGTGCCACAGCTCAGTCTGGGGCCAACGTCCTGACTTTC	CATAQSGANVLTF	TRBV24-1*01	TRBJ2-6*01	9	CC Twin 2B	Gut-homing cells	Male	23	Monozygotic	Concordant	Crohn's disease	2.931	0.013	CAtS.SGANVLTF	16						0.047
TGTGCCACAGCTCAGTCTGGGGCCAACGTCCTGACTTTC	CATAQSGANVLTF	TRBV24-1*01	TRBJ2-6*01	1	CC Twin 2A	Gut-homing cells	Male	23	Monozygotic	Concordant	Crohn's disease	2.931	0.013	CAtS.SGANVLTF	16						0.047
TGTGCCAGCTCACCGCAGGGTGAAGCTTTCTTT	CASSPQGEAFF	TRBV18*01	TRBJ1-1*01	2	CC Twin 1B	Gut-homing cells	Male	26	Monozygotic	Concordant	Crohn's disease	2.931	0.013								0.022
TGTGTGGTGAACAAGGACTTTGGAAATGAGAAATTAACCTTT	CVVNKDFGNEKLTF	TRAV12-1*01	TRAJ48*01	3	DC Twin 8A	Gut-homing cells	Female	34	Monozygotic	Discordant	Crohn's disease	2.929	0.009								0.07
TGTGCCAGCAGCCCCCAGGGCGGGAGCTCCTACAATGAGCAGTTCTTC	CASSPQGGSSYNEQFF	TRBV7-2*01	TRBJ2-1*01	2	DC Twin 8A	Non gut-homing cells	Female	34	Monozygotic	Discordant	Crohn's disease	2.929	0.009								0.184
TGCAGTGCTAGCCTGGGTGGAAACTATGGCTACACCTTC	CSASLGGNYGYTF	TRBV20-1*01	TRBJ1-2*01	1	DC Twin 8A	Tregs	Female	34	Monozygotic	Discordant	Crohn's disease	2.928	0.013								0.047
TGTGCCAGCAGTTATCTTAGCACAGATACGCAGTATTTT	CASSYLSTDTQYF	TRBV27*01	TRBJ2-3*01	3	CC Twin 2A	Non gut-homing cells	Male	23	Monozygotic	Concordant	Crohn's disease	2.928	0.013	CASSyLsTDTQYF	3	GILGFVFTL	Matrix protein 1 (M1)	Influenza A virus	Viral	HLA-A*0201	0.201
TGTGCCGTGAAGGTTAATGCAGGCAACATGCTCACCTTT	CAVKVNAGNMLTF	TRAV12-2*01	TRAJ39*01	1	CC Twin 2A	Gut-homing cells	Male	23	Monozygotic	Concordant	Crohn's disease	2.926	0.009	CA..NNAGNMLTF	18						0.073
TGTGCCAGCTCACCTGTGACAGGGGACACTGAAGCTTTCTTT	CASSPVTGDTEAFF	TRBV18*01	TRBJ1-1*01	4	DC Twin 8A	Gut-homing cells	Female	34	Monozygotic	Discordant	Crohn's disease	2.924	0.007	CASSPV[RT]GDTEAFF	2						0.072
TGTGCTGTGATATACAACTTCAACAAATTTTACTTT	CAVIYNFNKFYF	TRAV8-6*01	TRAJ21*01	4	CC Twin 2B	Gut-homing cells	Male	23	Monozygotic	Concordant	Crohn's disease	2.923	0.009	CAVlYNFNKFYF	4						0.053
TGTGCCAGCAGTTTAGGAGGACGAAATTCACCCCTCCACTTT	CASSLGGRNSPLHF	TRBV12-4*01	TRBJ1-6*01	15	CC Twin 1A	Tregs	Male	26	Monozygotic	Concordant	Crohn's disease	2.922	0.013	CASSLGG[IR]NSPLHF	2						0.036
TGTGCCGTGAAGATAGGCTTTGGGAATGTGCTGCATTGC	CAVKIGFGNVLHC	TRAV12-2*01	TRAJ35*01	5	DC Twin 6A	Tregs	Male	18	Monozygotic	Discordant	Crohn's disease	2.921	0.009			ELAGIGILTV	Melanoma antigen recognized by T-cells 1-mutant (MART1-mutant),Melanoma antigen recognized by T-cells 1 (MART1)	Synthetic,Homo sapiens	Synthetic	HLA-A*0201	0.292
TGTGCCGTGAAAATAGGCTTTGGGAATGTGCTGCATTGC	CAVKIGFGNVLHC	TRAV12-2*01	TRAJ35*01	2	CC Twin 3B	Gut-homing cells	Female	21	Monozygotic	Concordant	Crohn's disease	2.921	0.009			ELAGIGILTV	Melanoma antigen recognized by T-cells 1-mutant (MART1-mutant),Melanoma antigen recognized by T-cells 1 (MART1)	Synthetic,Homo sapiens	Synthetic	HLA-A*0201	0.292
TGTGCTGTGTTAATCAATAACAATGACATGCGCTTT	CAVLINNNDMRF	TRAV8-3*01	TRAJ43*01	1	CC Twin 2A	Non gut-homing cells	Male	23	Monozygotic	Concordant	Crohn's disease	2.921	0.009	CAVg.NNNDMRF	10						0.068
TGTGCCTGGAGTAAAGGAGGCCTGAACACTGAAGCTTTCTTT	CAWSKGGLNTEAFF	TRBV30*01	TRBJ1-1*01	2	CC Twin 1B	Tregs	Male	26	Monozygotic	Concordant	Crohn's disease	2.92	0.025								0.062
TGTGCAATGAGCCTTACATCAGGAGGAAGCTACATACCTACATTT	CAMSLTSGGSYIPTF	TRAV12-3*01	TRAJ6*01	1	DC Twin 8A	Non gut-homing cells	Female	34	Monozygotic	Discordant	Crohn's disease	2.919	0.016	CAMSL[PT]SGGSYIPTF	2						0.088
TGTGCTACGGTCATTTTTCAGGGAGCCCAGAAGCTGGTATTT	CATVIFQGAQKLVF	TRAV17*01	TRAJ54*01	1	CC Twin 2B	Gut-homing cells	Male	23	Monozygotic	Concordant	Crohn's disease	2.919	0.016								0.142
TGTGCCAGCAGCCAAGGACGGAATTACGAGCAGTACTTC	CASSQGRNYEQYF	TRBV3-1*01	TRBJ2-7*01	4	CC Twin 2B	Non gut-homing cells	Male	23	Monozygotic	Concordant	Crohn's disease	2.919	0.013	CASSlGRnYEQYF	3						0.053
TGCGCCAGCAGCTTGCGGCGGGGGGCCTACAATGAGCAGTTCTTC	CASSLRRGAYNEQFF	TRBV5-1*01	TRBJ2-1*01	20	DC Twin 8A	Tregs	Female	34	Monozygotic	Discordant	Crohn's disease	2.918	0.01								0.088
TGTGCCAGCTCACGGGGGGGATCCACAGATACGCAGTATTTT	CASSRGGSTDTQYF	TRBV12-4*01	TRBJ2-3*01	2	CC Twin 3B	Gut-homing cells	Female	21	Monozygotic	Concordant	Crohn's disease	2.918	0.01	CASS[FY]gGSTDTQYF	6						0.056
TGTGCCAGCAGTCGAGGGGGTAGCACAGATACGCAGTATTTT	CASSRGGSTDTQYF	TRBV12-4*01	TRBJ2-3*01	3	CC Twin 2B	Gut-homing cells	Male	23	Monozygotic	Concordant	Crohn's disease	2.918	0.01	CASS[FY]gGSTDTQYF	6						0.056
TGTGCAATCCCCCTTTATAACCAGGGAGGAAAGCTTATCTTC	CAIPLYNQGGKLIF	TRAV12-3*01	TRAJ23*01	1	DC Twin 8A	Tregs	Female	34	Monozygotic	Discordant	Crohn's disease	2.917	0.016	CAilLYNQGGKLIF	3						0.039
TGCAGTGTCTCACAGGGTCCAGGTTATGGCTACACCTTC	CSVSQGPGYGYTF	TRBV20-1*01	TRBJ1-2*01	9	DC Twin 6A	Non gut-homing cells	Male	18	Monozygotic	Discordant	Crohn's disease	2.916	0.013								0.031
TGTGCCAGCAGTTTAGCGGGGGCCGGGGAGCTGTTTTTT	CASSLAGAGELFF	TRBV12-4*01	TRBJ2-2*01	3	DC Twin 8A	Gut-homing cells	Female	34	Monozygotic	Discordant	Crohn's disease	2.915	0.01								0.038
TGTGCCAGCAGTTTAGCGGGGGCCGGGGAGCTGTTTTTT	CASSLAGAGELFF	TRBV12-4*01	TRBJ2-2*01	24	DC Twin 8A	Non gut-homing cells	Female	34	Monozygotic	Discordant	Crohn's disease	2.915	0.01								0.038
TGCGCCAGCTCAAGGGACAGCGACTACGAGCAGTACTTC	CASSRDSDYEQYF	TRBV5-1*01	TRBJ2-7*01	5	DC Twin 8A	Gut-homing cells	Female	34	Monozygotic	Discordant	Crohn's disease	2.915	0.01	CASSRDgdYEQYF	3						0.042
TGTGCTGTGCTGCCCTCTAGCAACACAGGCAAACTAATCTTT	CAVLPSSNTGKLIF	TRAV20*01	TRAJ37*01	1	CC Twin 3B	Tregs	Female	21	Monozygotic	Concordant	Crohn's disease	2.915	0.01								0.035
TGTGCAATGAGCGCGAGGTCAGATGGCCAGAAGCTGCTCTTT	CAMSARSDGQKLLF	TRAV12-3*01	TRAJ16*01	1	DC Twin 8A	Gut-homing cells	Female	34	Monozygotic	Discordant	Crohn's disease	2.914	0.016								0.063
TGTGCAGCAAGTATAAGCGAAACCTCCTACGACAAGGTGATATTT	CAASISETSYDKVIF	TRAV13-1*01	TRAJ50*01	2	DC Twin 8A	Gut-homing cells	Female	34	Monozygotic	Discordant	Crohn's disease	2.914	0.016	CAASigETSYDKVIF	3						0.044
TGTGCTGTGGCTCCAGGAGGAGGTGCTGACGGACTCACCTTT	CAVAPGGGADGLTF	TRAV22*01	TRAJ45*01	1	DC Twin 8A	Tregs	Female	34	Monozygotic	Discordant	Crohn's disease	2.914	0.016	CAv..GGGADGLTF	13						0.134
TGTGCAGGGCCAGGAGGAAGCTACATACCTACATTT	CAGPGGSYIPTF	TRAV25*01	TRAJ6*01	1	DC Twin 8A	Tregs	Female	34	Monozygotic	Discordant	Crohn's disease	2.914	0.016	CAg.GGSYIPTF	8						0.07
TGTGCTGGGCAATTCAACACCGACAAGCTCATCTTT	CAGQFNTDKLIF	TRAV35*01	TRAJ34*01	3	DC Twin 6A	Tregs	Male	18	Monozygotic	Discordant	Crohn's disease	2.914	0.016								0.037
TGTGCCCTCTTTTTGGGGGGTTACCAGAAAGTTACCTTT	CALFLGGYQKVTF	TRAV24*01	TRAJ13*01	4	CC Twin 3B	Tregs	Female	21	Monozygotic	Concordant	Crohn's disease	2.914	0.016								0.031
TGTGCAGGGCCGGGAGGAAGCTACATACCTACATTT	CAGPGGSYIPTF	TRAV25*01	TRAJ6*01	2	CC Twin 3B	Gut-homing cells	Female	21	Monozygotic	Concordant	Crohn's disease	2.914	0.016	CAg.GGSYIPTF	8						0.07
TGTGCAATGAGCGCGAGGTCAGATGGCCAGAAGCTGCTCTTT	CAMSARSDGQKLLF	TRAV12-3*01	TRAJ16*01	7	CC Twin 3A	Gut-homing cells	Female	21	Monozygotic	Concordant	Crohn's disease	2.914	0.016								0.063
TGTGCTGTGGCCCCAGGAGGAGGTGCTGACGGACTCACCTTT	CAVAPGGGADGLTF	TRAV22*01	TRAJ45*01	1	CC Twin 2B	Non gut-homing cells	Male	23	Monozygotic	Concordant	Crohn's disease	2.914	0.016	CAv..GGGADGLTF	13						0.134
TGTGCAATGAGCGCGCGATCAGATGGCCAGAAGCTGCTCTTT	CAMSARSDGQKLLF	TRAV12-3*01	TRAJ16*01	4	CC Twin 2A	Gut-homing cells	Male	23	Monozygotic	Concordant	Crohn's disease	2.914	0.016								0.063
TGCATCGTCAGAGCCAAATCAGGAAACACACCTCTTGTCTTT	CIVRAKSGNTPLVF	TRAV26-1*01	TRAJ29*01	3	CC Twin 1B	Gut-homing cells	Male	26	Monozygotic	Concordant	Crohn's disease	2.914	0.016								0.047
TGCGCCAGCAGCGCCTCTGGGGCCAACGTCCTGACTTTC	CASSASGANVLTF	TRBV5-1*01	TRBJ2-6*01	1	CC Twin 4B	Tregs	Male	29	Monozygotic	Concordant	Crohn's disease	2.913	0.013	CAtS.SGANVLTF	16						0.064
TGCGCCAGCAGCGCCTCTGGGGCCAACGTCCTGACTTTC	CASSASGANVLTF	TRBV5-1*01	TRBJ2-6*01	5	CC Twin 4B	Gut-homing cells	Male	29	Monozygotic	Concordant	Crohn's disease	2.913	0.013	CAtS.SGANVLTF	16						0.064
TGTGCCAGTAGTATTAGGGGTTACAATCAGCCCCAGCATTTT	CASSIRGYNQPQHF	TRBV19*01	TRBJ1-5*01	1	CC Twin 2B	Tregs	Male	23	Monozygotic	Concordant	Crohn's disease	2.913	0.013								0.073
TGTGCCATCTCGGACAGGAGCCAAGAGACCCAGTACTTC	CAISDRSQETQYF	TRBV10-3*01	TRBJ2-5*01	5	CC Twin 3B	Gut-homing cells	Female	21	Monozygotic	Concordant	Crohn's disease	2.912	0.01	CAIS[DE]RSQETQYF	2						0.177
TGTGCCATCAGTGACAGGAGCCAAGAGACCCAGTACTTC	CAISDRSQETQYF	TRBV10-3*01	TRBJ2-5*01	3	CC Twin 2B	Gut-homing cells	Male	23	Monozygotic	Concordant	Crohn's disease	2.912	0.01	CAIS[DE]RSQETQYF	2						0.177
TGTGCTGTGGCTGCGGGTGGTGGTGCTACAAACAAGCTCATCTTT	CAVAAGGGATNKLIF	TRAV8-3*01	TRAJ32*01	4	CC Twin 1B	Gut-homing cells	Male	26	Monozygotic	Concordant	Crohn's disease	2.912	0.01								0.047
TGTGCCAGCAGCTTGGGACCCGCACGCACAGATACGCAGTATTTT	CASSLGPARTDTQYF	TRBV7-2*01	TRBJ2-3*01	3	CC Twin 1A	Gut-homing cells	Male	26	Monozygotic	Concordant	Crohn's disease	2.912	0.013								0.041
TGTGCTGTGGGAGGCTCTAGCAACACAGGCAAACTAATCTTT	CAVGGSSNTGKLIF	TRAV22*01	TRAJ37*01	1	CC Twin 1A	Gut-homing cells	Male	26	Monozygotic	Concordant	Crohn's disease	2.911	0.016	C[AI]v.GSSNTGKLIF	23						0.069
TGTGCAGGAGATGGGGATGACAAGATCATCTTT	CAGDGDDKIIF	TRAV27*01	TRAJ30*01	3	DC Twin 6A	Tregs	Male	18	Monozygotic	Discordant	Crohn's disease	2.909	0.01	CA[VG].GDDKIIF	12						0.051
TGTGCCTTGGACGGAGATGACAAGATCATCTTT	CALDGDDKIIF	TRAV27*01	TRAJ30*01	6	CC Twin 2B	Gut-homing cells	Male	23	Monozygotic	Concordant	Crohn's disease	2.909	0.01	CA[VG].GDDKIIF	12						0.051
TGTGCCAGCAGCTTAGCGGGAGGCAGGGGCACAGATACGCAGTATTTT	CASSLAGGRGTDTQYF	TRBV7-2*01	TRBJ2-3*01	26	DC Twin 6A	Tregs	Male	18	Monozygotic	Discordant	Crohn's disease	2.909	0.013	CASSLAGG[PR]GTDTQYF	2						0.052
TGTGCAGGGACAGGAGGAAGCTACATACCTACATTT	CAGTGGSYIPTF	TRAV25*01	TRAJ6*01	1	DC Twin 7A	Tregs	Female	36	Monozygotic	Discordant	Crohn's disease	2.908	0.016	CAg.GGSYIPTF	8						0.086
TGTGCCAGCTCACCAGGGACATCGAACGAGCAGTACTTC	CASSPGTSNEQYF	TRBV18*01	TRBJ2-7*01	11	DC Twin 8A	Non gut-homing cells	Female	34	Monozygotic	Discordant	Crohn's disease	2.908	0.0004486								0.033
TGTGCCAGCTCACCCGGGACTAGCAACGAGCAGTACTTC	CASSPGTSNEQYF	TRBV18*01	TRBJ2-7*01	3	CC Twin 2B	Gut-homing cells	Male	23	Monozygotic	Concordant	Crohn's disease	2.908	0.0004486								0.033
TGTGCCAGCACGGAGTCGACAGATACGCAGTATTTT	CASTESTDTQYF	TRBV6-1*01	TRBJ2-3*01	4	DC Twin 8A	Gut-homing cells	Female	34	Monozygotic	Discordant	Crohn's disease	2.906	0.01								0.088
TGTGCAATGAACCTTAACCAGGGAGGAAAGCTTATCTTC	CAMNLNQGGKLIF	TRAV12-3*01	TRAJ23*01	5	DC Twin 6A	Non gut-homing cells	Male	18	Monozygotic	Discordant	Crohn's disease	2.905	0.016	CAM[SN][LG]NQGGKLIF	5						0.098
TGTGCTGTGTCCGTTTCAGATGGCCAGAAGCTGCTCTTT	CAVSVSDGQKLLF	TRAV2*01	TRAJ16*01	1	DC Twin 8A	Non gut-homing cells	Female	34	Monozygotic	Discordant	Crohn's disease	2.904	0.01								0.047
TGTGCTGTGAGACCTCCCGGAGGTAGCAACTATAAACTGACATTT	CAVRPPGGSNYKLTF	TRAV8-4*01	TRAJ53*01	1	CC Twin 3B	Tregs	Female	21	Monozygotic	Concordant	Crohn's disease	2.903	0.016								0.035
TGTGCTGCGTGGAATAACAATGCCAGACTCATGTTT	CAAWNNNARLMF	TRAV41*01	TRAJ31*01	3	CC Twin 2A	Tregs	Male	23	Monozygotic	Concordant	Crohn's disease	2.903	0.016								0.064
TGCAGTGCTAGAGAGGGGGCTGGGGAAAAACTGTTTTTT	CSAREGAGEKLFF	TRBV20-1*01	TRBJ1-4*01	3	DC Twin 8A	Tregs	Female	34	Monozygotic	Discordant	Crohn's disease	2.901	0.01								0.024
TGTGCTGTGGAGTTGAATTCTGGGGGTTACCAGAAAGTTACCTTT	CAVELNSGGYQKVTF	TRAV2*01	TRAJ13*01	1	CC Twin 1A	Tregs	Male	26	Monozygotic	Concordant	Crohn's disease	2.901	0.01	CAV[ES]LNSGGYQKVTF	2						0.047
TGTGCAGCAAGTCGTGCAGGCAAATCAACCTTT	CAASRAGKSTF	TRAV13-1*01	TRAJ27*01	1	DC Twin 8A	Tregs	Female	34	Monozygotic	Discordant	Crohn's disease	2.9	0.016								0.051
TGTGCCAGCAGCTTAGGGGGGATTGGCTATGGCTACACCTTC	CASSLGGIGYGYTF	TRBV7-2*01	TRBJ1-2*01	20	CC Twin 3B	Gut-homing cells	Female	21	Monozygotic	Concordant	Crohn's disease	2.9	0.016								0.04
TGTGCAGCAAGTAGGGCAGGCAAATCAACCTTT	CAASRAGKSTF	TRAV13-1*01	TRAJ27*01	7	CC Twin 2B	Gut-homing cells	Male	23	Monozygotic	Concordant	Crohn's disease	2.9	0.016								0.051
TGTGCAGCAAGTAGGGCAGGCAAATCAACCTTT	CAASRAGKSTF	TRAV13-1*01	TRAJ27*01	1	CC Twin 2B	Non gut-homing cells	Male	23	Monozygotic	Concordant	Crohn's disease	2.9	0.016								0.051
TGTGCTCTAAGCCCAAAGGCTGCAGGCAACAAGCTAACTTTT	CALSPKAAGNKLTF	TRAV16*01	TRAJ17*01	6	CC Twin 2B	Gut-homing cells	Male	23	Monozygotic	Concordant	Crohn's disease	2.9	0.016	CAVR.KAAGNKLTF	9						0.028
TGTGTTGTGAGTCCTTCTGGTTCTGCAAGGCAACTGACCTTT	CVVSPSGSARQLTF	TRAV8-2*01	TRAJ22*01	1	DC Twin 6A	Tregs	Male	18	Monozygotic	Discordant	Crohn's disease	2.898	0.01	CVVS[PD]SGSARQLTF	7						0.032
TGTGTGGTGAGCGCCGCCTATAACACCGACAAGCTCATCTTT	CVVSAAYNTDKLIF	TRAV10*01	TRAJ34*01	3	CC Twin 4A	Gut-homing cells	Male	29	Monozygotic	Concordant	Crohn's disease	2.898	0.01	CVVSA[AP]YNTDKLIF	2						0.074
TGTGTGGTGAGCGCGGCTTATAACACCGACAAGCTCATCTTT	CVVSAAYNTDKLIF	TRAV10*01	TRAJ34*01	1	CC Twin 2A	Non gut-homing cells	Male	23	Monozygotic	Concordant	Crohn's disease	2.898	0.01	CVVSA[AP]YNTDKLIF	2						0.074
TGTGCCAGCAGCCTTAGCGGGGGGGCTAGCACAGATACGCAGTATTTT	CASSLSGGASTDTQYF	TRBV7-2*01	TRBJ2-3*01	5	DC Twin 8A	Gut-homing cells	Female	34	Monozygotic	Discordant	Crohn's disease	2.898	0.013	CASS[LS]SGGASTDTQYF	2						0.056
TGTGCTGTGCGTAGAGGAGGAAGCTACATACCTACATTT	CAVRRGGSYIPTF	TRAV20*01	TRAJ6*01	2	CC Twin 1A	Tregs	Male	26	Monozygotic	Concordant	Crohn's disease	2.897	0.016	CAV.SGGSYIPTF	14						0.047
TGCGCCAGCACCCCGGATTTGAACACTGAAGCTTTCTTT	CASTPDLNTEAFF	TRBV5-1*01	TRBJ1-1*01	3	CC Twin 3A	Tregs	Female	21	Monozygotic	Concordant	Crohn's disease	2.896	0.013	CASS...NTEAFF	51						0.057
TGTGCCGTGAAGTTTTCTGGTGGCTACAATAAGCTGATTTTT	CAVKFSGGYNKLIF	TRAV12-2*01	TRAJ4*01	2	CC Twin 4A	Tregs	Male	29	Monozygotic	Concordant	Crohn's disease	2.895	0.0005828	CAV..SGGYNKLIF	17						0.111
TGTGCTGTGGGGGGTACCGGCACTGCCAGTAAACTCACCTTT	CAVGGTGTASKLTF	TRAV21*01	TRAJ44*01	3	DC Twin 6A	Non gut-homing cells	Male	18	Monozygotic	Discordant	Crohn's disease	2.895	0.01	CAV..TGTASKLTF	23						0.036
TGTGCCAGCAGTTTAATCGGCCGGACTGAAGCTTTCTTT	CASSLIGRTEAFF	TRBV28*01	TRBJ1-1*01	2	DC Twin 8A	Tregs	Female	34	Monozygotic	Discordant	Crohn's disease	2.895	0.013	CASS[IL]GGRTEAFF	4						0.062
TGTGCCAGCAGTTTCACAGGGGGCAACTATGGCTACACCTTC	CASSFTGGNYGYTF	TRBV28*01	TRBJ1-2*01	1	CC Twin 3B	Gut-homing cells	Female	21	Monozygotic	Concordant	Crohn's disease	2.895	0.013			FLYALALLL	Latent membrane protein 2A (LMP2A),Latent membrane protein 2 (LMP2)	Human gammaherpesvirus 4	Viral	HLA-A*0201	0.215
TGTGCTCTAGACATAGCCGACTACAAGCTCAGCTTT	CALDIADYKLSF	TRAV6*01	TRAJ20*01	2	DC Twin 8A	Gut-homing cells	Female	34	Monozygotic	Discordant	Crohn's disease	2.894	0.016	CALDI.DYKLSF	3						0.058
TGTGCAGCCCTTAGGACCAATGCAGGCAAATCAACCTTT	CAALRTNAGKSTF	TRAV25*01	TRAJ27*01	7	CC Twin 3B	Gut-homing cells	Female	21	Monozygotic	Concordant	Crohn's disease	2.894	0.016								0.176
TGTGCTGTGAGGCCTAAGAATGCAGGCAACATGCTCACCTTT	CAVRPKNAGNMLTF	TRAV21*01	TRAJ39*01	3	CC Twin 2B	Non gut-homing cells	Male	23	Monozygotic	Concordant	Crohn's disease	2.893	0.013	C[IA]VR..NAGNMLTF	20						0.146
TGTGCCAGTAGTACCCGGAGCGCCTACGAGCAGTACTTC	CASSTRSAYEQYF	TRBV19*01	TRBJ2-7*01	20	CC Twin 2A	Non gut-homing cells	Male	23	Monozygotic	Concordant	Crohn's disease	2.893	0.013			GILGFVFTL	Matrix protein 1 (M1)	Influenza A virus	Viral	HLA-A*0201	0.429
TGCAGTGCTAGAGCGCAGGCAGATACGCAGTATTTT	CSARAQADTQYF	TRBV20-1*01	TRBJ2-3*01	22	CC Twin 2B	Non gut-homing cells	Male	23	Monozygotic	Concordant	Crohn's disease	2.891	0.016								0.115
TGCAGTGCCGGGGGGCCGAGGGAGCAGTACTTC	CSAGGPREQYF	TRBV20-1*01	TRBJ2-7*01	11	DC Twin 8A	Gut-homing cells	Female	34	Monozygotic	Discordant	Crohn's disease	2.889	0.01								0
TGTGCCAGCAGCTTACAAATCACCGGGGAGCTGTTTTTT	CASSLQITGELFF	TRBV7-6*01	TRBJ2-2*01	2	DC Twin 8A	Non gut-homing cells	Female	34	Monozygotic	Discordant	Crohn's disease	2.889	0.01	CASS.RsTGELFF	12						0.058
TGTGCCAGCAGTGAGGAGGTCAATCAGCCCCAGCATTTT	CASSEEVNQPQHF	TRBV2*01	TRBJ1-5*01	1	CC Twin 2B	Gut-homing cells	Male	23	Monozygotic	Concordant	Crohn's disease	2.889	0.01								0.031
TGCAGTGCTAGGGAGACTAGCGACTACGAGCAGTACTTC	CSARETSDYEQYF	TRBV20-1*01	TRBJ2-7*01	28	CC Twin 2A	Non gut-homing cells	Male	23	Monozygotic	Concordant	Crohn's disease	2.889	0.01								0.037
TGTGCTACGGTCCCTCGCGGGGGTTACCAGAAAGTTACCTTT	CATVPRGGYQKVTF	TRAV17*01	TRAJ13*01	7	DC Twin 8A	Tregs	Female	34	Monozygotic	Discordant	Crohn's disease	2.888	0.016								0.039
TGTGCTGTGAGTCCCACCGGCACTGCCAGTAAACTCACCTTT	CAVSPTGTASKLTF	TRAV22*01	TRAJ44*01	1	DC Twin 8A	Non gut-homing cells	Female	34	Monozygotic	Discordant	Crohn's disease	2.888	0.016	CAV..TGTASKLTF	23						0.073
TGTGCCAGCAGTTACGATTTGAACACTGAAGCTTTCTTT	CASSYDLNTEAFF	TRBV6-2*01	TRBJ1-1*01	9	DC Twin 8A	Tregs	Female	34	Monozygotic	Discordant	Crohn's disease	2.888	0.016	CASS...NTEAFF	51						0.068
TGTGCAGAGACCCTCAACACAGGCAAACTAATCTTT	CAETLNTGKLIF	TRAV13-2*01	TRAJ37*01	2	CC Twin 3B	Gut-homing cells	Female	21	Monozygotic	Concordant	Crohn's disease	2.888	0.016								0.062
TGCAGCGCTGGACAGGGAAAATATGGCTACACCTTC	CSAGQGKYGYTF	TRBV29-1*01	TRBJ1-2*01	6	CC Twin 3B	Gut-homing cells	Female	21	Monozygotic	Concordant	Crohn's disease	2.888	0.016								0.139
TGTGCAGCAAGAACTAATACCGGCACTGCCAGTAAACTCACCTTT	CAARTNTGTASKLTF	TRAV13-1*01	TRAJ44*01	1	CC Twin 2B	Tregs	Male	23	Monozygotic	Concordant	Crohn's disease	2.888	0.016								0.05
TGTGCCGGGGCCCCCACCGGCACTGCCAGTAAACTCACCTTT	CAGAPTGTASKLTF	TRAV22*01	TRAJ44*01	1	CC Twin 1A	Gut-homing cells	Male	26	Monozygotic	Concordant	Crohn's disease	2.888	0.016								0.053
TGTGCCTGGAGTAGTGCGGGGGGCGGTGAGCAGTTCTTC	CAWSSAGGGEQFF	TRBV30*01	TRBJ2-1*01	5	DC Twin 8A	Non gut-homing cells	Female	34	Monozygotic	Discordant	Crohn's disease	2.888	0.027								0.058
TGTGCTACGGCCCTAGATGGCCAGAAGCTGCTCTTT	CATALDGQKLLF	TRAV17*01	TRAJ16*01	1	DC Twin 8A	Gut-homing cells	Female	34	Monozygotic	Discordant	Crohn's disease	2.886	0.013								0.085
TGCATCCTGAGCCCCGGTTCTGCAAGGCAACTGACCTTT	CILSPGSARQLTF	TRAV26-2*01	TRAJ22*01	2	CC Twin 1B	Gut-homing cells	Male	26	Monozygotic	Concordant	Crohn's disease	2.886	0.013								0.111
TGTGCCAGCAGTTTCCATAATTCACCCCTCCACTTT	CASSFHNSPLHF	TRBV27*01	TRBJ1-6*01	4	DC Twin 6A	Non gut-homing cells	Male	18	Monozygotic	Discordant	Crohn's disease	2.886	0.01	CASS[FL].NSPLHF	14						0
TGTGCCAGCAGGGCCAACTATGGCTACACCTTC	CASRANYGYTF	TRBV7-2*01	TRBJ1-2*01	1	CC Twin 3A	Tregs	Female	21	Monozygotic	Concordant	Crohn's disease	2.886	0.016			FVDGVPFVV	ORF1ab	SARS-CoV-2	Viral	HLA-A*0201	0.282
TGTGCAGGTCCCATGAATTATGGAGGAAGCCAAGGAAATCTCATCTTT	CAGPMNYGGSQGNLIF	TRAV27*01	TRAJ42*01	1	DC Twin 8A	Gut-homing cells	Female	34	Monozygotic	Discordant	Crohn's disease	2.885	0.013	CAg.MNYGGSQGNLIF	6						0.072
TGTGCCGTGGACAGGCGAAACTTTGGAAATGAGAAATTAACCTTT	CAVDRRNFGNEKLTF	TRAV39*01	TRAJ48*01	1	DC Twin 8A	Non gut-homing cells	Female	34	Monozygotic	Discordant	Crohn's disease	2.884	0.01	CAVDR[RT]NFGNEKLTF	2						0.055
TGTGCCAGCAGCATGCAGGGGAACACTGAAGCTTTCTTT	CASSMQGNTEAFF	TRBV7-6*01	TRBJ1-1*01	7	CC Twin 2B	Tregs	Male	23	Monozygotic	Concordant	Crohn's disease	2.884	0.01	CASS...NTEAFF	51						0.036
TGTGCCAGCAGCATGCAGGGGAACACTGAAGCTTTCTTT	CASSMQGNTEAFF	TRBV7-6*01	TRBJ1-1*01	5	CC Twin 2A	Tregs	Male	23	Monozygotic	Concordant	Crohn's disease	2.884	0.01	CASS...NTEAFF	51						0.036
TGTGCAGCAAGTATAAGGTTTAACAATGACATGCGCTTT	CAASIRFNNDMRF	TRAV13-1*01	TRAJ43*01	1	DC Twin 8A	Non gut-homing cells	Female	34	Monozygotic	Discordant	Crohn's disease	2.883	0.016	CAASIR.NNDMRF	3						0.033
TGTGCCTTTATGTCCGGATACAGCACCCTCACCTTT	CAFMSGYSTLTF	TRAV24*01	TRAJ11*01	1	CC Twin 1A	Tregs	Male	26	Monozygotic	Concordant	Crohn's disease	2.883	0.016								0.073
TGTGCAGGAGAGGGGGATGACAAGATCATCTTT	CAGEGDDKIIF	TRAV27*01	TRAJ30*01	2	CC Twin 2B	Tregs	Male	23	Monozygotic	Concordant	Crohn's disease	2.881	0.01	CA[VG].GDDKIIF	12						0.061
TGTGCCGTGGGCGTTTTTGGAAATGAGAAATTAACCTTT	CAVGVFGNEKLTF	TRAV39*01	TRAJ48*01	1	CC Twin 2B	Gut-homing cells	Male	23	Monozygotic	Concordant	Crohn's disease	2.881	0.01	CAvG.FGNEKLTF	6						0.123
TGTGCCAGTAGAAGGGGGAATGAGCAGTTCTTC	CASRRGNEQFF	TRBV19*01	TRBJ2-1*01	3	CC Twin 2B	Gut-homing cells	Male	23	Monozygotic	Concordant	Crohn's disease	2.881	0.01								0.038
TGTGCCAGTAGGCGAGGTAATGAGCAGTTCTTC	CASRRGNEQFF	TRBV19*01	TRBJ2-1*01	4	CC Twin 2A	Gut-homing cells	Male	23	Monozygotic	Concordant	Crohn's disease	2.881	0.01								0.038
TGTGCCAGCAGCAGGGAGGGCTATGGCTACACCTTC	CASSREGYGYTF	TRBV7-9*01	TRBJ1-2*01	15	DC Twin 8A	Non gut-homing cells	Female	34	Monozygotic	Discordant	Crohn's disease	2.879	0.013	CA[WS]SREGYGYTF	2						0.042
TGTGCCACCAGTGACCCGGGACAGTCCACAGATACGCAGTATTTT	CATSDPGQSTDTQYF	TRBV24-1*01	TRBJ2-3*01	5	CC Twin 4B	Gut-homing cells	Male	29	Monozygotic	Concordant	Crohn's disease	2.879	0.013	CATSDPG[QS]STDTQYF	2						0.094
TGTGCCACCAGTGATCCCGGACAGTCCACAGATACGCAGTATTTT	CATSDPGQSTDTQYF	TRBV24-1*01	TRBJ2-3*01	8	CC Twin 3B	Gut-homing cells	Female	21	Monozygotic	Concordant	Crohn's disease	2.879	0.013	CATSDPG[QS]STDTQYF	2						0.094
TGTGCCAGCAGCCGCGAAGGCTATGGCTACACCTTC	CASSREGYGYTF	TRBV7-9*01	TRBJ1-2*01	9	CC Twin 3B	Gut-homing cells	Female	21	Monozygotic	Concordant	Crohn's disease	2.879	0.013	CA[WS]SREGYGYTF	2						0.042
TGTGCCAGCAGCAGGGAGGGATATGGCTACACCTTC	CASSREGYGYTF	TRBV7-9*01	TRBJ1-2*01	9	CC Twin 1A	Tregs	Male	26	Monozygotic	Concordant	Crohn's disease	2.879	0.013	CA[WS]SREGYGYTF	2						0.042
TGTGCCAGCAGTTTGGCCGGCCGGGGCACAGATACGCAGTATTTT	CASSLAGRGTDTQYF	TRBV28*01	TRBJ2-3*01	11	DC Twin 7A	Gut-homing cells	Female	36	Monozygotic	Discordant	Crohn's disease	2.878	0.014								0.04
TGTGCCAGCAGCTTGGAAGGGGGTGACCAGCCCCAGCATTTT	CASSLEGGDQPQHF	TRBV5-4*01	TRBJ1-5*01	1	CC Twin 2B	Gut-homing cells	Male	23	Monozygotic	Concordant	Crohn's disease	2.878	0.014	CASSL.GGDQPQHF	6						0.041
TGTGCCAGCAGCTTAGCGGGGAGGGGCACAGATACGCAGTATTTT	CASSLAGRGTDTQYF	TRBV28*01	TRBJ2-3*01	3	CC Twin 2A	Tregs	Male	23	Monozygotic	Concordant	Crohn's disease	2.878	0.014								0.04
TGTGCCAGCAGCTTGGAGGGGGGGGATCAGCCCCAGCATTTT	CASSLEGGDQPQHF	TRBV5-4*01	TRBJ1-5*01	2	CC Twin 2A	Gut-homing cells	Male	23	Monozygotic	Concordant	Crohn's disease	2.878	0.014	CASSL.GGDQPQHF	6						0.041
TGTGCCAGCAAGCCGAGCAATCAGCCCCAGCATTTT	CASKPSNQPQHF	TRBV28*01	TRBJ1-5*01	2	DC Twin 8A	Gut-homing cells	Female	34	Monozygotic	Discordant	Crohn's disease	2.877	0.016			FLYNLLTRV	Protein transport protein SEC24A-mutant (SEC24A-Mutant),Protein transport protein SEC24A (SEC24A)	Synthetic,Homo sapiens	Synthetic	HLA-A*02	0.214
TGTGCTGTGGGGGAAGGAGGAGGTGCTGACGGACTCACCTTT	CAVGEGGGADGLTF	TRAV2*01	TRAJ45*01	6	DC Twin 7A	Tregs	Female	36	Monozygotic	Discordant	Crohn's disease	2.877	0.016	CAv..GGGADGLTF	13						0.142
TGTGCACTAACGAGGGGCCAGAAGCTGCTCTTT	CALTRGQKLLF	TRAV12-3*01	TRAJ16*01	1	DC Twin 6A	Tregs	Male	18	Monozygotic	Discordant	Crohn's disease	2.877	0.016	CA[LM]TRGQKLLF	2						0.129
TGTGCTGTGGGGGAGGGAGGAGGTGCTGACGGACTCACCTTT	CAVGEGGGADGLTF	TRAV2*01	TRAJ45*01	1	CC Twin 3B	Tregs	Female	21	Monozygotic	Concordant	Crohn's disease	2.877	0.016	CAv..GGGADGLTF	13						0.142
TGTGCAATGACCCGAGGCCAGAAGCTGCTCTTT	CAMTRGQKLLF	TRAV12-3*01	TRAJ16*01	2	CC Twin 2B	Non gut-homing cells	Male	23	Monozygotic	Concordant	Crohn's disease	2.877	0.016	CA[LM]TRGQKLLF	2						0.129
TGTGCCTGGAACAGATTAAACACTGAAGCTTTCTTT	CAWNRLNTEAFF	TRBV30*01	TRBJ1-1*01	1	DC Twin 8A	Gut-homing cells	Female	34	Monozygotic	Discordant	Crohn's disease	2.876	0.027								0.051
TGTGCCTGGCAAGGACAGGGGGGTGAAAAACTGTTTTTT	CAWQGQGGEKLFF	TRBV30*01	TRBJ1-4*01	5	DC Twin 6A	Gut-homing cells	Male	18	Monozygotic	Discordant	Crohn's disease	2.876	0.027	CAW.gQGGEKLFF	8						0.026
TGTGCTACGGACGAGAACACGGGCAGGAGAGCACTTACTTTT	CATDENTGRRALTF	TRAV17*01	TRAJ5*01	1	DC Twin 8A	Gut-homing cells	Female	34	Monozygotic	Discordant	Crohn's disease	2.875	0.014								0.041
TGTGCCAGCAGCTCTCGAGGGTCAGATACGCAGTATTTT	CASSSRGSDTQYF	TRBV7-9*01	TRBJ2-3*01	7	CC Twin 3A	Tregs	Female	21	Monozygotic	Concordant	Crohn's disease	2.875	0.01								0.195
TGTGTTGTGAGCTTTCTTAACGACTACAAGCTCAGCTTT	CVVSFLNDYKLSF	TRAV8-2*01	TRAJ20*01	3	CC Twin 2A	Gut-homing cells	Male	23	Monozygotic	Concordant	Crohn's disease	2.875	0.01								0.063
TGTGCCAGCAGCCAAGGGACAGGGCGCTACGAGCAGTACTTC	CASSQGTGRYEQYF	TRBV4-2*01	TRBJ2-7*01	4	CC Twin 2A	Non gut-homing cells	Male	23	Monozygotic	Concordant	Crohn's disease	2.875	0.01	CASSqGTG[RG]YEQYF	8						0.117
TGTGCCAGCAGCTTATCCGAGAATGAGCAGTTCTTC	CASSLSENEQFF	TRBV7-3*01	TRBJ2-1*01	2	CC Twin 1B	Gut-homing cells	Male	26	Monozygotic	Concordant	Crohn's disease	2.875	0.01	CASSL.G[NG]EQFF	11						0.057
TGTGCTGTGACCTCTACCGGCACTGCCAGTAAACTCACCTTT	CAVTSTGTASKLTF	TRAV22*01	TRAJ44*01	1	CC Twin 3B	Tregs	Female	21	Monozygotic	Concordant	Crohn's disease	2.874	0.016	CAV..TGTASKLTF	23						0.075
TGTGCTGTGAGTGATCGTGGCGATGACATGCGCTTT	CAVSDRGDDMRF	TRAV8-4*01	TRAJ43*01	1	CC Twin 3B	Gut-homing cells	Female	21	Monozygotic	Concordant	Crohn's disease	2.874	0.016								0.036
TGTGCTCTAAAAAGCTCTGGGGCTGGGAGTTACCAACTCACTTTC	CALKSSGAGSYQLTF	TRAV16*01	TRAJ28*01	1	CC Twin 2B	Gut-homing cells	Male	23	Monozygotic	Concordant	Crohn's disease	2.874	0.016								0.058
TGCAGTGCTAGAGGGGCGTATAATTCACCCCTCCACTTT	CSARGAYNSPLHF	TRBV20-1*01	TRBJ1-6*01	3	DC Twin 8A	Gut-homing cells	Female	34	Monozygotic	Discordant	Crohn's disease	2.873	0.013								0.047
TGTGCCAGTAGCCGACAGGGGGCAGGCACTGAAGCTTTCTTT	CASSRQGAGTEAFF	TRBV19*01	TRBJ1-1*01	3	CC Twin 3B	Gut-homing cells	Female	21	Monozygotic	Concordant	Crohn's disease	2.873	0.013								0.047
TGTGCCAGCTCACCACAAGAGTATGGCTACACCTTC	CASSPQEYGYTF	TRBV18*01	TRBJ1-2*01	2	CC Twin 2B	Tregs	Male	23	Monozygotic	Concordant	Crohn's disease	2.873	0.013								0.046
TGTGCCAGTAGTCGACAGGGAGCGGGCACTGAAGCTTTCTTT	CASSRQGAGTEAFF	TRBV19*01	TRBJ1-1*01	14	CC Twin 1B	Gut-homing cells	Male	26	Monozygotic	Concordant	Crohn's disease	2.873	0.013								0.047
TGTGCCAGCCGCGCAGGCACCGGGGAGCTGTTTTTT	CASRAGTGELFF	TRBV28*01	TRBJ2-2*01	2	CC Twin 3B	Tregs	Female	21	Monozygotic	Concordant	Crohn's disease	2.872	0.014	CA[AS]RAGTGELFF	2						0.066
TGTGCCAGCAGCTCAGACTATTTAAGTACAGATACGCAGTATTTT	CASSSDYLSTDTQYF	TRBV7-2*01	TRBJ2-3*01	24	CC Twin 2B	Non gut-homing cells	Male	23	Monozygotic	Concordant	Crohn's disease	2.872	0.014								0.136
TGTGCCGCAAGGGCGGGGACCGGGGAGCTGTTTTTT	CAARAGTGELFF	TRBV28*01	TRBJ2-2*01	2	CC Twin 1B	Tregs	Male	26	Monozygotic	Concordant	Crohn's disease	2.872	0.014	CA[AS]RAGTGELFF	2						0.054
TGTGCCAGCAGCTTGGTGCAGGGTTCTGAAGCTTTCTTT	CASSLVQGSEAFF	TRBV5-4*01	TRBJ1-1*01	2	CC Twin 1A	Tregs	Male	26	Monozygotic	Concordant	Crohn's disease	2.872	0.014								0.058
TGCGCCAGCCGTCGAGAGAACACCGGGGAGCTGTTTTTT	CASRRENTGELFF	TRBV5-1*01	TRBJ2-2*01	13	DC Twin 8A	Tregs	Female	34	Monozygotic	Discordant	Crohn's disease	2.872	0.01	CAS[RS]RENTGELFF	2	YLQPRTFLL	Spike/surface glycoprotein (S)	SARS-CoV-2	Viral	HLA-A*0201	0.27
TGTGCCAGCAGCTTGGGACAAAACTATGGCTACACCTTC	CASSLGQNYGYTF	TRBV5-5*01	TRBJ1-2*01	3	DC Twin 8A	Tregs	Female	34	Monozygotic	Discordant	Crohn's disease	2.872	0.01	CASSLG[PQ]NYGYTF	2						0.057
TGCAGTGCGCCTACAGGGGGAATCAATCAGCCCCAGCATTTT	CSAPTGGINQPQHF	TRBV20-1*01	TRBJ1-5*01	140	CC Twin 3B	Tregs	Female	21	Monozygotic	Concordant	Crohn's disease	2.872	0.01								0.047
TGTGCCAGCAGCTTGGGGCAGAACTATGGCTACACCTTC	CASSLGQNYGYTF	TRBV5-5*01	TRBJ1-2*01	4	CC Twin 2B	Gut-homing cells	Male	23	Monozygotic	Concordant	Crohn's disease	2.872	0.01	CASSLG[PQ]NYGYTF	2						0.057
TGTGCAATGAGCGCCAGGGATAACAATGCCAGACTCATGTTT	CAMSARDNNARLMF	TRAV12-3*01	TRAJ31*01	2	DC Twin 8A	Gut-homing cells	Female	34	Monozygotic	Discordant	Crohn's disease	2.871	0.016								0.051
TGTGCCAGCAGCCCTCCCGGGAACTATGGCTACACCTTC	CASSPPGNYGYTF	TRBV7-2*01	TRBJ1-2*01	5	DC Twin 5A	Gut-homing cells	Male	59	Monozygotic	Discordant	Crohn's disease	2.871	0.016	CASS.[GT]gnYGYTF	42						0.074
TGTGCAGGGGGAGGATACAACTTCAACAAATTTTACTTT	CAGGGYNFNKFYF	TRAV25*01	TRAJ21*01	1	CC Twin 3A	Tregs	Female	21	Monozygotic	Concordant	Crohn's disease	2.871	0.016								0.063
TGTGCTCTAAGAGGGCGGGCAGGAACTGCTCTGATCTTT	CALRGRAGTALIF	TRAV16*01	TRAJ15*01	1	CC Twin 2B	Non gut-homing cells	Male	23	Monozygotic	Concordant	Crohn's disease	2.871	0.016								0.03
TGTGCCGGGGGGGGATACAACTTCAACAAATTTTACTTT	CAGGGYNFNKFYF	TRAV25*01	TRAJ21*01	2	CC Twin 2B	Gut-homing cells	Male	23	Monozygotic	Concordant	Crohn's disease	2.871	0.016								0.063
TGTGCTTTCATGAAGGGGGCTAACTTTGGAAATGAGAAATTAACCTTT	CAFMKGANFGNEKLTF	TRAV38-1*01	TRAJ48*01	5	DC Twin 8A	Tregs	Female	34	Monozygotic	Discordant	Crohn's disease	2.869	0.014								0.056
TGTGCTTTCATGAAGGGGGCTAACTTTGGAAATGAGAAATTAACCTTT	CAFMKGANFGNEKLTF	TRAV38-1*01	TRAJ48*01	5	CC Twin 4A	Gut-homing cells	Male	29	Monozygotic	Concordant	Crohn's disease	2.869	0.014								0.056
TGTGCCAGCAGCTTAGAACAGGGGGGCACCGGGGAGCTGTTTTTT	CASSLEQGGTGELFF	TRBV11-3*01	TRBJ2-2*01	2	CC Twin 3A	Gut-homing cells	Female	21	Monozygotic	Concordant	Crohn's disease	2.869	0.014								0.111
TGTGCCAGCAGCCCGAATCAGGGGTACGAGCAGTACTTC	CASSPNQGYEQYF	TRBV7-2*01	TRBJ2-7*01	3	CC Twin 1B	Tregs	Male	26	Monozygotic	Concordant	Crohn's disease	2.869	0.014	CASSpR[EQ]GYEQYF	5						0.084
TGTGCCGTGAGCGACAAGATCATCTTT	CAVSDKIIF	TRAV12-2*01	TRAJ30*01	3	CC Twin 2A	Non gut-homing cells	Male	23	Monozygotic	Concordant	Crohn's disease	2.869	0.01								0
TGTGCCAGCAGCCTCATAGGGGGAGATCAGCCCCAGCATTTT	CASSLIGGDQPQHF	TRBV7-2*01	TRBJ1-5*01	3	CC Twin 3B	Gut-homing cells	Female	21	Monozygotic	Concordant	Crohn's disease	2.869	0.0009682	CASSL.GGDQPQHF	6						0.048
TGTCCTCTGGGTGGGGATAGCAGCTATAAATTGATCTTC	CPLGGDSSYKLIF	TRAV13-1*01	TRAJ12*01	1	DC Twin 6A	Non gut-homing cells	Male	18	Monozygotic	Discordant	Crohn's disease	2.869	0.016								0.032
TGTGCTCTACAAGTTACTCAGGGCGGATCTGAAAAGCTGGTCTTT	CALQVTQGGSEKLVF	TRAV9-2*01	TRAJ57*01	1	CC Twin 3B	Gut-homing cells	Female	21	Monozygotic	Concordant	Crohn's disease	2.869	0.016								0.074
TGTGCTTCCGGTGGCTACAATAAGCTGATTTTT	CASGGYNKLIF	TRAV8-4*01	TRAJ4*01	1	CC Twin 2A	Non gut-homing cells	Male	23	Monozygotic	Concordant	Crohn's disease	2.869	0.016								0.046
TGTGCAGCAGGGGGGGATAGCAGCTATAAATTGATCTTC	CAAGGDSSYKLIF	TRAV13-1*01	TRAJ12*01	4	CC Twin 1B	Gut-homing cells	Male	26	Monozygotic	Concordant	Crohn's disease	2.869	0.016	CAA[GN]GDSSYKLIF	2						0.047
TGTGCCAGCAGGGCTGATAGCAATCAGCCCCAGCATTTT	CASRADSNQPQHF	TRBV28*01	TRBJ1-5*01	4	CC Twin 1B	Gut-homing cells	Male	26	Monozygotic	Concordant	Crohn's disease	2.869	0.016	CASS..SNQPQHF	24						0.106
TGTGCCTGGAGTAGGGGGAGCTCTGGAAACACCATATATTTT	CAWSRGSSGNTIYF	TRBV30*01	TRBJ1-3*01	1	DC Twin 8A	Gut-homing cells	Female	34	Monozygotic	Discordant	Crohn's disease	2.867	0.028	CAWSR[QG]SSGNTIYF	2						0.126
TGTGCCTGGAGTAGGGGCAGCTCTGGAAACACCATATATTTT	CAWSRGSSGNTIYF	TRBV30*01	TRBJ1-3*01	1	DC Twin 6A	Non gut-homing cells	Male	18	Monozygotic	Discordant	Crohn's disease	2.867	0.028	CAWSR[QG]SSGNTIYF	2						0.126
TGTGCCAGCAGCTTGGACGGCGGAGATCAGCCCCAGCATTTT	CASSLDGGDQPQHF	TRBV7-2*01	TRBJ1-5*01	5	CC Twin 3A	Tregs	Female	21	Monozygotic	Concordant	Crohn's disease	2.867	0.0008114	CASSL.GGDQPQHF	6						0.042
TGCATCCTGAGAGACAGGTATAACACCGACAAGCTCATCTTT	CILRDRYNTDKLIF	TRAV26-2*01	TRAJ34*01	2	CC Twin 3A	Gut-homing cells	Female	21	Monozygotic	Concordant	Crohn's disease	2.867	0.019	CILRD[RH]YNTDKLIF	2						0.087
TGTGCAGAGAATAAGGATTATGGAGGAAGCCAAGGAAATCTCATCTTT	CAENKDYGGSQGNLIF	TRAV13-2*01	TRAJ42*01	1	DC Twin 8A	Non gut-homing cells	Female	34	Monozygotic	Discordant	Crohn's disease	2.866	0.016	CAEN[RK]DYGGSQGNLIF	2						0.058
TGTGCTACGGTTCCCGGTACTAGCTATGGAAAGCTGACATTT	CATVPGTSYGKLTF	TRAV17*01	TRAJ52*01	3	DC Twin 6A	Non gut-homing cells	Male	18	Monozygotic	Discordant	Crohn's disease	2.866	0.016								0.098
TGTGCCAGCAGCTTAATTTTCGGTCAGAGTTACGAGCAGTACTTC	CASSLIFGQSYEQYF	TRBV11-2*01	TRBJ2-7*01	2	CC Twin 1B	Gut-homing cells	Male	26	Monozygotic	Concordant	Crohn's disease	2.866	0.016								0.047
TGTGCCTGGGGGGGGAATTCACCCCTCCACTTT	CAWGGNSPLHF	TRBV30*01	TRBJ1-6*01	2	DC Twin 6A	Tregs	Male	18	Monozygotic	Discordant	Crohn's disease	2.864	0.028								0.103
TGTGCTTTCATGAAGCATGATAATGCTGGCAACAACCGTAAGCTGATTTGG	CAFMKHDNAGNNRKLIW	TRAV38-1*01	TRAJ38*01	1	DC Twin 8A	Tregs	Female	34	Monozygotic	Discordant	Crohn's disease	2.864	0.014								0.019
TGTGCCAGCAGTTTATTAGCAGGGGCCTACGAGCAGTACTTC	CASSLLAGAYEQYF	TRBV28*01	TRBJ2-7*01	9	DC Twin 8A	Gut-homing cells	Female	34	Monozygotic	Discordant	Crohn's disease	2.864	0.014	CASSL[VL]AG[PA]YEQYF	6						0.076
TGTGCTTTCATGAAGCATGATAATGCTGGCAACAACCGTAAGCTGATTTGG	CAFMKHDNAGNNRKLIW	TRAV38-1*01	TRAJ38*01	1	CC Twin 3A	Tregs	Female	21	Monozygotic	Concordant	Crohn's disease	2.864	0.014								0.019
TGTGCCAGCAGCTTGGGACTAGCTAACTACAATGAGCAGTTCTTC	CASSLGLANYNEQFF	TRBV11-3*01	TRBJ2-1*01	3	CC Twin 2A	Gut-homing cells	Male	23	Monozygotic	Concordant	Crohn's disease	2.864	0.014	CASSLGLasYNEQFF	3						0.067
TGTGCTTCACCCGTCGGTAGCAACTATAAACTGACATTT	CASPVGSNYKLTF	TRAV27*01	TRAJ53*01	1	DC Twin 6A	Non gut-homing cells	Male	18	Monozygotic	Discordant	Crohn's disease	2.864	0.01								0.039
TGTGGCACGGCGGGGCAGGCAGGAACTGCTCTGATCTTT	CGTAGQAGTALIF	TRAV30*01	TRAJ15*01	3	CC Twin 2B	Tregs	Male	23	Monozygotic	Concordant	Crohn's disease	2.864	0.01								0.049
TGCGCCAGCAGCTTGGTTCTAGCGGGAGGGGGCAATGAGCAGTTCTTC	CASSLVLAGGGNEQFF	TRBV5-1*01	TRBJ2-1*01	3	CC Twin 2B	Gut-homing cells	Male	23	Monozygotic	Concordant	Crohn's disease	2.864	0.01								0.048
TGTGGCACGGCGGGGCAGGCAGGAACTGCTCTGATCTTT	CGTAGQAGTALIF	TRAV30*01	TRAJ15*01	8	CC Twin 2A	Tregs	Male	23	Monozygotic	Concordant	Crohn's disease	2.864	0.01								0.049
TGTGCTGTCGGCCCGAACAGAGATGACAAGATCATCTTT	CAVGPNRDDKIIF	TRAV41*01	TRAJ30*01	1	DC Twin 6A	Non gut-homing cells	Male	18	Monozygotic	Discordant	Crohn's disease	2.863	0.016	CAV[GS].NRDDKIIF	18	VPTVWRSSL	Ring finger protein 43 (RNF43),Ring finger protein 43 mutant (RNF43)	Homo sapiens,Synthetic	Synthetic	HLA-B*0702,HLA-B‚àó0702	0.215
TGTGCAATGAGCATCCCTAACGACTACAAGCTCAGCTTT	CAMSIPNDYKLSF	TRAV12-3*01	TRAJ20*01	2	CC Twin 2B	Tregs	Male	23	Monozygotic	Concordant	Crohn's disease	2.863	0.016								0.072
TGTGCTGTCGGACCTAACAGAGATGACAAGATCATCTTT	CAVGPNRDDKIIF	TRAV41*01	TRAJ30*01	7	CC Twin 2B	Gut-homing cells	Male	23	Monozygotic	Concordant	Crohn's disease	2.863	0.016	CAV[GS].NRDDKIIF	18	VPTVWRSSL	Ring finger protein 43 (RNF43),Ring finger protein 43 mutant (RNF43)	Homo sapiens,Synthetic	Synthetic	HLA-B*0702,HLA-B‚àó0702	0.215
TGTGCAATGAGCATCCCTAACGACTACAAGCTCAGCTTT	CAMSIPNDYKLSF	TRAV12-3*01	TRAJ20*01	1	CC Twin 2A	Tregs	Male	23	Monozygotic	Concordant	Crohn's disease	2.863	0.016								0.072
TGTGCCAGCAGTTCGCTACAGGGAGGCAATCAGCCCCAGCATTTT	CASSSLQGGNQPQHF	TRBV12-3*01	TRBJ1-5*01	10	DC Twin 8A	Non gut-homing cells	Female	34	Monozygotic	Discordant	Crohn's disease	2.861	0.01								0.047
TGTCCCAGTAGTTGGGGGCGCGGTACTGAAGCTTTCTTT	CPSSWGRGTEAFF	TRBV19*01	TRBJ1-1*01	1	DC Twin 8A	Gut-homing cells	Female	34	Monozygotic	Discordant	Crohn's disease	2.861	0.01	CaSSWGRgTEAFF	3						0.028
TGTGCCAGTAGTTGGGGGCGCGGTACTGAAGCTTTCTTT	CASSWGRGTEAFF	TRBV19*01	TRBJ1-1*01	1	DC Twin 8A	Gut-homing cells	Female	34	Monozygotic	Discordant	Crohn's disease	2.861	0.01	CaSSWGRgTEAFF	3						0.034
TGTGCCTGGAGTGTACGGGGGGCCGGAAACACCATATATTTT	CAWSVRGAGNTIYF	TRBV30*01	TRBJ1-3*01	1	DC Twin 8A	Non gut-homing cells	Female	34	Monozygotic	Discordant	Crohn's disease	2.858	0.028								0.084
TGTGCCTGGAGTGTACGAGGGGCCGGAAACACCATATATTTT	CAWSVRGAGNTIYF	TRBV30*01	TRBJ1-3*01	11	DC Twin 5A	Tregs	Male	59	Monozygotic	Discordant	Crohn's disease	2.858	0.028								0.084
TGTGCCTGGAGTGTACGGGGCGCTGGAAACACCATATATTTT	CAWSVRGAGNTIYF	TRBV30*01	TRBJ1-3*01	1	CC Twin 3B	Tregs	Female	21	Monozygotic	Concordant	Crohn's disease	2.858	0.028								0.084
TGTGCCAGCAGCTCCCGGACCCAGTACTTC	CASSSRTQYF	TRBV28*01	TRBJ2-5*01	1	CC Twin 4A	Tregs	Male	29	Monozygotic	Concordant	Crohn's disease	2.858	0.014								0
TGTGCCAGCAGCGGATGGACTAGCGGGAGCTACGAGCAGTACTTC	CASSGWTSGSYEQYF	TRBV5-4*01	TRBJ2-7*01	8	CC Twin 2B	Non gut-homing cells	Male	23	Monozygotic	Concordant	Crohn's disease	2.858	0.014	CASS.WTSGSYEQYF	3						0.073
TGTGCCAGCAGCTCTTGGACTAGCGGGAGCTACGAGCAGTACTTC	CASSSWTSGSYEQYF	TRBV5-4*01	TRBJ2-7*01	1	CC Twin 2B	Non gut-homing cells	Male	23	Monozygotic	Concordant	Crohn's disease	2.858	0.014	CASS.WTSGSYEQYF	3						0.073
TGTGCCAGCAGTCCTGGAGGGACGCAGTATTTT	CASSPGGTQYF	TRBV12-4*01	TRBJ2-3*01	56	CC Twin 2A	Non gut-homing cells	Male	23	Monozygotic	Concordant	Crohn's disease	2.858	0.01	CASS.[QG]ETQYF	17						0.073
TGCGCCAGCAGCCGGGACCTCAATCAGCCCCAGCATTTT	CASSRDLNQPQHF	TRBV5-1*01	TRBJ1-5*01	4	CC Twin 1B	Gut-homing cells	Male	26	Monozygotic	Concordant	Crohn's disease	2.858	0.01	CASS..SNQPQHF	24						0.056
TGCATCGACCCGCGAGGAAACACACCTCTTGTCTTT	CIDPRGNTPLVF	TRAV26-1*01	TRAJ29*01	1	DC Twin 8A	Tregs	Female	34	Monozygotic	Discordant	Crohn's disease	2.857	0.016								0.032
TGTGTGGTGAACGAAAACTCTGGGGCTGGGAGTTACCAACTCACTTTC	CVVNENSGAGSYQLTF	TRAV12-1*01	TRAJ28*01	3	CC Twin 2A	Gut-homing cells	Male	23	Monozygotic	Concordant	Crohn's disease	2.857	0.016	CVVN[EG]NSGAGSYQLTF	2						0.094
TGTGCCAGCAGTTCCTCCGGGACAGGGGGGGAAGAGACCCAGTACTTC	CASSSSGTGGEETQYF	TRBV28*01	TRBJ2-5*01	3	CC Twin 2B	Non gut-homing cells	Male	23	Monozygotic	Concordant	Crohn's disease	2.855	0.014	CASSp[AS]GTGGEETQYF	7						0.031
TGTGCCAGCTCCCAGGACAGGGCCTACGAGCAGTACTTC	CASSQDRAYEQYF	TRBV19*01	TRBJ2-7*01	5	DC Twin 8A	Non gut-homing cells	Female	34	Monozygotic	Discordant	Crohn's disease	2.855	0.011								0.074
TGTGCTGTGGTAGGCTTTGGAAATGAGAAATTAACCTTT	CAVVGFGNEKLTF	TRAV8-3*01	TRAJ48*01	1	CC Twin 2B	Gut-homing cells	Male	23	Monozygotic	Concordant	Crohn's disease	2.854	0.0009844	CAV.[NF]FGNEKLTF	13						0.112
TGTGCCGTGAACGGGGGTAGTGGAGGTAGCAACTATAAACTGACATTT	CAVNGGSGGSNYKLTF	TRAV12-2*01	TRAJ53*01	1	DC Twin 6A	Tregs	Male	18	Monozygotic	Discordant	Crohn's disease	2.854	0.016								0.118
TGTGCTCTGAGTGATCACGGAGATGACAAGATCATCTTT	CALSDHGDDKIIF	TRAV9-2*01	TRAJ30*01	1	DC Twin 6A	Gut-homing cells	Male	18	Monozygotic	Discordant	Crohn's disease	2.854	0.016								0.044
TGTGCCAGCAGTTTACCGGGGAATGAGCAGTTCTTC	CASSLPGNEQFF	TRBV12-4*01	TRBJ2-1*01	13	DC Twin 6A	Gut-homing cells	Male	18	Monozygotic	Discordant	Crohn's disease	2.854	0.016	CASSL.G[NG]EQFF	11						0.033
TGTGTGGTGAACACAAATACCGGCACTGCCAGTAAACTCACCTTT	CVVNTNTGTASKLTF	TRAV12-1*01	TRAJ44*01	1	CC Twin 4A	Tregs	Male	29	Monozygotic	Concordant	Crohn's disease	2.854	0.016	CVVN[ST]NTGTASKLTF	2						0.168
TGTGCTGTGGGTCGCGTTAACAATGACATGCGCTTT	CAVGRVNNDMRF	TRAV8-3*01	TRAJ43*01	1	CC Twin 2B	Gut-homing cells	Male	23	Monozygotic	Concordant	Crohn's disease	2.854	0.016	CAVg.NNNDMRF	10						0.129
TGTGCTCTGATCCATTATGGTGGTGCTACAAACAAGCTCATCTTT	CALIHYGGATNKLIF	TRAV9-2*01	TRAJ32*01	4	CC Twin 2A	Tregs	Male	23	Monozygotic	Concordant	Crohn's disease	2.854	0.016								0.032
TGTGCCGTGAACGGTGGGAGTGGAGGTAGCAACTATAAACTGACATTT	CAVNGGSGGSNYKLTF	TRAV12-2*01	TRAJ53*01	1	CC Twin 1A	Gut-homing cells	Male	26	Monozygotic	Concordant	Crohn's disease	2.854	0.016								0.118
TGCCTCGTGGGTGATGGTAATAACAATGACATGCGCTTT	CLVGDGNNNDMRF	TRAV4*01	TRAJ43*01	7	CC Twin 1B	Gut-homing cells	Male	26	Monozygotic	Concordant	Crohn's disease	2.853	0.013	CLVG[AD]GNNNDMRF	2						0.058
TGCAGTGCTAGGACGAACTCTGGAAACACCATATATTTT	CSARTNSGNTIYF	TRBV20-1*01	TRBJ1-3*01	1	CC Twin 3B	Gut-homing cells	Female	21	Monozygotic	Concordant	Crohn's disease	2.852	0.011								0.047
TGTGCCATCAGTGAGGGACAGGGTCGGGAGACCCAGTACTTC	CAISEGQGRETQYF	TRBV10-3*01	TRBJ2-5*01	30	CC Twin 2B	Tregs	Male	23	Monozygotic	Concordant	Crohn's disease	2.852	0.011								0.091
TGTGCCATCAGTGAGGGACAGGGTCGGGAGACCCAGTACTTC	CAISEGQGRETQYF	TRBV10-3*01	TRBJ2-5*01	9	CC Twin 2A	Tregs	Male	23	Monozygotic	Concordant	Crohn's disease	2.852	0.011								0.091
TGCATCGTCAGACCCCACAATGCCAGACTCATGTTT	CIVRPHNARLMF	TRAV26-1*01	TRAJ31*01	4	CC Twin 3A	Gut-homing cells	Female	21	Monozygotic	Concordant	Crohn's disease	2.852	0.016								0
TGTGCAGAGAATATAAGTGATGCAGGCAACATGCTCACCTTT	CAENISDAGNMLTF	TRAV13-2*01	TRAJ39*01	1	CC Twin 2A	Gut-homing cells	Male	23	Monozygotic	Concordant	Crohn's disease	2.852	0.016								0.061
TGTGCCGTGAATCCCCTTTATAACCAGGGAGGAAAGCTTATCTTC	CAVNPLYNQGGKLIF	TRAV8-1*01	TRAJ23*01	1	CC Twin 2A	Non gut-homing cells	Male	23	Monozygotic	Concordant	Crohn's disease	2.852	0.016								0.143
TGTGCCAGTAGTATAGATCGGGGGTACACTGAAGCTTTCTTT	CASSIDRGYTEAFF	TRBV19*01	TRBJ1-1*01	1	DC Twin 8A	Non gut-homing cells	Female	34	Monozygotic	Discordant	Crohn's disease	2.85	0.013								0.039
TGCGCCAGCAGCCAAGAGGGACAGGGGGATCAGCCCCAGCATTTT	CASSQEGQGDQPQHF	TRBV4-3*01	TRBJ1-5*01	5	CC Twin 2A	Gut-homing cells	Male	23	Monozygotic	Concordant	Crohn's disease	2.85	0.02	CASSQEG.GDQPQHF	3						0.072
TGCGCCAGCAGCTTAACGGGAGTAGGGGATACGCAGTATTTT	CASSLTGVGDTQYF	TRBV5-1*01	TRBJ2-3*01	3	DC Twin 7A	Tregs	Female	36	Monozygotic	Discordant	Crohn's disease	2.849	0.011								0.039
TGCAGCGGTAGCGCCAGCTCCTACAATGAGCAGTTCTTC	CSGSASSYNEQFF	TRBV29-1*01	TRBJ2-1*01	13	DC Twin 8A	Gut-homing cells	Female	34	Monozygotic	Discordant	Crohn's disease	2.849	0.016								0.093
TGTGCCTTAAGCCGCAGAGATGACAAGATCATCTTT	CALSRRDDKIIF	TRAV13-2*01	TRAJ30*01	3	CC Twin 2B	Non gut-homing cells	Male	23	Monozygotic	Concordant	Crohn's disease	2.849	0.016	CALS.RDDKIIF	3						0.058
TGTGCCAGCAGCTTAGACAGGGGATCCTACGAGCAGTACTTC	CASSLDRGSYEQYF	TRBV5-4*01	TRBJ2-7*01	6	DC Twin 8A	Tregs	Female	34	Monozygotic	Discordant	Crohn's disease	2.847	0.015	CASSL[DF]RGSYEQYF	2						0.09
TGTGCCAGCAGCTTGGACAGGGGCTCCTACGAGCAGTACTTC	CASSLDRGSYEQYF	TRBV5-4*01	TRBJ2-7*01	5	DC Twin 8A	Non gut-homing cells	Female	34	Monozygotic	Discordant	Crohn's disease	2.847	0.015	CASSL[DF]RGSYEQYF	2						0.09
TGCGCCAGCAGCCAAGACGATAGCACAGATACGCAGTATTTT	CASSQDDSTDTQYF	TRBV4-3*01	TRBJ2-3*01	5	CC Twin 2B	Tregs	Male	23	Monozygotic	Concordant	Crohn's disease	2.847	0.02	CASSQD[DE]STDTQYF	2						0.092
TGCGCCAGCAGCCCCCGGGAGGGCTACGAGCAGTACTTC	CASSPREGYEQYF	TRBV5-1*01	TRBJ2-7*01	4	DC Twin 8A	Tregs	Female	34	Monozygotic	Discordant	Crohn's disease	2.846	0.011	CASSpR[EQ]GYEQYF	5						0.07
TGCAGTGCTAGTACTAGCGGAGGTCGCGAGCAGTACTTC	CSASTSGGREQYF	TRBV20-1*01	TRBJ2-7*01	8	CC Twin 2B	Gut-homing cells	Male	23	Monozygotic	Concordant	Crohn's disease	2.846	0.011	CSA[RS]TSGGREQYF	2						0.047
TGCGCCAGCAGCCCCCGAGAGGGCTACGAGCAGTACTTC	CASSPREGYEQYF	TRBV5-1*01	TRBJ2-7*01	1	CC Twin 2B	Gut-homing cells	Male	23	Monozygotic	Concordant	Crohn's disease	2.846	0.011	CASSpR[EQ]GYEQYF	5						0.07
TGCAGTGCTAGTACTAGCGGAGGTCGCGAGCAGTACTTC	CSASTSGGREQYF	TRBV20-1*01	TRBJ2-7*01	5	CC Twin 2A	Gut-homing cells	Male	23	Monozygotic	Concordant	Crohn's disease	2.846	0.011	CSA[RS]TSGGREQYF	2						0.047
TGTGTGGTGCCAAGGGCGGGAGGAGGAAACAAACTCACCTTT	CVVPRAGGGNKLTF	TRAV12-1*01	TRAJ10*01	1	DC Twin 6A	Tregs	Male	18	Monozygotic	Discordant	Crohn's disease	2.846	0.017	CVV[PS]RAGGGNKLTF	2						0.036
TGTGCCGTCCGCTTCGGGGGTTACCAGAAAGTTACCTTT	CAVRFGGYQKVTF	TRAV8-1*01	TRAJ13*01	4	DC Twin 6A	Non gut-homing cells	Male	18	Monozygotic	Discordant	Crohn's disease	2.846	0.017								0.039
TGTGCCAGCCGAATAGAGACCCAGTACTTC	CASRIETQYF	TRBV2*01	TRBJ2-5*01	2	DC Twin 8A	Tregs	Female	34	Monozygotic	Discordant	Crohn's disease	2.843	0.017								0
TGTGCCACCAGCAGAGATCGGGGCACAGATACGCAGTATTTT	CATSRDRGTDTQYF	TRBV15*01	TRBJ2-3*01	7	DC Twin 7A	Tregs	Female	36	Monozygotic	Discordant	Crohn's disease	2.843	0.017	CATSRDRG[PT]DTQYF	2						0.059
TGTGCCACCAGCAGAGATCGAGGCACAGATACGCAGTATTTT	CATSRDRGTDTQYF	TRBV15*01	TRBJ2-3*01	2	DC Twin 6A	Gut-homing cells	Male	18	Monozygotic	Discordant	Crohn's disease	2.843	0.017	CATSRDRG[PT]DTQYF	2						0.059
TGTGTGGTGACCCTCAATGCAGGCAAATCAACCTTT	CVVTLNAGKSTF	TRAV12-1*01	TRAJ27*01	1	CC Twin 2B	Non gut-homing cells	Male	23	Monozygotic	Concordant	Crohn's disease	2.843	0.017								0.1
TGTGCCAGCAGAATAGCGGGGGGTTACAATGAGCAGTTCTTC	CASRIAGGYNEQFF	TRBV28*01	TRBJ2-1*01	2	CC Twin 2B	Gut-homing cells	Male	23	Monozygotic	Concordant	Crohn's disease	2.841	0.015	CASRlAGGyNEQFF	3						0.04
TGCGCTGTTTTATACAACTTCAACAAATTTTACTTT	CAVLYNFNKFYF	TRAV1-1*01	TRAJ21*01	4	DC Twin 8A	Tregs	Female	34	Monozygotic	Discordant	Crohn's disease	2.841	0.013	CAVlYNFNKFYF	4						0.032
TGTGCTGTGAGGCCACCTAGCAACACAGGCAAACTAATCTTT	CAVRPPSNTGKLIF	TRAV21*01	TRAJ37*01	1	CC Twin 2B	Non gut-homing cells	Male	23	Monozygotic	Concordant	Crohn's disease	2.841	0.013								0.096
TGCGCTTCATTATACAACTTCAACAAATTTTACTTT	CASLYNFNKFYF	TRAV1-1*01	TRAJ21*01	1	CC Twin 2A	Non gut-homing cells	Male	23	Monozygotic	Concordant	Crohn's disease	2.841	0.013	CAVlYNFNKFYF	4						0.058
TGTGCCAGCAGCTTAGCAGGATCTTCTGGGGCCAACGTCCTGACTTTC	CASSLAGSSGANVLTF	TRBV7-9*01	TRBJ2-6*01	9	DC Twin 7A	Tregs	Female	36	Monozygotic	Discordant	Crohn's disease	2.841	0.011	CASSLaGgSGANVLTF	3						0.06
TGCGCCAGCAGCGTTATGAGCTCCTACAATGAGCAGTTCTTC	CASSVMSSYNEQFF	TRBV5-1*01	TRBJ2-1*01	5	DC Twin 6A	Non gut-homing cells	Male	18	Monozygotic	Discordant	Crohn's disease	2.841	0.011								0.068
TGTGCTCTAAGTGGCAATTATGGTGGTGCTACAAACAAGCTCATCTTT	CALSGNYGGATNKLIF	TRAV16*01	TRAJ32*01	2	CC Twin 4A	Tregs	Male	29	Monozygotic	Concordant	Crohn's disease	2.84	0.017								0.058
TGCAGTGCTAGAGGGACACGGACCTACGAGCAGTACTTC	CSARGTRTYEQYF	TRBV20-1*01	TRBJ2-7*01	7	CC Twin 2B	Gut-homing cells	Male	23	Monozygotic	Concordant	Crohn's disease	2.84	0.017	CSARGT.TYEQYF	3						0.135
TGTGCCAGTAGTATAGTAGGCAGTTACAATGAGCAGTTCTTC	CASSIVGSYNEQFF	TRBV19*01	TRBJ2-1*01	3	DC Twin 8A	Tregs	Female	34	Monozygotic	Discordant	Crohn's disease	2.838	0.011								0.141
TGTGCTGTGGCCATGGATAGCAACTATCAGTTAATCTGG	CAVAMDSNYQLIW	TRAV8-3*01	TRAJ33*01	1	CC Twin 1B	Tregs	Male	26	Monozygotic	Concordant	Crohn's disease	2.838	0.011	CAV.MDSNYQLIW	3						0.071
TGCAGCGTTGTACGACAGGGGGGCACTGAAGCTTTCTTT	CSVVRQGGTEAFF	TRBV29-1*01	TRBJ1-1*01	17	CC Twin 3A	Gut-homing cells	Female	21	Monozygotic	Concordant	Crohn's disease	2.837	0.017								0.035
TGTGCTCTGAGGTCCTTTAACAATGACATGCGCTTT	CALRSFNNDMRF	TRAV9-2*01	TRAJ43*01	1	CC Twin 2B	Tregs	Male	23	Monozygotic	Concordant	Crohn's disease	2.837	0.017								0
TGTGCTACGTTCGATAACAATGCCAGACTCATGTTT	CATFDNNARLMF	TRAV17*01	TRAJ31*01	1	DC Twin 5A	Gut-homing cells	Male	59	Monozygotic	Discordant	Crohn's disease	2.836	0.015	CAT[EF]G[NG]NARLMF	5						0.057
TGTGCCAGCAGCTTAGGCCGGGCGAACACTGAAGCTTTCTTT	CASSLGRANTEAFF	TRBV11-3*01	TRBJ1-1*01	1	CC Twin 2A	Gut-homing cells	Male	23	Monozygotic	Concordant	Crohn's disease	2.836	0.015	CASSLG..NTEAFF	22						0.028
TGTGCCAGCAGCACAGGACAGGGGGATACGCAGTATTTT	CASSTGQGDTQYF	TRBV7-2*01	TRBJ2-3*01	10	CC Twin 2A	Gut-homing cells	Male	23	Monozygotic	Concordant	Crohn's disease	2.836	0.015								0.044
TGTGCCTGGAGTACCGGGACGGTTAATTCACCCCTCCACTTT	CAWSTGTVNSPLHF	TRBV30*01	TRBJ1-6*01	1	DC Twin 8A	Tregs	Female	34	Monozygotic	Discordant	Crohn's disease	2.835	0.029								0.028
TGTGCCTGGAGCACCGGGACAGTGAATTCACCCCTCCACTTT	CAWSTGTVNSPLHF	TRBV30*01	TRBJ1-6*01	5	DC Twin 6A	Non gut-homing cells	Male	18	Monozygotic	Discordant	Crohn's disease	2.835	0.029								0.028
TGTGCCAGCAGTTTCTCAGGGCCGAACACTGAAGCTTTCTTT	CASSFSGPNTEAFF	TRBV12-3*01	TRBJ1-1*01	2	CC Twin 2B	Tregs	Male	23	Monozygotic	Concordant	Crohn's disease	2.835	0.011								0.077
TGTGCCAGCAGCGTACAGGGTTTCTCTGGAAACACCATATATTTT	CASSVQGFSGNTIYF	TRBV9*01	TRBJ1-3*01	2	CC Twin 2B	Tregs	Male	23	Monozygotic	Concordant	Crohn's disease	2.835	0.011	CASSVQGT[AS]GNTIYF	4						0.056
TGTGCTCTAGGTATGAATGCAGGCAACATGCTCACCTTT	CALGMNAGNMLTF	TRAV6*01	TRAJ39*01	1	DC Twin 8A	Tregs	Female	34	Monozygotic	Discordant	Crohn's disease	2.835	0.017	CA..NNAGNMLTF	18						0.065
TGTGCCGTCAGGTTTTCTGGTGGCTACAATAAGCTGATTTTT	CAVRFSGGYNKLIF	TRAV12-2*01	TRAJ4*01	1	DC Twin 8A	Tregs	Female	34	Monozygotic	Discordant	Crohn's disease	2.835	0.001	CAV..SGGYNKLIF	17						0.092
TGTGCCGTCCGTTTTTCTGGTGGCTACAATAAGCTGATTTTT	CAVRFSGGYNKLIF	TRAV12-2*01	TRAJ4*01	1	CC Twin 2B	Tregs	Male	23	Monozygotic	Concordant	Crohn's disease	2.835	0.001	CAV..SGGYNKLIF	17						0.092
TGTGCAATGAGCGCAAGTAGGACCGGTAACCAGTTCTATTTT	CAMSASRTGNQFYF	TRAV12-3*01	TRAJ49*01	1	CC Twin 4A	Tregs	Male	29	Monozygotic	Concordant	Crohn's disease	2.833	0.015								0.071
TGTGCCAGCAGCTTAGCTAGCGGGAGGCAAGAGACCCAGTACTTC	CASSLASGRQETQYF	TRBV7-2*01	TRBJ2-5*01	10	CC Twin 4A	Gut-homing cells	Male	29	Monozygotic	Concordant	Crohn's disease	2.833	0.015								0.091
TGTGCAGCAGTAGGAAATTCAGGAAACACACCTCTTGTCTTT	CAAVGNSGNTPLVF	TRAV13-1*01	TRAJ29*01	1	CC Twin 3B	Tregs	Female	21	Monozygotic	Concordant	Crohn's disease	2.833	0.015	CAA[VR]GNSGNTPLVF	2						0.032
TGTGCCAGCAGCCCCGACCCCTCAACAGATACGCAGTATTTT	CASSPDPSTDTQYF	TRBV7-2*01	TRBJ2-3*01	7	CC Twin 3B	Tregs	Female	21	Monozygotic	Concordant	Crohn's disease	2.833	0.015								0.093
TGCAGCGTTGCAGGGGGGGGGGCCTACGAGCAGTACTTC	CSVAGGGAYEQYF	TRBV29-1*01	TRBJ2-7*01	15	CC Twin 1A	Gut-homing cells	Male	26	Monozygotic	Concordant	Crohn's disease	2.833	0.015								0.085
TGTGCCTGGAGCCGCCTCGACACTGAAGCTTTCTTT	CAWSRLDTEAFF	TRBV30*01	TRBJ1-1*01	1	DC Twin 8A	Non gut-homing cells	Female	34	Monozygotic	Discordant	Crohn's disease	2.832	0.029								0.146
TGTGCTGTGCAGTCTTTTCAGGGAGCCCAGAAGCTGGTATTT	CAVQSFQGAQKLVF	TRAV20*01	TRAJ54*01	5	DC Twin 6A	Non gut-homing cells	Male	18	Monozygotic	Discordant	Crohn's disease	2.832	0.017	CAVQ[PS]FQGAQKLVF	2						0.041
TGTGCCAGCAGTTATCTCGGGCGAACCCAGCATTTT	CASSYLGRTQHF	TRBV6-2*01	TRBJ1-5*01	16	CC Twin 3B	Gut-homing cells	Female	21	Monozygotic	Concordant	Crohn's disease	2.832	0.017	CASSYLG[RG]TQHF	2						0.038
TGTGCTGTGCAGTCTTTTCAGGGAGCCCAGAAGCTGGTATTT	CAVQSFQGAQKLVF	TRAV20*01	TRAJ54*01	2	CC Twin 2B	Gut-homing cells	Male	23	Monozygotic	Concordant	Crohn's disease	2.832	0.017	CAVQ[PS]FQGAQKLVF	2						0.041
TGTGCCAGCAGCTTAGCTTGGGTGGGGGAGCAGTACTTC	CASSLAWVGEQYF	TRBV7-2*01	TRBJ2-7*01	1	DC Twin 8A	Tregs	Female	34	Monozygotic	Discordant	Crohn's disease	2.83	0.015								0.109
TGCGCTGTGAGACCCAAAGCTGCAGGCAACAAGCTAACTTTT	CAVRPKAAGNKLTF	TRAV1-1*01	TRAJ17*01	1	CC Twin 2A	Gut-homing cells	Male	23	Monozygotic	Concordant	Crohn's disease	2.829	0.013	CAVR.KAAGNKLTF	9						0.064
TGCGCCAGCAGCTTGGGGACTGTGGGCACCGGGGAGCTGTTTTTT	CASSLGTVGTGELFF	TRBV5-1*01	TRBJ2-2*01	2	DC Twin 8A	Gut-homing cells	Female	34	Monozygotic	Discordant	Crohn's disease	2.829	0.011	CASSLGtvGTGELFF	3						0.063
TGCGCCAGCAGCTTGGGGACAGTCGGCACCGGGGAGCTGTTTTTT	CASSLGTVGTGELFF	TRBV5-1*01	TRBJ2-2*01	2	DC Twin 6A	Tregs	Male	18	Monozygotic	Discordant	Crohn's disease	2.829	0.011	CASSLGtvGTGELFF	3						0.063
TGCGCCAGCAGCTTGGGGACAGTCGGCACCGGGGAGCTGTTTTTT	CASSLGTVGTGELFF	TRBV5-1*01	TRBJ2-2*01	9	DC Twin 6A	Non gut-homing cells	Male	18	Monozygotic	Discordant	Crohn's disease	2.829	0.011	CASSLGtvGTGELFF	3						0.063
TGCGCCAGCAGCTTGGGGACAGTCGGCACCGGGGAGCTGTTTTTT	CASSLGTVGTGELFF	TRBV5-1*01	TRBJ2-2*01	1	DC Twin 6A	Gut-homing cells	Male	18	Monozygotic	Discordant	Crohn's disease	2.829	0.011	CASSLGtvGTGELFF	3						0.063
TGTGCCTGGAGTGTAGACAGGACCTACGAGCAGTACTTC	CAWSVDRTYEQYF	TRBV30*01	TRBJ2-7*01	3	DC Twin 8A	Tregs	Female	34	Monozygotic	Discordant	Crohn's disease	2.829	0.029								0.036
TGTGCCTGGAGTATGACAGGGAACACTGAAGCTTTCTTT	CAWSMTGNTEAFF	TRBV30*01	TRBJ1-1*01	1	DC Twin 7A	Tregs	Female	36	Monozygotic	Discordant	Crohn's disease	2.829	0.029								0.046
TGTGCCTGGGGGGGACAGGGGGAGACCCAGTACTTC	CAWGGQGETQYF	TRBV30*01	TRBJ2-5*01	1	CC Twin 1B	Gut-homing cells	Male	26	Monozygotic	Concordant	Crohn's disease	2.829	0.029								0.048
TGTGCTGTGCTGACCTTTAACACCGACAAGCTCATCTTT	CAVLTFNTDKLIF	TRAV20*01	TRAJ34*01	1	DC Twin 8A	Non gut-homing cells	Female	34	Monozygotic	Discordant	Crohn's disease	2.829	0.017								0.076
TGTGCCGTGGATCCGGGAAACACACCTCTTGTCTTT	CAVDPGNTPLVF	TRAV39*01	TRAJ29*01	1	DC Twin 8A	Tregs	Female	34	Monozygotic	Discordant	Crohn's disease	2.829	0.017	CAV[PD]PGNTPLVF	2						0.04
TGCATCCTGAGACGCACTAATGCTGGTGGTACTAGCTATGGAAAGCTGACATTT	CILRRTNAGGTSYGKLTF	TRAV26-2*01	TRAJ52*01	2	CC Twin 2B	Gut-homing cells	Male	23	Monozygotic	Concordant	Crohn's disease	2.827	0.015								0.039
TGTGCCAGCAGCTTGCCGGGGCGAGAGACCCAGTACTTC	CASSLPGRETQYF	TRBV5-6*01	TRBJ2-5*01	1	CC Twin 2A	Gut-homing cells	Male	23	Monozygotic	Concordant	Crohn's disease	2.827	0.015	CASSLaGRETQYF	4						0.077
TGTGCCAGCAGCGTGGACAGGAACACTGAAGCTTTCTTT	CASSVDRNTEAFF	TRBV7-8*01	TRBJ1-1*01	1	DC Twin 8A	Tregs	Female	34	Monozygotic	Discordant	Crohn's disease	2.826	0.011	CASS[QV]DRNTEAFF	7	RPHERNGFTVL	Phosphoprotein 65 (pp65)	Human betaherpesvirus 5	Viral	HLA-B*0702	0.224
TGTGCCAGCAGTTTCATAGGGAACACTGAAGCTTTCTTT	CASSFIGNTEAFF	TRBV27*01	TRBJ1-1*01	1	DC Twin 6A	Non gut-homing cells	Male	18	Monozygotic	Discordant	Crohn's disease	2.826	0.011	CASS...NTEAFF	51						0.065
TGTGCCAGCAGTGACGGGGACACCGGGGAGCTGTTTTTT	CASSDGDTGELFF	TRBV6-4*01	TRBJ2-2*01	1	CC Twin 3B	Gut-homing cells	Female	21	Monozygotic	Concordant	Crohn's disease	2.826	0.011								0.148
TGTGCCAGCAGTGACGGGGACACCGGGGAGCTGTTTTTT	CASSDGDTGELFF	TRBV6-4*01	TRBJ2-2*01	8	CC Twin 2A	Non gut-homing cells	Male	23	Monozygotic	Concordant	Crohn's disease	2.826	0.011								0.148
TGTGCCGTGAAGTACAATAACAATGACATGCGCTTT	CAVKYNNNDMRF	TRAV39*01	TRAJ43*01	1	CC Twin 2B	Non gut-homing cells	Male	23	Monozygotic	Concordant	Crohn's disease	2.826	0.017	CAv.YNNNDMRF	9						0.068
TGTGCCAGCAGTTTCGTCATGAACACTGAAGCTTTCTTT	CASSFVMNTEAFF	TRBV27*01	TRBJ1-1*01	1	CC Twin 3B	Tregs	Female	21	Monozygotic	Concordant	Crohn's disease	2.823	0.011								0.058
TGTGCCAGCAGTTTCGTCATGAACACTGAAGCTTTCTTT	CASSFVMNTEAFF	TRBV27*01	TRBJ1-1*01	6	CC Twin 3B	Gut-homing cells	Female	21	Monozygotic	Concordant	Crohn's disease	2.823	0.011								0.058
TGTGCTGTGGAGGATCGAAGAGGAAACAATGCCAGACTCATGTTT	CAVEDRRGNNARLMF	TRAV2*01	TRAJ31*01	1	DC Twin 8A	Tregs	Female	34	Monozygotic	Discordant	Crohn's disease	2.823	0.017								0.022
TGTGCCAGCAGCCCGACAGGGCTCCAAGAGACCCAGTACTTC	CASSPTGLQETQYF	TRBV7-7*01	TRBJ2-5*01	13	DC Twin 8A	Non gut-homing cells	Female	34	Monozygotic	Discordant	Crohn's disease	2.823	0.017	CASSPTG[AL]QETQYF	2						0.036
TGTGCTGTGGGATTCAATAACAATGACATGCGCTTT	CAVGFNNNDMRF	TRAV20*01	TRAJ43*01	1	CC Twin 2B	Non gut-homing cells	Male	23	Monozygotic	Concordant	Crohn's disease	2.823	0.017	CAVg.NNNDMRF	10						0.071
TGTGCCAGCAGCTCGGGACCGAACACCGGGGAGCTGTTTTTT	CASSSGPNTGELFF	TRBV5-4*01	TRBJ2-2*01	6	CC Twin 2B	Gut-homing cells	Male	23	Monozygotic	Concordant	Crohn's disease	2.821	0.021								0.079
TGTGCCAGCTCACAAGGTTCCTACAATGAGCAGTTCTTC	CASSQGSYNEQFF	TRBV18*01	TRBJ2-1*01	3	DC Twin 8A	Non gut-homing cells	Female	34	Monozygotic	Discordant	Crohn's disease	2.821	0.011	CASSQG.YNEQFF	5						0.118
TGTGCCAGCAGCTTAGTTGACGAGACCCAGTACTTC	CASSLVDETQYF	TRBV7-6*01	TRBJ2-5*01	8	DC Twin 8A	Tregs	Female	34	Monozygotic	Discordant	Crohn's disease	2.821	0.011	CASSL.QETQYF	10						0.079
TGTGCCAGTAGTCAACGGAGCACCGGGGAGCTGTTTTTT	CASSQRSTGELFF	TRBV19*01	TRBJ2-2*01	3	CC Twin 2A	Non gut-homing cells	Male	23	Monozygotic	Concordant	Crohn's disease	2.821	0.011	CASS.RsTGELFF	12	GILGFVFTL	Matrix protein 1 (M1)	Influenza A virus	Viral	HLA-A*0201	0.377
TGTGCTGTCAGCAGTGGTGCTACAAACAAGCTCATCTTT	CAVSSGATNKLIF	TRAV41*01	TRAJ32*01	11	DC Twin 8A	Non gut-homing cells	Female	34	Monozygotic	Discordant	Crohn's disease	2.82	0.017								0.059
TGTGCCAGCAGCTCCAGGGTTGAGACCCAGTACTTC	CASSSRVETQYF	TRBV7-2*01	TRBJ2-5*01	9	CC Twin 3B	Gut-homing cells	Female	21	Monozygotic	Concordant	Crohn's disease	2.819	0.015								0.091
TGCAGTGCCCGGACTAGCGGGGGAAGGGAGCAGTACTTC	CSARTSGGREQYF	TRBV20-1*01	TRBJ2-7*01	2	DC Twin 8A	Non gut-homing cells	Female	34	Monozygotic	Discordant	Crohn's disease	2.818	0.011	CSA[RS]TSGGREQYF	2						0.047
TGTGCCAGTAGAGGACAGGCGAACACCGGGGAGCTGTTTTTT	CASRGQANTGELFF	TRBV19*01	TRBJ2-2*01	1	DC Twin 6A	Tregs	Male	18	Monozygotic	Discordant	Crohn's disease	2.818	0.017								0.04
TGTGCCAGTAGAGGGCAGGCGAACACCGGGGAGCTGTTTTTT	CASRGQANTGELFF	TRBV19*01	TRBJ2-2*01	2	CC Twin 2B	Non gut-homing cells	Male	23	Monozygotic	Concordant	Crohn's disease	2.818	0.017								0.04
TGTGCCAGCAGCAGGACTAGCGGTCCCTACGAGCAGTACTTC	CASSRTSGPYEQYF	TRBV7-2*01	TRBJ2-7*01	14	CC Twin 2B	Non gut-homing cells	Male	23	Monozygotic	Concordant	Crohn's disease	2.816	0.031	CASSRTsGsYEQYF	3						0.055
TGCGCCAGCAGCCAAGGGGGGGCTGGAAACACCATATATTTT	CASSQGGAGNTIYF	TRBV4-3*01	TRBJ1-3*01	5	CC Twin 3B	Tregs	Female	21	Monozygotic	Concordant	Crohn's disease	2.815	0.021			KRWIIMGLNK	Gag,p24 Gag	HIV	Viral	HLA-B*2705	0.206
TGTGCTCTGAGTGAGGCCTTCACGGGAGGAGGAAACAAACTCACCTTT	CALSEAFTGGGNKLTF	TRAV19*01	TRAJ10*01	1	DC Twin 8A	Tregs	Female	34	Monozygotic	Discordant	Crohn's disease	2.815	0.011								0.092
TGCGCCAGCAGCCGGGAGAACACCGGGGAGCTGTTTTTT	CASSRENTGELFF	TRBV5-1*01	TRBJ2-2*01	4	DC Twin 8A	Tregs	Female	34	Monozygotic	Discordant	Crohn's disease	2.815	0.011	CAS[RS]RENTGELFF	2	YLQPRTFLL	Spike/surface glycoprotein (S)	SARS-CoV-2	Viral	HLA-A*0201	0.27
TGCGCCAGCAGCAGGGAGAACACCGGGGAGCTGTTTTTT	CASSRENTGELFF	TRBV5-1*01	TRBJ2-2*01	21	CC Twin 3B	Gut-homing cells	Female	21	Monozygotic	Concordant	Crohn's disease	2.815	0.011	CAS[RS]RENTGELFF	2	YLQPRTFLL	Spike/surface glycoprotein (S)	SARS-CoV-2	Viral	HLA-A*0201	0.27
TGTGCCAGCAGCCAAGTGCGGTACAATGAGCAGTTCTTC	CASSQVRYNEQFF	TRBV14*01	TRBJ2-1*01	18	CC Twin 2B	Gut-homing cells	Male	23	Monozygotic	Concordant	Crohn's disease	2.815	0.011	CASSQVR[GY]NEQFF	2						0.071
TGTGCCAGCAGCCAAGTTAGGTACAATGAGCAGTTCTTC	CASSQVRYNEQFF	TRBV14*01	TRBJ2-1*01	2	CC Twin 2A	Gut-homing cells	Male	23	Monozygotic	Concordant	Crohn's disease	2.815	0.011	CASSQVR[GY]NEQFF	2						0.071
TGTGCTCTGAGTGAGGCGTTCACGGGAGGAGGAAACAAACTCACCTTT	CALSEAFTGGGNKLTF	TRAV19*01	TRAJ10*01	2	CC Twin 1A	Tregs	Male	26	Monozygotic	Concordant	Crohn's disease	2.815	0.011								0.092
TGTGCTGTTGAACCTGACAGAGGCTCAACCCTGGGGAGGCTATACTTT	CAVEPDRGSTLGRLYF	TRAV22*01	TRAJ18*01	1	CC Twin 1A	Tregs	Male	26	Monozygotic	Concordant	Crohn's disease	2.815	0.017								0.063
TGTGCCAGCAGCTTGGTCAGACAAGAGACCCAGTACTTC	CASSLVRQETQYF	TRBV5-4*01	TRBJ2-5*01	16	DC Twin 8A	Gut-homing cells	Female	34	Monozygotic	Discordant	Crohn's disease	2.813	0.031	CASSLVsQETQYF	4						0.036
TGTGCCAGCAGCTTAGGGCTAGGCTCCTACAATGAGCAGTTCTTC	CASSLGLGSYNEQFF	TRBV11-3*01	TRBJ2-1*01	2	DC Twin 6A	Non gut-homing cells	Male	18	Monozygotic	Discordant	Crohn's disease	2.813	0.031	CASSLGLasYNEQFF	3						0.041
TGTGCCAGCAGCCCACGGGACAGGGACTACGAGCAGTACTTC	CASSPRDRDYEQYF	TRBV7-9*01	TRBJ2-7*01	5	DC Twin 8A	Non gut-homing cells	Female	34	Monozygotic	Discordant	Crohn's disease	2.812	0.013								0.036
TGTGCCAGCAGCCCCCGGGACAGGGACTACGAGCAGTACTTC	CASSPRDRDYEQYF	TRBV7-9*01	TRBJ2-7*01	8	CC Twin 2A	Non gut-homing cells	Male	23	Monozygotic	Concordant	Crohn's disease	2.812	0.013								0.036
TGTGCAGAGAAAGGCTCTAGCAACACAGGCAAACTAATCTTT	CAEKGSSNTGKLIF	TRAV13-2*01	TRAJ37*01	1	DC Twin 5A	Tregs	Male	59	Monozygotic	Discordant	Crohn's disease	2.812	0.017								0.048
TGTGCTCTAGAAGCTTATAACCAGGGAGGAAAGCTTATCTTC	CALEAYNQGGKLIF	TRAV16*01	TRAJ23*01	23	CC Twin 2B	Gut-homing cells	Male	23	Monozygotic	Concordant	Crohn's disease	2.812	0.017								0.036
TGTGCTCTAGAAGCTTATAACCAGGGAGGAAAGCTTATCTTC	CALEAYNQGGKLIF	TRAV16*01	TRAJ23*01	3	CC Twin 2B	Non gut-homing cells	Male	23	Monozygotic	Concordant	Crohn's disease	2.812	0.017								0.036
TGTGCTCTAGAAGCTTATAACCAGGGAGGAAAGCTTATCTTC	CALEAYNQGGKLIF	TRAV16*01	TRAJ23*01	1	CC Twin 2A	Gut-homing cells	Male	23	Monozygotic	Concordant	Crohn's disease	2.812	0.017								0.036
TGTGCCAGCAGCCATGGAGCCTACGAGCAGTACTTC	CASSHGAYEQYF	TRBV7-2*01	TRBJ2-7*01	1	CC Twin 4A	Gut-homing cells	Male	29	Monozygotic	Concordant	Crohn's disease	2.81	0.031	CASS[QH]GAYEQYF	2						0.053
TGTGCCAGCAGTTTAACAGACAATCAGCCCCAGCATTTT	CASSLTDNQPQHF	TRBV12-4*01	TRBJ1-5*01	2	DC Twin 8A	Non gut-homing cells	Female	34	Monozygotic	Discordant	Crohn's disease	2.809	0.011	CASSLT[PD]NQPQHF	2						0.041
TGCGCCAGCAGCTTGGGGACAGGGGGCGTTCAGCCCCAGCATTTT	CASSLGTGGVQPQHF	TRBV5-1*01	TRBJ1-5*01	11	CC Twin 3A	Gut-homing cells	Female	21	Monozygotic	Concordant	Crohn's disease	2.809	0.011	CASSLGTGG.QPQHF	3						0.048
TGTGCAATGAGGCTCGGAACCTACAAATACATCTTT	CAMRLGTYKYIF	TRAV12-3*01	TRAJ40*01	3	DC Twin 8A	Gut-homing cells	Female	34	Monozygotic	Discordant	Crohn's disease	2.809	0.017	CA[AM]RgGTYKYIF	7						0.048
TGTGCTGTGGAGGATCGGGGGGATAGCAGCTATAAATTGATCTTC	CAVEDRGDSSYKLIF	TRAV2*01	TRAJ12*01	1	DC Twin 8A	Tregs	Female	34	Monozygotic	Discordant	Crohn's disease	2.809	0.017								0.032
TGTGCTGTGGAGGAAAGGGGTAACAATGCCAGACTCATGTTT	CAVEERGNNARLMF	TRAV2*01	TRAJ31*01	1	DC Twin 6A	Tregs	Male	18	Monozygotic	Discordant	Crohn's disease	2.809	0.017	CAVEDR[RG]NNARLMF	5						0.029
TGTGCAATGAGGAAAAATTCCGGGTATGCACTCAACTTC	CAMRKNSGYALNF	TRAV12-3*01	TRAJ41*01	1	CC Twin 2B	Tregs	Male	23	Monozygotic	Concordant	Crohn's disease	2.809	0.017								0.121
TGTGCAGAGAGTATGAGTTCCGGGTATGCACTCAACTTC	CAESMSSGYALNF	TRAV5*01	TRAJ41*01	2	CC Twin 1B	Gut-homing cells	Male	26	Monozygotic	Concordant	Crohn's disease	2.809	0.017	CAESmnSGYALNF	3						0.095
TGTGCCTGGAGTGTACTGGGAGGTGAAAAACTGTTTTTT	CAWSVLGGEKLFF	TRBV30*01	TRBJ1-4*01	2	CC Twin 3B	Gut-homing cells	Female	21	Monozygotic	Concordant	Crohn's disease	2.809	0.03	CAW.gQGGEKLFF	8						0.047
TGTGCAGCGACCTTAAGGGAATATGGAAACAAACTGGTCTTT	CAATLREYGNKLVF	TRAV13-1*01	TRAJ47*01	1	DC Twin 8A	Non gut-homing cells	Female	34	Monozygotic	Discordant	Crohn's disease	2.807	0.031								0.059
TGTGCCAGCAGCCCACAATTATCCTACGAGCAGTACTTC	CASSPQLSYEQYF	TRBV7-2*01	TRBJ2-7*01	5	DC Twin 8A	Gut-homing cells	Female	34	Monozygotic	Discordant	Crohn's disease	2.807	0.031								0.034
TGTGCCAGCAGCCGGGACAGGGGTAATGAAAAACTGTTTTTT	CASSRDRGNEKLFF	TRBV7-2*01	TRBJ1-4*01	5	CC Twin 2A	Gut-homing cells	Male	23	Monozygotic	Concordant	Crohn's disease	2.807	0.031								0.057
TGTGCCAGCAGCCGAGACAGGGGGAATGAAAAACTGTTTTTT	CASSRDRGNEKLFF	TRBV7-2*01	TRBJ1-4*01	3	CC Twin 1A	Gut-homing cells	Male	26	Monozygotic	Concordant	Crohn's disease	2.807	0.031								0.057
TGCCTCGTGGTGGGGGGTACTGGAGGCTTCAAAACTATCTTT	CLVVGGTGGFKTIF	TRAV4*01	TRAJ9*01	10	CC Twin 3A	Gut-homing cells	Female	21	Monozygotic	Concordant	Crohn's disease	2.806	0.011	CLVVG.TGGFKTIF	3						0.065
TGTGCCAGCAGTTTATTAGCGGGGACAGATACGCAGTATTTT	CASSLLAGTDTQYF	TRBV27*01	TRBJ2-3*01	3	CC Twin 2A	Gut-homing cells	Male	23	Monozygotic	Concordant	Crohn's disease	2.806	0.011	CASSrlAGTDTQYF	3						0.123
TGTGCCAGCAGCTCCGGGACGGGCACAGATACGCAGTATTTT	CASSSGTGTDTQYF	TRBV7-7*01	TRBJ2-3*01	3	CC Twin 4B	Gut-homing cells	Male	29	Monozygotic	Concordant	Crohn's disease	2.806	0.017								0.074
TGTGCAGACCTGTGGTCTGGTGGCTACAATAAGCTGATTTTT	CADLWSGGYNKLIF	TRAV13-2*01	TRAJ4*01	1	CC Twin 2A	Gut-homing cells	Male	23	Monozygotic	Concordant	Crohn's disease	2.806	0.017								0.031
TGTGCCAGCAGCTTGGGGCGGGATCAGCCCCAGCATTTT	CASSLGRDQPQHF	TRBV5-5*01	TRBJ1-5*01	1	CC Twin 2A	Gut-homing cells	Male	23	Monozygotic	Concordant	Crohn's disease	2.806	0.017	CASS..SNQPQHF	24						0.033
TGTGCCAGCAGTTTAACAGGGCATCAGCCCCAGCATTTT	CASSLTGHQPQHF	TRBV12-3*01	TRBJ1-5*01	1	CC Twin 1A	Gut-homing cells	Male	26	Monozygotic	Concordant	Crohn's disease	2.806	0.017	CASSLtG[GA]QPQHF	7						0.056
TGTGCTGTGAGTGAAAAGAATAACAATGCCAGACTCATGTTT	CAVSEKNNNARLMF	TRAV8-4*01	TRAJ31*01	5	DC Twin 6A	Non gut-homing cells	Male	18	Monozygotic	Discordant	Crohn's disease	2.805	0.031								0.035
TGTGCCAGCAGCTTAGGACTAGCGGCCTACGAGCAGTACTTC	CASSLGLAAYEQYF	TRBV7-9*01	TRBJ2-7*01	17	CC Twin 4A	Tregs	Male	29	Monozygotic	Concordant	Crohn's disease	2.803	0.012								0.05
TGTGCCAGCAGCGTAGGGGGTTTTAGAGAGACCCAGTACTTC	CASSVGGFRETQYF	TRBV9*01	TRBJ2-5*01	4	CC Twin 3A	Tregs	Female	21	Monozygotic	Concordant	Crohn's disease	2.803	0.012								0.096
TGTGCCTGGAGTGTGGAGCGGGATCAGCCCCAGCATTTT	CAWSVERDQPQHF	TRBV30*01	TRBJ1-5*01	1	CC Twin 1A	Tregs	Male	26	Monozygotic	Concordant	Crohn's disease	2.803	0.031	CAWS[VR]ERDQPQHF	2						0.043
TGTGCCTGGAGTGTGGAGCGGGATCAGCCCCAGCATTTT	CAWSVERDQPQHF	TRBV30*01	TRBJ1-5*01	11	CC Twin 1A	Gut-homing cells	Male	26	Monozygotic	Concordant	Crohn's disease	2.803	0.031	CAWS[VR]ERDQPQHF	2						0.043
TGTGCTACGTTACATACTGGAGCCAATAGTAAGCTGACATTT	CATLHTGANSKLTF	TRAV17*01	TRAJ56*01	1	DC Twin 8A	Tregs	Female	34	Monozygotic	Discordant	Crohn's disease	2.802	0.031	CATD.TGANSKLTF	12						0.053
TGTGCTTTCAAGGACACCAATGCAGGCAAATCAACCTTT	CAFKDTNAGKSTF	TRAV38-1*01	TRAJ27*01	1	DC Twin 6A	Non gut-homing cells	Male	18	Monozygotic	Discordant	Crohn's disease	2.802	0.031	CAFksTNAGKSTF	3						0.094
TGTGCTTTCAAGGACACCAATGCAGGCAAATCAACCTTT	CAFKDTNAGKSTF	TRAV38-1*01	TRAJ27*01	19	DC Twin 5A	Tregs	Male	59	Monozygotic	Discordant	Crohn's disease	2.802	0.031	CAFksTNAGKSTF	3						0.094
TGTGCCAGCAGCTCCTCAGGAGGGGCGAGCACAGATACGCAGTATTTT	CASSSSGGASTDTQYF	TRBV7-2*01	TRBJ2-3*01	1	CC Twin 4B	Tregs	Male	29	Monozygotic	Concordant	Crohn's disease	2.802	0.031	CASS[LS]SGGASTDTQYF	2						0.04
TGTGCTACGCTTCATACTGGAGCCAATAGTAAGCTGACATTT	CATLHTGANSKLTF	TRAV17*01	TRAJ56*01	1	CC Twin 1A	Gut-homing cells	Male	26	Monozygotic	Concordant	Crohn's disease	2.802	0.031	CATD.TGANSKLTF	12						0.053
TGTGCCAGCAGCCGTCGGGACGAGCAGTACTTC	CASSRRDEQYF	TRBV7-2*01	TRBJ2-7*01	10	CC Twin 2B	Gut-homing cells	Male	23	Monozygotic	Concordant	Crohn's disease	2.801	0.017								0
TGTGCCAGCAGCCGTCGGGACGAGCAGTACTTC	CASSRRDEQYF	TRBV7-2*01	TRBJ2-7*01	6	CC Twin 2A	Gut-homing cells	Male	23	Monozygotic	Concordant	Crohn's disease	2.801	0.017								0
TGTGCCAGCAGAAGACAGGAGAACACTGAAGCTTTCTTT	CASRRQENTEAFF	TRBV12-3*01	TRBJ1-1*01	35	CC Twin 3B	Tregs	Female	21	Monozygotic	Concordant	Crohn's disease	2.801	0.012								0.078
TGTGCCAGCAGACGAAGTAGCACAGATACGCAGTATTTT	CASRRSSTDTQYF	TRBV12-3*01	TRBJ2-3*01	3	CC Twin 3B	Gut-homing cells	Female	21	Monozygotic	Concordant	Crohn's disease	2.801	0.012	CASRgsSTDTQYF	3						0.041
TGTGCCACCAGCAGAGATCTGTCTGGGGCCAACGTCCTGACTTTC	CATSRDLSGANVLTF	TRBV15*01	TRBJ2-6*01	3	CC Twin 1B	Tregs	Male	26	Monozygotic	Concordant	Crohn's disease	2.801	0.012								0.072
TGTGCCTGGAACGGACAGGGAGGTGAAAAACTGTTTTTT	CAWNGQGGEKLFF	TRBV30*01	TRBJ1-4*01	4	DC Twin 8A	Non gut-homing cells	Female	34	Monozygotic	Discordant	Crohn's disease	2.8	0.031	CAW.gQGGEKLFF	8						0.026
TGTGCCAGCAGCTTGGGGATCCATAGCAATCAGCCCCAGCATTTT	CASSLGIHSNQPQHF	TRBV7-2*01	TRBJ1-5*01	8	DC Twin 8A	Gut-homing cells	Female	34	Monozygotic	Discordant	Crohn's disease	2.799	0.031								0.055
TGTGCCAGCAGCTTAGGTCCGCAGAACACTGAAGCTTTCTTT	CASSLGPQNTEAFF	TRBV11-3*01	TRBJ1-1*01	1	CC Twin 3A	Tregs	Female	21	Monozygotic	Concordant	Crohn's disease	2.799	0.031	CASSLG..NTEAFF	22						0.033
TGCATCCGCACAAGGTCTGGGGGTTACCAGAAAGTTACCTTT	CIRTRSGGYQKVTF	TRAV26-2*01	TRAJ13*01	1	DC Twin 8A	Non gut-homing cells	Female	34	Monozygotic	Discordant	Crohn's disease	2.798	0.021								0.032
TGTGCCAGCGGTAGGGAAGGCAATCAGCCCCAGCATTTT	CASGREGNQPQHF	TRBV2*01	TRBJ1-5*01	2	DC Twin 6A	Non gut-homing cells	Male	18	Monozygotic	Discordant	Crohn's disease	2.798	0.017								0.04
TGCGCCAGCAGCTCAGGCGGCGGGGGGAGCACAGATACGCAGTATTTT	CASSSGGGGSTDTQYF	TRBV5-1*01	TRBJ2-3*01	21	DC Twin 6A	Non gut-homing cells	Male	18	Monozygotic	Discordant	Crohn's disease	2.798	0.017								0.038
TGTGCTGTGAACCCGGGAGGAAAGCTTATCTTC	CAVNPGGKLIF	TRAV21*01	TRAJ23*01	1	CC Twin 2B	Gut-homing cells	Male	23	Monozygotic	Concordant	Crohn's disease	2.798	0.017	CAV[AN]PGGKLIF	2						0.076
TGTGCCAGCGGTAGGGAAGGCAATCAGCCCCAGCATTTT	CASGREGNQPQHF	TRBV2*01	TRBJ1-5*01	2	CC Twin 2B	Gut-homing cells	Male	23	Monozygotic	Concordant	Crohn's disease	2.798	0.017								0.04
TGTGCTGTGAATCCGGGAGGAAAGCTTATCTTC	CAVNPGGKLIF	TRAV21*01	TRAJ23*01	1	CC Twin 2A	Gut-homing cells	Male	23	Monozygotic	Concordant	Crohn's disease	2.798	0.017	CAV[AN]PGGKLIF	2						0.076
TGCGCCAGCAGCTTGGTAGCAGGGGGAAACTATGGCTACACCTTC	CASSLVAGGNYGYTF	TRBV5-1*01	TRBJ1-2*01	5	CC Twin 3B	Gut-homing cells	Female	21	Monozygotic	Concordant	Crohn's disease	2.798	0.012	CASSLVAG.NYGYTF	3						0.067
TGCGCCAGCAGCTTGGTAGCGGGGGGCAACTATGGCTACACCTTC	CASSLVAGGNYGYTF	TRBV5-1*01	TRBJ1-2*01	2	CC Twin 2B	Non gut-homing cells	Male	23	Monozygotic	Concordant	Crohn's disease	2.798	0.012	CASSLVAG.NYGYTF	3						0.067
TGTGCCAGCAGTTTTTCCGACAGGAACTATGGCTACACCTTC	CASSFSDRNYGYTF	TRBV28*01	TRBJ1-2*01	2	DC Twin 8A	Tregs	Female	34	Monozygotic	Discordant	Crohn's disease	2.796	0.031								0.039
TGTGCAGCAAGTAAAGGGGACACAGGCAAACTAATCTTT	CAASKGDTGKLIF	TRAV13-1*01	TRAJ37*01	1	CC Twin 3B	Tregs	Female	21	Monozygotic	Concordant	Crohn's disease	2.796	0.031								0.032
TGTGCAGCAAGTAAGGGAGACACAGGCAAACTAATCTTT	CAASKGDTGKLIF	TRAV13-1*01	TRAJ37*01	1	CC Twin 3A	Gut-homing cells	Female	21	Monozygotic	Concordant	Crohn's disease	2.796	0.031								0.032
TGTGCTACGAAACCGAATAACAATGCCAGACTCATGTTT	CATKPNNNARLMF	TRAV17*01	TRAJ31*01	2	CC Twin 2B	Non gut-homing cells	Male	23	Monozygotic	Concordant	Crohn's disease	2.796	0.031								0.111
TGTGCAGGGCGGAGGAACACAGGCTTTCAGAAACTTGTATTT	CAGRRNTGFQKLVF	TRAV25*01	TRAJ8*01	1	CC Twin 2B	Gut-homing cells	Male	23	Monozygotic	Concordant	Crohn's disease	2.796	0.031	CAvRrNTGFQKLVF	3						0.099
TGTGCCAGCAGCGTAGCCGGGCTGAATGAGCAGTTCTTC	CASSVAGLNEQFF	TRBV9*01	TRBJ2-1*01	1	DC Twin 8A	Non gut-homing cells	Female	34	Monozygotic	Discordant	Crohn's disease	2.795	0.017								0.05
TGTGCTCTGAGTCGAAGCTCAGGAACCTACAAATACATCTTT	CALSRSSGTYKYIF	TRAV9-2*01	TRAJ40*01	3	CC Twin 2B	Non gut-homing cells	Male	23	Monozygotic	Concordant	Crohn's disease	2.795	0.017			SPRWYFYYL	Nucleocapsid protein (N)	SARS-CoV-2,SARS-CoV	Viral	HLA-B*0702	0.23
TGCAGTGCCCCTAGCGGGGGGTTGTACAATGAGCAGTTCTTC	CSAPSGGLYNEQFF	TRBV20-1*01	TRBJ2-1*01	1	DC Twin 8A	Tregs	Female	34	Monozygotic	Discordant	Crohn's disease	2.795	0.012								0.034
TGCAGTGCTAGAGGCAGGGTAGGCAATCAGCCCCAGCATTTT	CSARGRVGNQPQHF	TRBV20-1*01	TRBJ1-5*01	5	DC Twin 8A	Non gut-homing cells	Female	34	Monozygotic	Discordant	Crohn's disease	2.795	0.012	CSARG[RE]VGNQPQHF	2						0.036
TGTGCAGGAGAAGGAGAAGGTAGCAACTATAAACTGACATTT	CAGEGEGSNYKLTF	TRAV27*01	TRAJ53*01	3	CC Twin 2B	Non gut-homing cells	Male	23	Monozygotic	Concordant	Crohn's disease	2.795	0.012								0.079
TGCGCCAGCAGGCTGGGGGGAGAGACCCAGTACTTC	CASRLGGETQYF	TRBV5-1*01	TRBJ2-5*01	13	CC Twin 2B	Tregs	Male	23	Monozygotic	Concordant	Crohn's disease	2.795	0.012								0.032
TGTGCCTGGAGTGTGGGACAGGGGTCACAAGAGACCCAGTACTTC	CAWSVGQGSQETQYF	TRBV30*01	TRBJ2-5*01	6	DC Twin 8A	Non gut-homing cells	Female	34	Monozygotic	Discordant	Crohn's disease	2.794	0.031								0.101
TGTGCCAGCAGCTTGGGGCTAGCCTCCTACAATGAGCAGTTCTTC	CASSLGLASYNEQFF	TRBV5-4*01	TRBJ2-1*01	6	DC Twin 8A	Gut-homing cells	Female	34	Monozygotic	Discordant	Crohn's disease	2.793	0.031	CASSLGLasYNEQFF	3						0.082
TGTGCCAGCAGCTTAGGTGCTGGGGGAAGCTCCTACGAGCAGTACTTC	CASSLGAGGSSYEQYF	TRBV7-2*01	TRBJ2-7*01	4	DC Twin 8A	Non gut-homing cells	Female	34	Monozygotic	Discordant	Crohn's disease	2.793	0.031	CASSLGAG[HG]SSYEQYF	2						0.07
TGTGCCAGCAGCTTGGGGGGACAATACAATGAGCAGTTCTTC	CASSLGGQYNEQFF	TRBV5-4*01	TRBJ2-1*01	1	CC Twin 3B	Tregs	Female	21	Monozygotic	Concordant	Crohn's disease	2.793	0.031	CASSlGGpYNEQFF	3						0.073
TGTGCCAGCAGCCTCGGACTGGCCTCCTACAATGAGCAGTTCTTC	CASSLGLASYNEQFF	TRBV5-4*01	TRBJ2-1*01	3	CC Twin 2B	Gut-homing cells	Male	23	Monozygotic	Concordant	Crohn's disease	2.793	0.031	CASSLGLasYNEQFF	3						0.082
TGCATCGTCAGAGTCGAGGGTGCTACAAACAAGCTCATCTTT	CIVRVEGATNKLIF	TRAV26-1*01	TRAJ32*01	2	DC Twin 8A	Tregs	Female	34	Monozygotic	Discordant	Crohn's disease	2.792	0.017								0.029
TGCGCCAGCAGCTTGGGGGGGGACAGCCGCACAGATACGCAGTATTTT	CASSLGGDSRTDTQYF	TRBV5-1*01	TRBJ2-3*01	1	CC Twin 2B	Gut-homing cells	Male	23	Monozygotic	Concordant	Crohn's disease	2.792	0.017								0.053
TGTGCTGTGGGGGCAGGAGGAGGTGCTGACGGACTCACCTTT	CAVGAGGGADGLTF	TRAV2*01	TRAJ45*01	3	CC Twin 2A	Gut-homing cells	Male	23	Monozygotic	Concordant	Crohn's disease	2.792	0.017	CAv..GGGADGLTF	13						0.186
TGCAGTGCTCCCCCGCGGTACAATGAGCAGTTCTTC	CSAPPRYNEQFF	TRBV20-1*01	TRBJ2-1*01	2	CC Twin 2B	Gut-homing cells	Male	23	Monozygotic	Concordant	Crohn's disease	2.792	0.012								0.048
TGTGCCAGCAGCCTGGATCCTAGCTCCTACAATGAGCAGTTCTTC	CASSLDPSSYNEQFF	TRBV7-3*01	TRBJ2-1*01	5	CC Twin 2A	Non gut-homing cells	Male	23	Monozygotic	Concordant	Crohn's disease	2.792	0.013	CASSLspSSYNEQFF	3						0.083
TGTGCCAGCAGCTTGGTAGGGGTGGATACGCAGTATTTT	CASSLVGVDTQYF	TRBV5-4*01	TRBJ2-3*01	1	CC Twin 4A	Gut-homing cells	Male	29	Monozygotic	Concordant	Crohn's disease	2.79	0.031								0.034
TGTGCCAGCAGCTTAGTGGTGAATTCACCCCTCCACTTT	CASSLVVNSPLHF	TRBV7-2*01	TRBJ1-6*01	1	CC Twin 2B	Non gut-homing cells	Male	23	Monozygotic	Concordant	Crohn's disease	2.79	0.031								0.04
TGCATCCTACTACTCGGAGGTAGCAACTATAAACTGACATTT	CILLLGGSNYKLTF	TRAV26-2*01	TRAJ53*01	1	CC Twin 4A	Gut-homing cells	Male	29	Monozygotic	Concordant	Crohn's disease	2.79	0.022								0.04
TGTGCTGTGACCCCTTCTGGGGCTGGGAGTTACCAACTCACTTTC	CAVTPSGAGSYQLTF	TRAV21*01	TRAJ28*01	8	DC Twin 6A	Non gut-homing cells	Male	18	Monozygotic	Discordant	Crohn's disease	2.789	0.017	CA[VP]TPSGAGSYQLTF	2						0.036
TGTGCTCCTACCCCGTCTGGGGCTGGGAGTTACCAACTCACTTTC	CAPTPSGAGSYQLTF	TRAV21*01	TRAJ28*01	1	DC Twin 6A	Tregs	Male	18	Monozygotic	Discordant	Crohn's disease	2.789	0.017	CA[VP]TPSGAGSYQLTF	2						0.028
TGCAGTGCTAAAGGACAGGGAGCAGGGGAGCAGTACTTC	CSAKGQGAGEQYF	TRBV20-1*01	TRBJ2-7*01	2	CC Twin 2B	Tregs	Male	23	Monozygotic	Concordant	Crohn's disease	2.789	0.017								0.178
TGTGCCAGCAGTTTAACCCCCAATCAGCCCCAGCATTTT	CASSLTPNQPQHF	TRBV12-4*01	TRBJ1-5*01	9	DC Twin 8A	Non gut-homing cells	Female	34	Monozygotic	Discordant	Crohn's disease	2.789	0.012	CASSLT[PD]NQPQHF	2						0.062
TGTGCCAGCAGCTTGGTTGGCAGGGAAGAGACCCAGTACTTC	CASSLVGREETQYF	TRBV5-6*01	TRBJ2-5*01	1	DC Twin 8A	Gut-homing cells	Female	34	Monozygotic	Discordant	Crohn's disease	2.788	0.031								0.045
TGTGCCAGCAGCTTGGTCGGACGGGAAGAGACCCAGTACTTC	CASSLVGREETQYF	TRBV5-6*01	TRBJ2-5*01	3	CC Twin 3B	Tregs	Female	21	Monozygotic	Concordant	Crohn's disease	2.788	0.031								0.045
TGTGCCAGCAGCTCCCAGGGGAACACTGAAGCTTTCTTT	CASSSQGNTEAFF	TRBV7-6*01	TRBJ1-1*01	11	DC Twin 8A	Non gut-homing cells	Female	34	Monozygotic	Discordant	Crohn's disease	2.787	0.0008673	CASS...NTEAFF	51						0.1
TGTGCCAGCAGCTCACAGGGAAACACTGAAGCTTTCTTT	CASSSQGNTEAFF	TRBV7-6*01	TRBJ1-1*01	5	DC Twin 5A	Gut-homing cells	Male	59	Monozygotic	Discordant	Crohn's disease	2.787	0.0008673	CASS...NTEAFF	51						0.1
TGTGCCAGCAGCTCGCAGGGGAACACTGAAGCTTTCTTT	CASSSQGNTEAFF	TRBV7-6*01	TRBJ1-1*01	2	CC Twin 4B	Tregs	Male	29	Monozygotic	Concordant	Crohn's disease	2.787	0.0008673	CASS...NTEAFF	51						0.1
TGTGCCAGCAGCTCACAGGGGAACACTGAAGCTTTCTTT	CASSSQGNTEAFF	TRBV7-6*01	TRBJ1-1*01	2	CC Twin 3A	Tregs	Female	21	Monozygotic	Concordant	Crohn's disease	2.787	0.0008673	CASS...NTEAFF	51						0.1
TGTGTTGTGAGTGCGCCCACGGGAGGAGGAAACAAACTCACCTTT	CVVSAPTGGGNKLTF	TRAV8-2*01	TRAJ10*01	21	DC Twin 8A	Gut-homing cells	Female	34	Monozygotic	Discordant	Crohn's disease	2.786	0.017	CVVSA[PR]TGGGNKLTF	2						0.056
TGCGCCAGCAGCTTGGACCGGGACTCTGGAAACACCATATATTTT	CASSLDRDSGNTIYF	TRBV5-1*01	TRBJ1-3*01	8	DC Twin 8A	Non gut-homing cells	Female	34	Monozygotic	Discordant	Crohn's disease	2.786	0.017	CASSL.RDSGNTIYF	3						0.04
TGTGTTGTGAGTGCCCCTACGGGAGGAGGAAACAAACTCACCTTT	CVVSAPTGGGNKLTF	TRAV8-2*01	TRAJ10*01	1	DC Twin 6A	Non gut-homing cells	Male	18	Monozygotic	Discordant	Crohn's disease	2.786	0.017	CVVSA[PR]TGGGNKLTF	2						0.056
TGTGCCAGCAGCCAAGGGTCAGATACGCAGTATTTT	CASSQGSDTQYF	TRBV4-2*01	TRBJ2-3*01	4	DC Twin 6A	Non gut-homing cells	Male	18	Monozygotic	Discordant	Crohn's disease	2.786	0.017	CASSL..DTQYF	14						0.112
TGTGTTGTGAGTGCCCCCACGGGAGGAGGAAACAAACTCACCTTT	CVVSAPTGGGNKLTF	TRAV8-2*01	TRAJ10*01	2	CC Twin 3B	Gut-homing cells	Female	21	Monozygotic	Concordant	Crohn's disease	2.786	0.017	CVVSA[PR]TGGGNKLTF	2						0.056
TGTGCTGTGAGGCAGAATTATGGAGGAAGCCAAGGAAATCTCATCTTT	CAVRQNYGGSQGNLIF	TRAV8-4*01	TRAJ42*01	1	CC Twin 1B	Tregs	Male	26	Monozygotic	Concordant	Crohn's disease	2.786	0.017	CAVrlNYGGSQGNLIF	3						0.04
TGTGCCAGCAGCGGGAGACAGAACACTGAAGCTTTCTTT	CASSGRQNTEAFF	TRBV7-9*01	TRBJ1-1*01	5	CC Twin 3B	Gut-homing cells	Female	21	Monozygotic	Concordant	Crohn's disease	2.786	0.013	CASS...NTEAFF	51						0.132
TGTGCATACAGGGTAGGCACCGGGGAGCTGTTTTTT	CAYRVGTGELFF	TRBV28*01	TRBJ2-2*01	3	CC Twin 1B	Gut-homing cells	Male	26	Monozygotic	Concordant	Crohn's disease	2.785	0.031								0.054
TGTGCCGGGCTGAGGAGCAGCTATAAATTGATCTTC	CAGLRSSYKLIF	TRAV13-1*01	TRAJ12*01	1	CC Twin 1A	Gut-homing cells	Male	26	Monozygotic	Concordant	Crohn's disease	2.785	0.031								0.048
TGTGCCAGCAGCTTACTTGGGGGCGGCCAAGAGACCCAGTACTTC	CASSLLGGGQETQYF	TRBV7-3*01	TRBJ2-5*01	2	DC Twin 7A	Gut-homing cells	Female	36	Monozygotic	Discordant	Crohn's disease	2.784	0.017			KRWIIMGLNK	Gag,p24 Gag	HIV	Viral	HLA-B*2705	0.225
TGCGCCAGCAGCCAGGGACCCTCTGGAAACACCATATATTTT	CASSQGPSGNTIYF	TRBV5-1*01	TRBJ1-3*01	4	CC Twin 3B	Tregs	Female	21	Monozygotic	Concordant	Crohn's disease	2.784	0.017	CAsSQGpSGNTIYF	3						0.115
TGCATCGTCAGAGTCCCCGTATACAACTTCAACAAATTTTACTTT	CIVRVPVYNFNKFYF	TRAV26-1*01	TRAJ21*01	6	CC Twin 2B	Gut-homing cells	Male	23	Monozygotic	Concordant	Crohn's disease	2.784	0.017	CIVRVP.YNFNKFYF	3						0.065
TGCATCGTCAGAGTCCCCGTATACAACTTCAACAAATTTTACTTT	CIVRVPVYNFNKFYF	TRAV26-1*01	TRAJ21*01	1	CC Twin 2B	Non gut-homing cells	Male	23	Monozygotic	Concordant	Crohn's disease	2.784	0.017	CIVRVP.YNFNKFYF	3						0.065
TGTGCCAGCTCGCAGGGGATTTACAATGAGCAGTTCTTC	CASSQGIYNEQFF	TRBV18*01	TRBJ2-1*01	2	CC Twin 2B	Gut-homing cells	Male	23	Monozygotic	Concordant	Crohn's disease	2.784	0.017	CASSQG.YNEQFF	5						0.034
TGCATCGTCAGAGTCCCCGTATACAACTTCAACAAATTTTACTTT	CIVRVPVYNFNKFYF	TRAV26-1*01	TRAJ21*01	3	CC Twin 2A	Gut-homing cells	Male	23	Monozygotic	Concordant	Crohn's disease	2.784	0.017	CIVRVP.YNFNKFYF	3						0.065
TGTGCTGTGAGTCGAAGGACAGGCTTTCAGAAACTTGTATTT	CAVSRRTGFQKLVF	TRAV8-6*01	TRAJ8*01	2	CC Twin 1B	Gut-homing cells	Male	26	Monozygotic	Concordant	Crohn's disease	2.784	0.017								0.059
TGTGCAGTGCCCGGGGGGGGTGCTGACGGACTCACCTTT	CAVPGGGADGLTF	TRAV5*01	TRAJ45*01	1	CC Twin 1A	Gut-homing cells	Male	26	Monozygotic	Concordant	Crohn's disease	2.784	0.017	CA..GGGADGLTF	19						0.109
TGTGCCAGCAGCTTGCAGGGGACTGGGGCCAACGTCCTGACTTTC	CASSLQGTGANVLTF	TRBV7-9*01	TRBJ2-6*01	3	DC Twin 8A	Tregs	Female	34	Monozygotic	Discordant	Crohn's disease	2.783	0.012	CASSL[AQ]GTGANVLTF	2						0.067
TGCAGTGCTACGGTCACCGGGGAGCTGTTTTTT	CSATVTGELFF	TRBV20-1*01	TRBJ2-2*01	7	DC Twin 6A	Non gut-homing cells	Male	18	Monozygotic	Discordant	Crohn's disease	2.783	0.012								0.067
TGTGCCTGGAGTGTACTGGGAGACACCATATATTTT	CAWSVLGDTIYF	TRBV30*01	TRBJ1-3*01	2	DC Twin 7A	Gut-homing cells	Female	36	Monozygotic	Discordant	Crohn's disease	2.783	0.032								0.023
TGTGCCAGCAGCTTAGGGACTAGCGGCTACGAGCAGTACTTC	CASSLGTSGYEQYF	TRBV7-2*01	TRBJ2-7*01	2	DC Twin 7A	Gut-homing cells	Female	36	Monozygotic	Discordant	Crohn's disease	2.782	0.031	CASSLG.sSYEQYF	14						0.121
TGTGCCAGCAGCTTAAGTCGGGCGAACACCGGGGAGCTGTTTTTT	CASSLSRANTGELFF	TRBV7-2*01	TRBJ2-2*01	4	CC Twin 2B	Non gut-homing cells	Male	23	Monozygotic	Concordant	Crohn's disease	2.782	0.031								0.09
TGTGCCGCCACAACTGACATGCGCTTT	CAATTDMRF	TRAV12-2*01	TRAJ43*01	2	DC Twin 8A	Non gut-homing cells	Female	34	Monozygotic	Discordant	Crohn's disease	2.781	0.018								0
TGTGCCGCCACAACTGACATGCGCTTT	CAATTDMRF	TRAV12-2*01	TRAJ43*01	16	DC Twin 8A	Gut-homing cells	Female	34	Monozygotic	Discordant	Crohn's disease	2.781	0.018								0
TGTGCCAGCACCAAGGGGACCCACGAGCAGTACTTC	CASTKGTHEQYF	TRBV12-4*01	TRBJ2-7*01	5	CC Twin 4A	Gut-homing cells	Male	29	Monozygotic	Concordant	Crohn's disease	2.781	0.018	CASTKGThEQYF	5						0.038
TGTGTCAGCACCAAGGGGACCCACGAGCAGTACTTC	CVSTKGTHEQYF	TRBV12-4*01	TRBJ2-7*01	1	CC Twin 4A	Gut-homing cells	Male	29	Monozygotic	Concordant	Crohn's disease	2.781	0.018	CASTKGThEQYF	5						0.029
TGTGTGGTGAACCTGAGGTCTGGGGGTTACCAGAAAGTTACCTTT	CVVNLRSGGYQKVTF	TRAV12-1*01	TRAJ13*01	4	CC Twin 1B	Gut-homing cells	Male	26	Monozygotic	Concordant	Crohn's disease	2.781	0.018								0.047
TGTGCAGAGTTTTTTGGAGGAAGCCAAGGAAATCTCATCTTT	CAEFFGGSQGNLIF	TRAV27*01	TRAJ42*01	1	DC Twin 8A	Non gut-homing cells	Female	34	Monozygotic	Discordant	Crohn's disease	2.78	0.012			GILGFVFTL	Matrix protein 1 (M1)	Influenza A virus	Viral	HLA-A*0201	0.202
TGTGCCAGTAGCCTAAGAGCAACCGGGGAGCTGTTTTTT	CASSLRATGELFF	TRBV19*01	TRBJ2-2*01	1	CC Twin 2A	Non gut-homing cells	Male	23	Monozygotic	Concordant	Crohn's disease	2.78	0.012	CASS.RsTGELFF	12	GILGFVFTL	Matrix protein 1 (M1)	Influenza A virus	Viral	HLA-A*0201	0.371
TGTGCCACCAGTGATTTCCAGGGCACCGGGGAGCTGTTTTTT	CATSDFQGTGELFF	TRBV24-1*01	TRBJ2-2*01	2	CC Twin 1A	Tregs	Male	26	Monozygotic	Concordant	Crohn's disease	2.78	0.012								0.105
TGTGCAGGGCCCGGAAGCTACATACCTACATTT	CAGPGSYIPTF	TRAV25*01	TRAJ6*01	2	CC Twin 3A	Tregs	Female	21	Monozygotic	Concordant	Crohn's disease	2.779	0.031	CA.GGSYIPTF	8						0.03
TGTGCCAGCAGCTTAGGGGACGTTAGCAATCAGCCCCAGCATTTT	CASSLGDVSNQPQHF	TRBV7-2*01	TRBJ1-5*01	4	CC Twin 2B	Gut-homing cells	Male	23	Monozygotic	Concordant	Crohn's disease	2.779	0.031	CASSLGD[VI]SNQPQHF	2						0.043
TGTGCAGCAAGTCTCCCTGGTGGTGCTACAAACAAGCTCATCTTT	CAASLPGGATNKLIF	TRAV13-1*01	TRAJ32*01	2	CC Twin 2A	Gut-homing cells	Male	23	Monozygotic	Concordant	Crohn's disease	2.779	0.031	CAASlYGGATNKLIF	4						0.067
TGCATCCTGAGAGACGTTGGAGACATGCGCTTT	CILRDVGDMRF	TRAV26-2*01	TRAJ43*01	2	CC Twin 2B	Gut-homing cells	Male	23	Monozygotic	Concordant	Crohn's disease	2.779	0.022								0.106
TGCATCCTGAGAGCTAACTACAATAACAATGACATGCGCTTT	CILRANYNNNDMRF	TRAV26-2*01	TRAJ43*01	2	CC Twin 2A	Tregs	Male	23	Monozygotic	Concordant	Crohn's disease	2.779	0.022	CILRA.YNNNDMRF	3						0.071
TGCCTCGTGGGTCAAGGCCAGGGAGGAAAGCTTATCTTC	CLVGQGQGGKLIF	TRAV4*01	TRAJ23*01	5	DC Twin 7A	Tregs	Female	36	Monozygotic	Discordant	Crohn's disease	2.778	0.018								0.102
TGCCTCGTGGAGGGCAGCAGTGCTTCCAAGATAATCTTT	CLVEGSSASKIIF	TRAV4*01	TRAJ3*01	1	CC Twin 4A	Gut-homing cells	Male	29	Monozygotic	Concordant	Crohn's disease	2.778	0.018	CLvwGSSASKIIF	3						0.041
TGTGTGGTGAACCCGAGTTATGGAGGAAGCCAAGGAAATCTCATCTTT	CVVNPSYGGSQGNLIF	TRAV12-1*01	TRAJ42*01	1	CC Twin 2B	Non gut-homing cells	Male	23	Monozygotic	Concordant	Crohn's disease	2.778	0.018								0.106
TGTGCCAGTAGTATTGGGACGGACTACGAGCAGTACTTC	CASSIGTDYEQYF	TRBV19*01	TRBJ2-7*01	1	DC Twin 8A	Tregs	Female	34	Monozygotic	Discordant	Crohn's disease	2.778	0.012								0.059
TGTGCCAGTAGTATTGGGACAGACTACGAGCAGTACTTC	CASSIGTDYEQYF	TRBV19*01	TRBJ2-7*01	2	DC Twin 7A	Tregs	Female	36	Monozygotic	Discordant	Crohn's disease	2.778	0.012								0.059
TGTGCCAGCAGACCTAGCGGGGGGGCCTACAATGAGCAGTTCTTC	CASRPSGGAYNEQFF	TRBV6-5*01	TRBJ2-1*01	3	CC Twin 3B	Tregs	Female	21	Monozygotic	Concordant	Crohn's disease	2.778	0.012	CA[IS]RPSGGAYNEQFF	2						0.092
TGTGCCATCAGACCTAGCGGGGGGGCCTACAATGAGCAGTTCTTC	CAIRPSGGAYNEQFF	TRBV6-5*01	TRBJ2-1*01	1	CC Twin 3B	Tregs	Female	21	Monozygotic	Concordant	Crohn's disease	2.778	0.012	CA[IS]RPSGGAYNEQFF	2						0.04
TGTGCCAGCTCACCACAAGCGGAGGAGACCCAGTACTTC	CASSPQAEETQYF	TRBV18*01	TRBJ2-5*01	1	CC Twin 3A	Tregs	Female	21	Monozygotic	Concordant	Crohn's disease	2.778	0.012								0.031
TGTGCCAGCTCACCCCCAGTAGTAACTGAAGCTTTCTTT	CASSPPVVTEAFF	TRBV18*01	TRBJ1-1*01	2	DC Twin 8A	Tregs	Female	34	Monozygotic	Discordant	Crohn's disease	2.777	0.013	CASSPPV[VS]TEAFF	2						0.026
TGTGCCAGCTCACCACCGGTGGTAACTGAAGCTTTCTTT	CASSPPVVTEAFF	TRBV18*01	TRBJ1-1*01	7	CC Twin 2B	Non gut-homing cells	Male	23	Monozygotic	Concordant	Crohn's disease	2.777	0.013	CASSPPV[VS]TEAFF	2						0.026
TGTGCTACGGACGCCGTTTATAACCAGGGAGGAAAGCTTATCTTC	CATDAVYNQGGKLIF	TRAV17*01	TRAJ23*01	2	DC Twin 8A	Gut-homing cells	Female	34	Monozygotic	Discordant	Crohn's disease	2.776	0.031								0.076
TGTGCTGTGGGACTTAATGCTGGTGGTACTAGCTATGGAAAGCTGACATTT	CAVGLNAGGTSYGKLTF	TRAV21*01	TRAJ52*01	2	DC Twin 6A	Non gut-homing cells	Male	18	Monozygotic	Discordant	Crohn's disease	2.775	0.018	CAVs.NAGGTSYGKLTF	13						0.081
TGTGCCATCAGAGGGGGTGATAATTCACCCCTCCACTTT	CAIRGGDNSPLHF	TRBV10-3*01	TRBJ1-6*01	2	DC Twin 6A	Tregs	Male	18	Monozygotic	Discordant	Crohn's disease	2.775	0.018								0.031
TGTGCTGCCCGGGGCGTATCTAACTTTGGAAATGAGAAATTAACCTTT	CAARGVSNFGNEKLTF	TRAV41*01	TRAJ48*01	2	CC Twin 4A	Tregs	Male	29	Monozygotic	Concordant	Crohn's disease	2.775	0.018								0.06
TGTGCCAGCAGCTTGGTAAGGAATCAGCCCCAGCATTTT	CASSLVRNQPQHF	TRBV12-4*01	TRBJ1-5*01	6	CC Twin 3B	Tregs	Female	21	Monozygotic	Concordant	Crohn's disease	2.775	0.012	CASS..SNQPQHF	24						0.066
TGTGCCAGCAGTTACTCGAAAGGGGGCACTGAAGCTTTCTTT	CASSYSKGGTEAFF	TRBV6-5*01	TRBJ1-1*01	6	CC Twin 2B	Gut-homing cells	Male	23	Monozygotic	Concordant	Crohn's disease	2.775	0.012								0.14
TGTGCCAGCAGTTTAGTGCGAAATCAGCCCCAGCATTTT	CASSLVRNQPQHF	TRBV12-4*01	TRBJ1-5*01	2	CC Twin 2A	Gut-homing cells	Male	23	Monozygotic	Concordant	Crohn's disease	2.775	0.012	CASS..SNQPQHF	24						0.066
TGCAGTGCGAGACAGGGATTCAATTCACCCCTCCACTTT	CSARQGFNSPLHF	TRBV20-1*01	TRBJ1-6*01	3	CC Twin 1B	Gut-homing cells	Male	26	Monozygotic	Concordant	Crohn's disease	2.775	0.012								0.055
TGTGCCAGCAGCTTAGATGGCGGGGTTCAGCCCCAGCATTTT	CASSLDGGVQPQHF	TRBV7-2*01	TRBJ1-5*01	1	CC Twin 3B	Gut-homing cells	Female	21	Monozygotic	Concordant	Crohn's disease	2.773	0.031	CASSL.GGDQPQHF	6						0.065
TGTGCCAGCAGTAGAGTGGAGACCCAGTACTTC	CASSRVETQYF	TRBV28*01	TRBJ2-5*01	1	CC Twin 2B	Gut-homing cells	Male	23	Monozygotic	Concordant	Crohn's disease	2.773	0.031	CASS.[QG]ETQYF	17						0
TGTGCCAGCACGAAGGGCACATACGAGCAGTACTTC	CASTKGTYEQYF	TRBV12-4*01	TRBJ2-7*01	1	DC Twin 6A	Gut-homing cells	Male	18	Monozygotic	Discordant	Crohn's disease	2.772	0.018	CASTKGThEQYF	5						0.114
TGTGCCAGCAGCTTGGGAAGTGATCAGCCCCAGCATTTT	CASSLGSDQPQHF	TRBV5-5*01	TRBJ1-5*01	6	DC Twin 6A	Non gut-homing cells	Male	18	Monozygotic	Discordant	Crohn's disease	2.772	0.018	CASS..SNQPQHF	24						0.075
TGTGCCGTGATACGGGCCAGACTCATGTTT	CAVIRARLMF	TRAV12-2*01	TRAJ31*01	1	CC Twin 3A	Tregs	Female	21	Monozygotic	Concordant	Crohn's disease	2.772	0.018	CAVsRARLMF	4						0
TGTGCCAGCAGCTTAGGGTCCGATCAGCCCCAGCATTTT	CASSLGSDQPQHF	TRBV5-5*01	TRBJ1-5*01	2	CC Twin 3A	Gut-homing cells	Female	21	Monozygotic	Concordant	Crohn's disease	2.772	0.018	CASS..SNQPQHF	24						0.075
TGCAGTGCTACCCGGTACACTGAAGCTTTCTTT	CSATRYTEAFF	TRBV20-1*01	TRBJ1-1*01	2	DC Twin 6A	Non gut-homing cells	Male	18	Monozygotic	Discordant	Crohn's disease	2.772	0.012	CSATR[HY]TEAFF	2	ILKLQVFL	Islet amyloid polypeptide (IAPP)	Homo sapiens	Human	HLA-B*0801	0.274
TGCGCCAGCAGCTTGAGGGGACAGGGGTACGAGCAGTACTTC	CASSLRGQGYEQYF	TRBV5-1*01	TRBJ2-7*01	1	CC Twin 3A	Tregs	Female	21	Monozygotic	Concordant	Crohn's disease	2.772	0.012	CASSL.GQGYEQYF	3						0.067
TGTGCCAGCTCACCATCGGGACTACGGGAGACCCAGTACTTC	CASSPSGLRETQYF	TRBV18*01	TRBJ2-5*01	1	CC Twin 2B	Gut-homing cells	Male	23	Monozygotic	Concordant	Crohn's disease	2.772	0.012								0.06
TGCGCCAGCAGCCAGGTGAACACCGGGGAGCTGTTTTTT	CASSQVNTGELFF	TRBV5-1*01	TRBJ2-2*01	13	CC Twin 2A	Tregs	Male	23	Monozygotic	Concordant	Crohn's disease	2.772	0.012			YLQPRTFLL	Spike/surface glycoprotein (S)	SARS-CoV-2	Viral	HLA-A*0201	0.222
TGTGCCAGCAGCTTAGGCGCAGGGTATCAGCCCCAGCATTTT	CASSLGAGYQPQHF	TRBV7-2*01	TRBJ1-5*01	5	DC Twin 8A	Gut-homing cells	Female	34	Monozygotic	Discordant	Crohn's disease	2.771	0.031								0.035
TGTGCAATGAGGGGGCGGGGTTCTGCAAGGCAACTGACCTTT	CAMRGRGSARQLTF	TRAV12-3*01	TRAJ22*01	1	CC Twin 3B	Tregs	Female	21	Monozygotic	Concordant	Crohn's disease	2.771	0.031								0.071
TGTGCCAGCAGGCAGGGAAGCTCCTACAATGAGCAGTTCTTC	CASRQGSSYNEQFF	TRBV28*01	TRBJ2-1*01	7	CC Twin 1B	Gut-homing cells	Male	26	Monozygotic	Concordant	Crohn's disease	2.771	0.031								0.036
TGTGCCGTGAATTTCAATAACAATGACATGCGCTTT	CAVNFNNNDMRF	TRAV8-1*01	TRAJ43*01	5	DC Twin 6A	Non gut-homing cells	Male	18	Monozygotic	Discordant	Crohn's disease	2.769	0.018	CAVg.NNNDMRF	10						0.071
TGCGCCAGCAGCTTGCCCAGGGACTCTGGAAACACCATATATTTT	CASSLPRDSGNTIYF	TRBV5-1*01	TRBJ1-3*01	5	CC Twin 2A	Tregs	Male	23	Monozygotic	Concordant	Crohn's disease	2.769	0.018	CASSL.RDSGNTIYF	3						0.052
TGTGCCAGCTCACCGACAGGGAATAATTCACCCCTCCACTTT	CASSPTGNNSPLHF	TRBV18*01	TRBJ1-6*01	8	DC Twin 8A	Gut-homing cells	Female	34	Monozygotic	Discordant	Crohn's disease	2.769	0.012								0.062
TGTGCCAGCAGTTACTCGAGTCAAGAGACCCAGTACTTC	CASSYSSQETQYF	TRBV6-2*01	TRBJ2-5*01	11	DC Twin 6A	Gut-homing cells	Male	18	Monozygotic	Discordant	Crohn's disease	2.768	0.031	CASSYsgQETQYF	3						0.056
TGTGCCAGCAGCAACCAGGGGGGTGGCAATCAGCCCCAGCATTTT	CASSNQGGGNQPQHF	TRBV7-2*01	TRBJ1-5*01	2	DC Twin 6A	Tregs	Male	18	Monozygotic	Discordant	Crohn's disease	2.768	0.031	CASS.QGGGNQPQHF	3						0.039
TGTGCAGCAGCGGGGGCCTCAGGAACCTACAAATACATCTTT	CAAAGASGTYKYIF	TRAV13-1*01	TRAJ40*01	3	CC Twin 3A	Gut-homing cells	Female	21	Monozygotic	Concordant	Crohn's disease	2.768	0.031								0.146
TGTGCTACCCCCAGTCGGGGAGCCCAGAAGCTGGTATTT	CATPSRGAQKLVF	TRAV17*01	TRAJ54*01	3	CC Twin 3A	Gut-homing cells	Female	21	Monozygotic	Concordant	Crohn's disease	2.768	0.031								0.073
TGTGCTCCTTACATGGACACGGGCAGGAGAGCACTTACTTTT	CAPYMDTGRRALTF	TRAV17*01	TRAJ5*01	17	CC Twin 2A	Non gut-homing cells	Male	23	Monozygotic	Concordant	Crohn's disease	2.768	0.031								0.041
TGTGCTCTGAGTGGCCGTTATAACCAGGGAGGAAAGCTTATCTTC	CALSGRYNQGGKLIF	TRAV19*01	TRAJ23*01	1	DC Twin 8A	Tregs	Female	34	Monozygotic	Discordant	Crohn's disease	2.766	0.018								0.048
TGTGCCAGCAGCGCCGGGATCCAAGAGACCCAGTACTTC	CASSAGIQETQYF	TRBV9*01	TRBJ2-5*01	3	DC Twin 5A	Gut-homing cells	Male	59	Monozygotic	Discordant	Crohn's disease	2.766	0.018	CASSAG.QETQYF	3						0.05
TGTGCCAGCAGCGCCGGGATCCAAGAGACCCAGTACTTC	CASSAGIQETQYF	TRBV9*01	TRBJ2-5*01	1	CC Twin 4A	Gut-homing cells	Male	29	Monozygotic	Concordant	Crohn's disease	2.766	0.018	CASSAG.QETQYF	3						0.05
TGTGCAGAGAGGCCAACTGGGGCAAACAACCTCTTCTTT	CAERPTGANNLFF	TRAV5*01	TRAJ36*01	3	CC Twin 3A	Tregs	Female	21	Monozygotic	Concordant	Crohn's disease	2.766	0.018								0.086
TGTGCCTGGAGTCCCGCGGCCTATGGCTACACCTTC	CAWSPAAYGYTF	TRBV30*01	TRBJ1-2*01	1	DC Twin 6A	Gut-homing cells	Male	18	Monozygotic	Discordant	Crohn's disease	2.765	0.032								0.127
TGCAGCGTTGATGGGTCGGGCAACGAGCAGTACTTC	CSVDGSGNEQYF	TRBV29-1*01	TRBJ2-7*01	11	CC Twin 3B	Gut-homing cells	Female	21	Monozygotic	Concordant	Crohn's disease	2.765	0.031								0.032
TGTGCTACGGGGTCCAGAGGCTCAACCCTGGGGAGGCTATACTTT	CATGSRGSTLGRLYF	TRAV17*01	TRAJ18*01	2	CC Twin 2B	Tregs	Male	23	Monozygotic	Concordant	Crohn's disease	2.765	0.031								0.099
TGTGCTTTCATGGGCGGCGGAACCTACAAATACATCTTT	CAFMGGGTYKYIF	TRAV38-1*01	TRAJ40*01	2	CC Twin 2B	Gut-homing cells	Male	23	Monozygotic	Concordant	Crohn's disease	2.765	0.031								0.018
TGTGCTACGGGGTCCAGAGGCTCAACCCTGGGGAGGCTATACTTT	CATGSRGSTLGRLYF	TRAV17*01	TRAJ18*01	3	CC Twin 2A	Tregs	Male	23	Monozygotic	Concordant	Crohn's disease	2.765	0.031								0.099
TGTGCTGTGAGTACGCCCAACACCGACAAGCTCATCTTT	CAVSTPNTDKLIF	TRAV8-6*01	TRAJ34*01	1	DC Twin 8A	Tregs	Female	34	Monozygotic	Discordant	Crohn's disease	2.764	0.018	CAVS[QT]PNTDKLIF	2						0.065
TGCAGTGCAGAGGACGGGACCTACGAGCAGTACTTC	CSAEDGTYEQYF	TRBV20-1*01	TRBJ2-7*01	1	CC Twin 1B	Tregs	Male	26	Monozygotic	Concordant	Crohn's disease	2.764	0.018								0.047
TGTGCCAGCAGTTTAGGACGAAGCTCCTACGAGCAGTACTTC	CASSLGRSSYEQYF	TRBV27*01	TRBJ2-7*01	1	CC Twin 2B	Non gut-homing cells	Male	23	Monozygotic	Concordant	Crohn's disease	2.763	0.012	CASSLG.sSYEQYF	14						0.193
TGCAGCGTCGCCGGACAGGGTGGCTACACCTTC	CSVAGQGGYTF	TRBV29-1*01	TRBJ1-2*01	5	DC Twin 6A	Non gut-homing cells	Male	18	Monozygotic	Discordant	Crohn's disease	2.762	0.031								0.131
TGTGCTACGGGCGGGTTCAACAAATTTTACTTT	CATGGFNKFYF	TRAV17*01	TRAJ21*01	10	CC Twin 3A	Gut-homing cells	Female	21	Monozygotic	Concordant	Crohn's disease	2.762	0.031								0.04
TGCAGCGCCCGGAGGGCCTCCTACGAGCAGTACTTC	CSARRASYEQYF	TRBV29-1*01	TRBJ2-7*01	6	CC Twin 2B	Non gut-homing cells	Male	23	Monozygotic	Concordant	Crohn's disease	2.762	0.031	CS[IA]RRASYEQYF	2						0.039
TGCAGCATCAGGCGGGCTAGCTACGAGCAGTACTTC	CSIRRASYEQYF	TRBV29-1*01	TRBJ2-7*01	2	CC Twin 2A	Tregs	Male	23	Monozygotic	Concordant	Crohn's disease	2.762	0.031	CS[IA]RRASYEQYF	2						0.03
TGTGCTACGGGGGGCTTCAACAAATTTTACTTT	CATGGFNKFYF	TRAV17*01	TRAJ21*01	4	CC Twin 1B	Gut-homing cells	Male	26	Monozygotic	Concordant	Crohn's disease	2.762	0.031								0.04
TGTGCAGAGGACTTTAATGCCAGACTCATGTTT	CAEDFNARLMF	TRAV5*01	TRAJ31*01	3	CC Twin 1A	Gut-homing cells	Male	26	Monozygotic	Concordant	Crohn's disease	2.761	0.018	CAED[YF]NARLMF	2	NLVPMVATV	Phosphoprotein 65 (pp65),Tegument protein 66 (pp66)	Human betaherpesvirus 5	Viral	HLA-B*27,HLA-A*0201	0.202
TGTGCCACCAGCAGAGATGAGAGCTACGAGCAGTACTTC	CATSRDESYEQYF	TRBV15*01	TRBJ2-7*01	1	DC Twin 6A	Gut-homing cells	Male	18	Monozygotic	Discordant	Crohn's disease	2.76	0.012								0.083
TGTGCCAGCAGTTACAGGAGCTCCTACAATGAGCAGTTCTTC	CASSYRSSYNEQFF	TRBV6-5*01	TRBJ2-1*01	5	CC Twin 3B	Tregs	Female	21	Monozygotic	Concordant	Crohn's disease	2.76	0.012								0.12
TGTGCTGTGAAACAGGGAGGAGGAAACAAACTCACCTTT	CAVKQGGGNKLTF	TRAV21*01	TRAJ10*01	2	CC Twin 2B	Non gut-homing cells	Male	23	Monozygotic	Concordant	Crohn's disease	2.76	0.012	CAV[SR].GGGNKLTF	13						0.065
TGTGCAGCAACCCCCGGCGGGGGAGGTGCTGACGGACTCACCTTT	CAATPGGGGADGLTF	TRAV13-1*01	TRAJ45*01	2	DC Twin 6A	Gut-homing cells	Male	18	Monozygotic	Discordant	Crohn's disease	2.759	0.031								0.036
TGTGCCAGCAGCTTAGGGGACAGGGATCGTGAGACCCAGTACTTC	CASSLGDRDRETQYF	TRBV11-2*01	TRBJ2-5*01	1	CC Twin 2B	Gut-homing cells	Male	23	Monozygotic	Concordant	Crohn's disease	2.759	0.031								0.047
TGCAGCGTTGCCGACGGGTTTTTGGGGAATCAGCCCCAGCATTTT	CSVADGFLGNQPQHF	TRBV29-1*01	TRBJ1-5*01	4	CC Twin 2B	Non gut-homing cells	Male	23	Monozygotic	Concordant	Crohn's disease	2.759	0.031	CSVADG[VF]LGNQPQHF	4						0.028
TGCAGCGCCGCCGACGGATTCTTGGGCAATCAGCCCCAGCATTTT	CSAADGFLGNQPQHF	TRBV29-1*01	TRBJ1-5*01	4	CC Twin 2B	Non gut-homing cells	Male	23	Monozygotic	Concordant	Crohn's disease	2.759	0.031	CSVADG[VF]LGNQPQHF	4						0.046
TGCAGTGCTAGAGATCCAAGGGGCAATCAGCCCCAGCATTTT	CSARDPRGNQPQHF	TRBV20-1*01	TRBJ1-5*01	1	DC Twin 6A	Tregs	Male	18	Monozygotic	Discordant	Crohn's disease	2.758	0.0009238	CSARdPRGNQPQHF	5						0.036
TGCAGTGCTAGAGACCCCAGGGGGAATCAGCCCCAGCATTTT	CSARDPRGNQPQHF	TRBV20-1*01	TRBJ1-5*01	2	CC Twin 3B	Tregs	Female	21	Monozygotic	Concordant	Crohn's disease	2.758	0.0009238	CSARdPRGNQPQHF	5						0.036
TGCAGTGCTAGAGATCCAAGGGGGAATCAGCCCCAGCATTTT	CSARDPRGNQPQHF	TRBV20-1*01	TRBJ1-5*01	3	CC Twin 3B	Gut-homing cells	Female	21	Monozygotic	Concordant	Crohn's disease	2.758	0.0009238	CSARdPRGNQPQHF	5						0.036
TGCAGTGCTAGAGATCCCCGGGGGAACCAGCCCCAGCATTTT	CSARDPRGNQPQHF	TRBV20-1*01	TRBJ1-5*01	2	CC Twin 2B	Non gut-homing cells	Male	23	Monozygotic	Concordant	Crohn's disease	2.758	0.0009238	CSARdPRGNQPQHF	5						0.036
TGTGCTCTCCCCCCTTATGGGAACAACAGACTCGCTTTT	CALPPYGNNRLAF	TRAV6*01	TRAJ7*01	1	CC Twin 2B	Non gut-homing cells	Male	23	Monozygotic	Concordant	Crohn's disease	2.758	0.018			VPSVWRYSL	Ring finger protein 43 (RNF43),Ring finger protein 43 mutant (RNF43)	Homo sapiens,Synthetic	Synthetic	HLA-B*0702,HLA-B‚àó0702	0.215
TGCAGCGTTGAAGGGGGTCCCTCCTACAATGAGCAGTTCTTC	CSVEGGPSYNEQFF	TRBV29-1*01	TRBJ2-1*01	9	CC Twin 2A	Gut-homing cells	Male	23	Monozygotic	Concordant	Crohn's disease	2.758	0.018								0.047
TGTGCTGTGAGAGATAATAACCAGGGAGGAAAGCTTATCTTC	CAVRDNNQGGKLIF	TRAV1-2*01	TRAJ23*01	3	DC Twin 8A	Gut-homing cells	Female	34	Monozygotic	Discordant	Crohn's disease	2.757	0.013	CAVRD[VN]NQGGKLIF	2						0.056
TGTGCTGTGAGAGATAATAACCAGGGAGGAAAGCTTATCTTC	CAVRDNNQGGKLIF	TRAV1-2*01	TRAJ23*01	2	CC Twin 2B	Gut-homing cells	Male	23	Monozygotic	Concordant	Crohn's disease	2.757	0.013	CAVRD[VN]NQGGKLIF	2						0.056
TGTGCTGTGAGAGATAATAACCAGGGAGGAAAGCTTATCTTC	CAVRDNNQGGKLIF	TRAV1-2*01	TRAJ23*01	2	CC Twin 2A	Gut-homing cells	Male	23	Monozygotic	Concordant	Crohn's disease	2.757	0.013	CAVRD[VN]NQGGKLIF	2						0.056
TGTGCCAGCAACTCTGGGGCCAACGTCCTGACTTTC	CASNSGANVLTF	TRBV28*01	TRBJ2-6*01	4	DC Twin 8A	Non gut-homing cells	Female	34	Monozygotic	Discordant	Crohn's disease	2.757	0.031	CAS[SN]SGANVLTF	2						0.032
TGTGCCAGCAGCCGAAGTGGTGAGCCCCAGCATTTT	CASSRSGEPQHF	TRBV7-2*01	TRBJ1-5*01	2	CC Twin 2B	Gut-homing cells	Male	23	Monozygotic	Concordant	Crohn's disease	2.757	0.031								0.028
TGTGCCGTGAATGGGAGGGGTTCTGCAAGGCAACTGACCTTT	CAVNGRGSARQLTF	TRAV8-1*01	TRAJ22*01	1	CC Twin 2A	Gut-homing cells	Male	23	Monozygotic	Concordant	Crohn's disease	2.757	0.031	CAVNarGSARQLTF	3						0.09
TGCGCCAGCAGTGCGAGCGGGAGGTTTAATGAGCAGTTCTTC	CASSASGRFNEQFF	TRBV10-1*01	TRBJ2-1*01	1	CC Twin 2A	Gut-homing cells	Male	23	Monozygotic	Concordant	Crohn's disease	2.757	0.031	CASSASGR[YF]NEQFF	2						0.069
TGCGCCAGCAGCTTGGACAGGGGTGGGAATTCACCCCTCCACTTT	CASSLDRGGNSPLHF	TRBV5-1*01	TRBJ1-6*01	7	DC Twin 8A	Non gut-homing cells	Female	34	Monozygotic	Discordant	Crohn's disease	2.755	0.018	CASSLDRG.NSPLHF	3						0.067
TGTGCTGTCAGGAAAAATAATGCAGGCAACATGCTCACCTTT	CAVRKNNAGNMLTF	TRAV41*01	TRAJ39*01	4	CC Twin 2B	Non gut-homing cells	Male	23	Monozygotic	Concordant	Crohn's disease	2.755	0.018	C[IA]VR..NAGNMLTF	20						0.054
TGCGCCAGCAGCTTGGGGACAGGGCGTGGACAGCCCCAGCATTTT	CASSLGTGRGQPQHF	TRBV5-1*01	TRBJ1-5*01	7	CC Twin 2B	Gut-homing cells	Male	23	Monozygotic	Concordant	Crohn's disease	2.755	0.018								0.067
TGCAGTGCTAGACCCGGGACAGCGAACACTGAAGCTTTCTTT	CSARPGTANTEAFF	TRBV20-1*01	TRBJ1-1*01	6	DC Twin 8A	Gut-homing cells	Female	34	Monozygotic	Discordant	Crohn's disease	2.754	0.013								0.036
TGTGCTCTTAGAATTTCTTCTGGTTCTGCAAGGCAACTGACCTTT	CALRISSGSARQLTF	TRAV16*01	TRAJ22*01	1	DC Twin 8A	Non gut-homing cells	Female	34	Monozygotic	Discordant	Crohn's disease	2.754	0.031	CAL[RT]ISSGSARQLTF	2						0.041
TGTGCTCTAAGGATTTCTTCTGGTTCTGCAAGGCAACTGACCTTT	CALRISSGSARQLTF	TRAV16*01	TRAJ22*01	1	CC Twin 4B	Gut-homing cells	Male	29	Monozygotic	Concordant	Crohn's disease	2.754	0.031	CAL[RT]ISSGSARQLTF	2						0.041
TGTGCAGAGGTGGGCAGCAGTGCTTCCAAGATAATCTTT	CAEVGSSASKIIF	TRAV13-2*01	TRAJ3*01	1	CC Twin 2B	Non gut-homing cells	Male	23	Monozygotic	Concordant	Crohn's disease	2.754	0.031								0.058
TGTGCCAGCAGCTTAAGTGTCCAAGAGACCCAGTACTTC	CASSLSVQETQYF	TRBV5-4*01	TRBJ2-5*01	6	CC Twin 2B	Tregs	Male	23	Monozygotic	Concordant	Crohn's disease	2.754	0.031								0.04
TGTGCCAGCAGCTTAAGTGTCCAAGAGACCCAGTACTTC	CASSLSVQETQYF	TRBV5-4*01	TRBJ2-5*01	3	CC Twin 2A	Tregs	Male	23	Monozygotic	Concordant	Crohn's disease	2.754	0.031								0.04
TGTGCTCTCCGCATTTCTTCTGGTTCTGCAAGGCAACTGACCTTT	CALRISSGSARQLTF	TRAV16*01	TRAJ22*01	3	CC Twin 1A	Gut-homing cells	Male	26	Monozygotic	Concordant	Crohn's disease	2.754	0.031	CAL[RT]ISSGSARQLTF	2						0.041
TGTGCCAGCAGCTCCGGGACAGGCCTCTATGGCTACACCTTC	CASSSGTGLYGYTF	TRBV28*01	TRBJ1-2*01	1	CC Twin 2B	Gut-homing cells	Male	23	Monozygotic	Concordant	Crohn's disease	2.753	0.023								0.169
TGTGCCAGCAGCTCCGGGACAGGCCTCTATGGCTACACCTTC	CASSSGTGLYGYTF	TRBV28*01	TRBJ1-2*01	3	CC Twin 2A	Gut-homing cells	Male	23	Monozygotic	Concordant	Crohn's disease	2.753	0.023								0.169
TGCAGCGTTGGGTGGACGAACACTGAAGCTTTCTTT	CSVGWTNTEAFF	TRBV29-1*01	TRBJ1-1*01	7	DC Twin 8A	Gut-homing cells	Female	34	Monozygotic	Discordant	Crohn's disease	2.752	0.018	CSVG[PW]TNTEAFF	2						0.048
TGTGCCTCCGGCGCTAGCACAGATACGCAGTATTTT	CASGASTDTQYF	TRBV10-3*01	TRBJ2-3*01	5	CC Twin 4B	Gut-homing cells	Male	29	Monozygotic	Concordant	Crohn's disease	2.752	0.018								0.07
TGTGCAATGAAGGGCTTTGGAAATGAGAAATTAACCTTT	CAMKGFGNEKLTF	TRAV12-3*01	TRAJ48*01	1	CC Twin 2B	Non gut-homing cells	Male	23	Monozygotic	Concordant	Crohn's disease	2.752	0.018	CAMkDFGNEKLTF	4						0.112
TGTGCCATCAGTGAGTCGACTAGCTCCTACGAGCAGTACTTC	CAISESTSSYEQYF	TRBV10-3*01	TRBJ2-7*01	9	DC Twin 8A	Gut-homing cells	Female	34	Monozygotic	Discordant	Crohn's disease	2.752	0.024								0.047
TGTGCTGCCTCAAATTCCGGGTATGCACTCAACTTC	CAASNSGYALNF	TRAV41*01	TRAJ41*01	1	DC Twin 8A	Gut-homing cells	Female	34	Monozygotic	Discordant	Crohn's disease	2.751	0.031	CA[AP]SNSGYALNF	2	ELAGIGILTV	Melanoma antigen recognized by T-cells 1-mutant (MART1-mutant),Melanoma antigen recognized by T-cells 1 (MART1)	Synthetic,Homo sapiens	Synthetic	HLA-A*0201	0.241
TGTGCAGCGGGGAAGAACAGAGATGACAAGATCATCTTT	CAAGKNRDDKIIF	TRAV13-1*01	TRAJ30*01	3	DC Twin 6A	Non gut-homing cells	Male	18	Monozygotic	Discordant	Crohn's disease	2.751	0.031	CAV[GS].NRDDKIIF	18						0.162
TGTGCTGTGGACAGTAATGCAGGCAACATGCTCACCTTT	CAVDSNAGNMLTF	TRAV22*01	TRAJ39*01	1	DC Twin 6A	Non gut-homing cells	Male	18	Monozygotic	Discordant	Crohn's disease	2.751	0.031	CAVD[SG]NAGNMLTF	2						0.065
TGTGCTGCCTCAAATTCCGGGTATGCACTCAACTTC	CAASNSGYALNF	TRAV41*01	TRAJ41*01	1	DC Twin 6A	Non gut-homing cells	Male	18	Monozygotic	Discordant	Crohn's disease	2.751	0.031	CA[AP]SNSGYALNF	2	ELAGIGILTV	Melanoma antigen recognized by T-cells 1-mutant (MART1-mutant),Melanoma antigen recognized by T-cells 1 (MART1)	Synthetic,Homo sapiens	Synthetic	HLA-A*0201	0.241
TGTGCCCCGTCAAATTCCGGGTATGCACTCAACTTC	CAPSNSGYALNF	TRAV41*01	TRAJ41*01	1	CC Twin 3A	Tregs	Female	21	Monozygotic	Concordant	Crohn's disease	2.751	0.031	CA[AP]SNSGYALNF	2	ELAGIGILTV	Melanoma antigen recognized by T-cells 1-mutant (MART1-mutant),Melanoma antigen recognized by T-cells 1 (MART1)	Synthetic,Homo sapiens	Synthetic	HLA-A*0201	0.201
TGTGCTCTGAAAGGTTCTGCAAGGCAACTGACCTTT	CALKGSARQLTF	TRAV19*01	TRAJ22*01	5	DC Twin 6A	Non gut-homing cells	Male	18	Monozygotic	Discordant	Crohn's disease	2.749	0.018	CA[VP][KE]GSARQLTF	6						0.095
TGCCTCGTGGGTGAGCCGGGCAGGAGAGCACTTACTTTT	CLVGEPGRRALTF	TRAV4*01	TRAJ5*01	1	DC Twin 8A	Non gut-homing cells	Female	34	Monozygotic	Discordant	Crohn's disease	2.749	0.024								0.071
TGCCTCGTGGGTGAGCCGGGCAGGAGAGCACTTACTTTT	CLVGEPGRRALTF	TRAV4*01	TRAJ5*01	2	CC Twin 2A	Non gut-homing cells	Male	23	Monozygotic	Concordant	Crohn's disease	2.749	0.024								0.071
TGTGCAGGGCCAGGCAGCAACTATCAGTTAATCTGG	CAGPGSNYQLIW	TRAV25*01	TRAJ33*01	1	CC Twin 3B	Gut-homing cells	Female	21	Monozygotic	Concordant	Crohn's disease	2.748	0.031								0.068
TGCGCCAGCAGTGCTAGCGGGAGATACAATGAGCAGTTCTTC	CASSASGRYNEQFF	TRBV10-1*01	TRBJ2-1*01	1	CC Twin 2A	Gut-homing cells	Male	23	Monozygotic	Concordant	Crohn's disease	2.748	0.031	CASSASGR[YF]NEQFF	2						0.13
TGCAGTGCTAGGGGACAGATGGGTGAAAAACTGTTTTTT	CSARGQMGEKLFF	TRBV20-1*01	TRBJ1-4*01	2	DC Twin 5A	Gut-homing cells	Male	59	Monozygotic	Discordant	Crohn's disease	2.747	0.018								0.024
TGTGCCAGCAGCGTAGAGGTGAATTCACCCCTCCACTTT	CASSVEVNSPLHF	TRBV9*01	TRBJ1-6*01	2	DC Twin 5A	Gut-homing cells	Male	59	Monozygotic	Discordant	Crohn's disease	2.747	0.018								0.089
TGTGCCAGCAGCTTAGAGGTCACCGGGGAGCTGTTTTTT	CASSLEVTGELFF	TRBV7-6*01	TRBJ2-2*01	1	CC Twin 2A	Non gut-homing cells	Male	23	Monozygotic	Concordant	Crohn's disease	2.747	0.018	CASSLtvTGELFF	3						0.128
TGTGCCTGGAGTGTACGGCTAGCGGATGAGCAGTACTTC	CAWSVRLADEQYF	TRBV30*01	TRBJ2-7*01	3	DC Twin 8A	Gut-homing cells	Female	34	Monozygotic	Discordant	Crohn's disease	2.745	0.033								0.026
TGTGCCAGCAGCTTAGGACAACCCTCCTACGAGCAGTACTTC	CASSLGQPSYEQYF	TRBV7-2*01	TRBJ2-7*01	4	DC Twin 8A	Tregs	Female	34	Monozygotic	Discordant	Crohn's disease	2.745	0.024	CASSLG.sSYEQYF	14						0.173
TGTGCCAGCTCGGAAGCCTACGAGCAGTACTTC	CASSEAYEQYF	TRBV18*01	TRBJ2-7*01	1	CC Twin 4B	Gut-homing cells	Male	29	Monozygotic	Concordant	Crohn's disease	2.744	0.018	CASS..YEQYF	16						0.022
TGTGCTGTCAGGGGTATATCTAACTTTGGAAATGAGAAATTAACCTTT	CAVRGISNFGNEKLTF	TRAV41*01	TRAJ48*01	1	CC Twin 2B	Gut-homing cells	Male	23	Monozygotic	Concordant	Crohn's disease	2.744	0.018	CAVR[PG]ISNFGNEKLTF	2						0.073
TGTGCCAGCAGCTACTCCACAGATACGCAGTATTTT	CASSYSTDTQYF	TRBV3-1*01	TRBJ2-3*01	3	DC Twin 8A	Tregs	Female	34	Monozygotic	Discordant	Crohn's disease	2.743	0.024	CASSL..DTQYF	14						0.062
TGTGCTGTGAGGGGTCAGAAACTTGTATTT	CAVRGQKLVF	TRAV20*01	TRAJ8*01	1	CC Twin 2B	Non gut-homing cells	Male	23	Monozygotic	Concordant	Crohn's disease	2.742	0.031								0.132
TGCAGCGGATACAACACAGATACGCAGTATTTT	CSGYNTDTQYF	TRBV29-1*01	TRBJ2-3*01	3	CC Twin 2B	Non gut-homing cells	Male	23	Monozygotic	Concordant	Crohn's disease	2.742	0.031								0.023
TGTGCCAGCTCACCACCGATAGGTTCGGAGACCCAGTACTTC	CASSPPIGSETQYF	TRBV18*01	TRBJ2-5*01	1	DC Twin 8A	Gut-homing cells	Female	34	Monozygotic	Discordant	Crohn's disease	2.741	0.018	CASSPP[IR]GSETQYF	2						0.074
TGCAGTGCCGCTTCTAGCGGGGGCACAGATACGCAGTATTTT	CSAASSGGTDTQYF	TRBV20-1*01	TRBJ2-3*01	6	DC Twin 8A	Gut-homing cells	Female	34	Monozygotic	Discordant	Crohn's disease	2.741	0.018	CSA[AK]SSGGTDTQYF	2						0.04
TGTGCAGGCTTCACTAGCAACACAGGCAAACTAATCTTT	CAGFTSNTGKLIF	TRAV27*01	TRAJ37*01	1	DC Twin 6A	Non gut-homing cells	Male	18	Monozygotic	Discordant	Crohn's disease	2.741	0.018	CA..SSNTGKLIF	29	GILGFVFTL	Matrix protein 1 (M1)	Influenza A virus	Viral	HLA-A*0201	0.22
TGTGCCAGCAGTGAAGGACACAATAGCAATCAGCCCCAGCATTTT	CASSEGHNSNQPQHF	TRBV2*01	TRBJ1-5*01	29	CC Twin 3B	Gut-homing cells	Female	21	Monozygotic	Concordant	Crohn's disease	2.741	0.018	CASS[AE]GHNSNQPQHF	2						0.047
TGTGCCAGCAGTGAGGGACACAATAGCAATCAGCCCCAGCATTTT	CASSEGHNSNQPQHF	TRBV2*01	TRBJ1-5*01	3	CC Twin 3A	Gut-homing cells	Female	21	Monozygotic	Concordant	Crohn's disease	2.741	0.018	CASS[AE]GHNSNQPQHF	2						0.047
TGTGCCAGCTCACAGGGGGTTTACAATGAGCAGTTCTTC	CASSQGVYNEQFF	TRBV18*01	TRBJ2-1*01	1	CC Twin 2B	Gut-homing cells	Male	23	Monozygotic	Concordant	Crohn's disease	2.741	0.018	CASSQG.YNEQFF	5						0.04
TGTGCCAGCTCACAGGGGGTTTACAATGAGCAGTTCTTC	CASSQGVYNEQFF	TRBV18*01	TRBJ2-1*01	2	CC Twin 2A	Gut-homing cells	Male	23	Monozygotic	Concordant	Crohn's disease	2.741	0.018	CASSQG.YNEQFF	5						0.04
TGTGCCAGCAGTGAAGGACATAATAGCAATCAGCCCCAGCATTTT	CASSEGHNSNQPQHF	TRBV2*01	TRBJ1-5*01	1	CC Twin 2A	Gut-homing cells	Male	23	Monozygotic	Concordant	Crohn's disease	2.741	0.018	CASS[AE]GHNSNQPQHF	2						0.047
TGTGTGGTGAGCGCGCCTTATAACACCGACAAGCTCATCTTT	CVVSAPYNTDKLIF	TRAV10*01	TRAJ34*01	2	CC Twin 1B	Gut-homing cells	Male	26	Monozygotic	Concordant	Crohn's disease	2.741	0.018	CVVSA[AP]YNTDKLIF	2						0.074
TGTGCCAGCAGTGAAGGACATAATAGCAATCAGCCCCAGCATTTT	CASSEGHNSNQPQHF	TRBV2*01	TRBJ1-5*01	4	CC Twin 1B	Gut-homing cells	Male	26	Monozygotic	Concordant	Crohn's disease	2.741	0.018	CASS[AE]GHNSNQPQHF	2						0.047
TGCGCCAGCAGCTTGGTGATGGCGAACACTGAAGCTTTCTTT	CASSLVMANTEAFF	TRBV5-1*01	TRBJ1-1*01	7	CC Twin 3B	Tregs	Female	21	Monozygotic	Concordant	Crohn's disease	2.74	0.024	CASSLG..NTEAFF	22						0.168
TGTGCAATGAGCGCGAGGTTTTCAGATGGCCAGAAGCTGCTCTTT	CAMSARFSDGQKLLF	TRAV12-3*01	TRAJ16*01	1	CC Twin 2B	Tregs	Male	23	Monozygotic	Concordant	Crohn's disease	2.74	0.031								0.103
TGTGCAATGAGCGCGAGGTTTTCAGATGGCCAGAAGCTGCTCTTT	CAMSARFSDGQKLLF	TRAV12-3*01	TRAJ16*01	7	CC Twin 2B	Non gut-homing cells	Male	23	Monozygotic	Concordant	Crohn's disease	2.74	0.031								0.103
TGTGCCAGCAGTTTGCAGGGGTTAGGGAATGAAAAACTGTTTTTT	CASSLQGLGNEKLFF	TRBV28*01	TRBJ1-4*01	1	CC Twin 2B	Gut-homing cells	Male	23	Monozygotic	Concordant	Crohn's disease	2.74	0.031								0.06
TGCATCCTGAGAGACGTGAGGAACACCGGTAACCAGTTCTATTTT	CILRDVRNTGNQFYF	TRAV26-2*01	TRAJ49*01	2	CC Twin 3A	Gut-homing cells	Female	21	Monozygotic	Concordant	Crohn's disease	2.739	0.024								0.076
TGTGCCAGCAGTTTAGGGCAGCCCACCTACGAGCAGTACTTC	CASSLGQPTYEQYF	TRBV28*01	TRBJ2-7*01	11	CC Twin 2A	Tregs	Male	23	Monozygotic	Concordant	Crohn's disease	2.739	0.024	CASSLG.sSYEQYF	14	YPSVWRSSL	Ring finger protein 43 (RNF43),Ring finger protein 43 mutant (RNF43)	Homo sapiens,Synthetic	Synthetic	HLA-B*0702,HLA-B‚àó0702	0.212
TGTGCCAGCAGCAGACAGGGAATCAATCAGCCCCAGCATTTT	CASSRQGINQPQHF	TRBV2*01	TRBJ1-5*01	1	DC Twin 8A	Gut-homing cells	Female	34	Monozygotic	Discordant	Crohn's disease	2.738	0.018								0.1
TGTGCCAGCAGTAGACAGGGTATCAATCAGCCCCAGCATTTT	CASSRQGINQPQHF	TRBV2*01	TRBJ1-5*01	4	CC Twin 3A	Gut-homing cells	Female	21	Monozygotic	Concordant	Crohn's disease	2.738	0.018								0.1
TGTGCCAGCAGTTTCACAGCTGATCAGCCCCAGCATTTT	CASSFTADQPQHF	TRBV12-4*01	TRBJ1-5*01	2	CC Twin 1B	Gut-homing cells	Male	26	Monozygotic	Concordant	Crohn's disease	2.738	0.018								0.027
TGTGCCAGCAGCCTCGGACGGCCCTACGAGCAGTACTTC	CASSLGRPYEQYF	TRBV3-1*01	TRBJ2-7*01	5	DC Twin 6A	Non gut-homing cells	Male	18	Monozygotic	Discordant	Crohn's disease	2.737	0.024	CASSlGRnYEQYF	3						0.072
TGCGCCAGCAGCCCTACAGGGGGCGGGTATGGCTACACCTTC	CASSPTGGGYGYTF	TRBV5-1*01	TRBJ1-2*01	4	DC Twin 5A	Tregs	Male	59	Monozygotic	Discordant	Crohn's disease	2.735	0.018								0.088
TGTGCTCCAGAGGGGTACAACTTCAACAAATTTTACTTT	CAPEGYNFNKFYF	TRAV20*01	TRAJ21*01	3	CC Twin 3B	Tregs	Female	21	Monozygotic	Concordant	Crohn's disease	2.735	0.018	CAveGYNFNKFYF	3						0.032
TGTGCTGTGGAAGGATACAACTTCAACAAATTTTACTTT	CAVEGYNFNKFYF	TRAV20*01	TRAJ21*01	5	CC Twin 2A	Tregs	Male	23	Monozygotic	Concordant	Crohn's disease	2.735	0.018	CAveGYNFNKFYF	3						0.039
TGTGCTGTGAGAGACACCATGATCAAAGCTGCAGGCAACAAGCTAACTTTT	CAVRDTMIKAAGNKLTF	TRAV3*01	TRAJ17*01	3	CC Twin 2A	Gut-homing cells	Male	23	Monozygotic	Concordant	Crohn's disease	2.735	0.018	CAVRD[IT]MIKAAGNKLTF	2						0.026
TGTGCTGTGAGAGACACCATGATCAAAGCTGCAGGCAACAAGCTAACTTTT	CAVRDTMIKAAGNKLTF	TRAV3*01	TRAJ17*01	1	CC Twin 2A	Non gut-homing cells	Male	23	Monozygotic	Concordant	Crohn's disease	2.735	0.018	CAVRD[IT]MIKAAGNKLTF	2						0.026
TGTGCCAGCAGTTTACTTGGTAATACGCAGTATTTT	CASSLLGNTQYF	TRBV27*01	TRBJ2-3*01	18	CC Twin 1A	Tregs	Male	26	Monozygotic	Concordant	Crohn's disease	2.735	0.018	CASS[YL]lGNEQ[YF]F	8						0.036
TGTGCCAGCAGTTTATTGGGGAATACGCAGTATTTT	CASSLLGNTQYF	TRBV27*01	TRBJ2-3*01	3	CC Twin 1A	Gut-homing cells	Male	26	Monozygotic	Concordant	Crohn's disease	2.735	0.018	CASS[YL]lGNEQ[YF]F	8						0.036
TGTGCCAGTAGTACTCGAAGCAATCAGCCCCAGCATTTT	CASSTRSNQPQHF	TRBV19*01	TRBJ1-5*01	1	DC Twin 8A	Tregs	Female	34	Monozygotic	Discordant	Crohn's disease	2.735	0.001	CASS..SNQPQHF	24	GILGFVFTL	Matrix protein 1 (M1)	Influenza A virus	Viral	HLA-A*0201	0.455
TGTGCCAGCTCACCCGGACTAGCGGAACACAATGAGCAGTTCTTC	CASSPGLAEHNEQFF	TRBV18*01	TRBJ2-1*01	3	DC Twin 8A	Gut-homing cells	Female	34	Monozygotic	Discordant	Crohn's disease	2.734	0.024	CASSPGLAE[RH]NEQFF	2						0.032
TGTGGATTAGGAGGAAGCTACATACCTACATTT	CGLGGSYIPTF	TRAV25*01	TRAJ6*01	1	DC Twin 8A	Tregs	Female	34	Monozygotic	Discordant	Crohn's disease	2.734	0.031	CA.GGSYIPTF	8						0.039
TGTGCATCAGGAGGAAGCTACATACCTACATTT	CASGGSYIPTF	TRAV25*01	TRAJ6*01	2	DC Twin 6A	Tregs	Male	18	Monozygotic	Discordant	Crohn's disease	2.734	0.031	CA.GGSYIPTF	8						0.039
TGTGCAGGTGGAGGAAGCTACATACCTACATTT	CAGGGSYIPTF	TRAV25*01	TRAJ6*01	2	CC Twin 4A	Gut-homing cells	Male	29	Monozygotic	Concordant	Crohn's disease	2.734	0.031	CA.GGSYIPTF	8						0.039
TGTGCAGGCGGAGGAAGCTACATACCTACATTT	CAGGGSYIPTF	TRAV25*01	TRAJ6*01	2	CC Twin 3B	Gut-homing cells	Female	21	Monozygotic	Concordant	Crohn's disease	2.734	0.031	CA.GGSYIPTF	8						0.039
TGTGCACCAGGAGGAAGCTACATACCTACATTT	CAPGGSYIPTF	TRAV25*01	TRAJ6*01	1	CC Twin 3B	Gut-homing cells	Female	21	Monozygotic	Concordant	Crohn's disease	2.734	0.031	CA.GGSYIPTF	8						0.039
TGTGCCTGGAGTGTACTAGATCGTGAGCAGTACTTC	CAWSVLDREQYF	TRBV30*01	TRBJ2-7*01	1	CC Twin 1B	Tregs	Male	26	Monozygotic	Concordant	Crohn's disease	2.734	0.034								0
TGCGGCACAGCTAACTATGGTCAGAATTTTGTCTTT	CGTANYGQNFVF	TRAV30*01	TRAJ26*01	4	DC Twin 8A	Non gut-homing cells	Female	34	Monozygotic	Discordant	Crohn's disease	2.732	0.019	CGT[AE]NYGQNFVF	2						0.051
TGTGCCAGCTCACAGGGACCTTACAATGAGCAGTTCTTC	CASSQGPYNEQFF	TRBV18*01	TRBJ2-1*01	2	DC Twin 8A	Tregs	Female	34	Monozygotic	Discordant	Crohn's disease	2.732	0.019	CASSQG.YNEQFF	5						0.034
TGTGCCAGCAGTGTCGGCCCCTATGGCTACACCTTC	CASSVGPYGYTF	TRBV6-1*01	TRBJ1-2*01	2	DC Twin 8A	Tregs	Female	34	Monozygotic	Discordant	Crohn's disease	2.732	0.019								0.077
TGTGTGGTGAACGGGGGGAATAACAATGACATGCGCTTT	CVVNGGNNNDMRF	TRAV12-1*01	TRAJ43*01	3	DC Twin 6A	Non gut-homing cells	Male	18	Monozygotic	Discordant	Crohn's disease	2.732	0.019	CVVN[WG]GNNNDMRF	2						0.066
TGTGTGGTGAACGGGGGGAATAACAATGACATGCGCTTT	CVVNGGNNNDMRF	TRAV12-1*01	TRAJ43*01	2	DC Twin 6A	Tregs	Male	18	Monozygotic	Discordant	Crohn's disease	2.732	0.019	CVVN[WG]GNNNDMRF	2						0.066
TGTGCCAGCAGTGCGGGACACAATAGCAATCAGCCCCAGCATTTT	CASSAGHNSNQPQHF	TRBV2*01	TRBJ1-5*01	4	CC Twin 3B	Gut-homing cells	Female	21	Monozygotic	Concordant	Crohn's disease	2.732	0.019	CASS[AE]GHNSNQPQHF	2						0.035
TGTGCCAGCAGTGCGGGACATAATAGCAATCAGCCCCAGCATTTT	CASSAGHNSNQPQHF	TRBV2*01	TRBJ1-5*01	6	CC Twin 3A	Gut-homing cells	Female	21	Monozygotic	Concordant	Crohn's disease	2.732	0.019	CASS[AE]GHNSNQPQHF	2						0.035
TGTGCCAGCAGCAAGCGGGAGGGGTACGAGCAGTACTTC	CASSKREGYEQYF	TRBV6-5*01	TRBJ2-7*01	3	CC Twin 2A	Gut-homing cells	Male	23	Monozygotic	Concordant	Crohn's disease	2.732	0.019	CASSpR[EQ]GYEQYF	5						0.102
TGTGCCAGTAGTCAGCGGAGTTCCTACGAGCAGTACTTC	CASSQRSSYEQYF	TRBV19*01	TRBJ2-7*01	1	CC Twin 2A	Non gut-homing cells	Male	23	Monozygotic	Concordant	Crohn's disease	2.731	0.024	CASSiRsSYEQyF	6	GILGLVFTL	Matrix protein 1 (M1)	Influenza A virus	Viral	HLA-A*02	0.488
TGTGCTGTGAGTGGCCAAGGAAATCTCATCTTT	CAVSGQGNLIF	TRAV8-4*01	TRAJ42*01	1	CC Twin 2B	Gut-homing cells	Male	23	Monozygotic	Concordant	Crohn's disease	2.731	0.031								0.038
TGTGCCAGCAGCTTAGCCGGACAGGGCGAAAAACTGTTTTTT	CASSLAGQGEKLFF	TRBV7-2*01	TRBJ1-4*01	5	CC Twin 1B	Gut-homing cells	Male	26	Monozygotic	Concordant	Crohn's disease	2.731	0.031								0.027
TGTGCCAGTAGTATTGGGGAGAGCGAGACCCAGTACTTC	CASSIGESETQYF	TRBV19*01	TRBJ2-5*01	105	DC Twin 5A	Tregs	Male	59	Monozygotic	Discordant	Crohn's disease	2.729	0.019								0.079
TGTGCTGTGAGTGCAAGCAATGCCAGACTCATGTTT	CAVSASNARLMF	TRAV8-6*01	TRAJ31*01	3	CC Twin 2B	Gut-homing cells	Male	23	Monozygotic	Concordant	Crohn's disease	2.729	0.019	CAVS[AS]SNARLMF	2						0.032
TGTGCCAGTAGTATTCGGGGAGACGGCTACACCTTC	CASSIRGDGYTF	TRBV19*01	TRBJ1-2*01	3	CC Twin 2A	Gut-homing cells	Male	23	Monozygotic	Concordant	Crohn's disease	2.728	0.024	CASSIRG[DG]GYTF	2						0.114
TGTGCAATGAGCCTCCCATCAGGAGGAAGCTACATACCTACATTT	CAMSLPSGGSYIPTF	TRAV12-3*01	TRAJ6*01	1	CC Twin 3A	Gut-homing cells	Female	21	Monozygotic	Concordant	Crohn's disease	2.728	0.031	CAMSL[PT]SGGSYIPTF	2						0.088
TGCGCCAGCAGCCAGGGTCAGGGGAGATACGAGCAGTACTTC	CASSQGQGRYEQYF	TRBV4-3*01	TRBJ2-7*01	14	CC Twin 2A	Non gut-homing cells	Male	23	Monozygotic	Concordant	Crohn's disease	2.728	0.024	CASSqGTG[RG]YEQYF	8						0.109
TGTGCCAGCAGTTTCGGGCCTGGCTACACCTTC	CASSFGPGYTF	TRBV28*01	TRBJ1-2*01	12	CC Twin 1A	Tregs	Male	26	Monozygotic	Concordant	Crohn's disease	2.728	0.024								0.03
TGTGCCAGCAGTTCACAGGGGGTGAACACTGAAGCTTTCTTT	CASSSQGVNTEAFF	TRBV12-3*01	TRBJ1-1*01	9	DC Twin 8A	Tregs	Female	34	Monozygotic	Discordant	Crohn's disease	2.727	0.019	CASS[IS]QGVNTEAFF	2						0.082
TGTGTGGTGAACGAGGTTGGAGGCTTCAAAACTATCTTT	CVVNEVGGFKTIF	TRAV12-1*01	TRAJ9*01	1	CC Twin 2B	Non gut-homing cells	Male	23	Monozygotic	Concordant	Crohn's disease	2.727	0.019								0.043
TGTGTGGTGAACGAGGTTGGAGGCTTCAAAACTATCTTT	CVVNEVGGFKTIF	TRAV12-1*01	TRAJ9*01	1	CC Twin 2A	Tregs	Male	23	Monozygotic	Concordant	Crohn's disease	2.727	0.019								0.043
TGTGCAGAGGATTACAATGCCAGACTCATGTTT	CAEDYNARLMF	TRAV5*01	TRAJ31*01	1	CC Twin 1A	Gut-homing cells	Male	26	Monozygotic	Concordant	Crohn's disease	2.727	0.019	CAED[YF]NARLMF	2	GLCTLVAML	mRNA export factor ICP27 homolog (BMLF1),Replication and transcription activator (BRLF1)	Human gammaherpesvirus 4	Viral	HLA-B*0801,HLA-A*0201,HLA-A*0202	0.226
TGCAGTGCTAGCCTTGACACTGAAGCTTTCTTT	CSASLDTEAFF	TRBV20-1*01	TRBJ1-1*01	9	CC Twin 2A	Non gut-homing cells	Male	23	Monozygotic	Concordant	Crohn's disease	2.726	0.001	CSASL.TEAFF	3						0
TGCGCCAGCAGGGAGCAGAACACTGAAGCTTTCTTT	CASREQNTEAFF	TRBV5-1*01	TRBJ1-1*01	2	DC Twin 5A	Tregs	Male	59	Monozygotic	Discordant	Crohn's disease	2.726	0.024	CASR[IE]QNTEAFF	2						0.027
TGTGCAGGGCGCCGGAGAGATGACAAGATCATCTTT	CAGRRRDDKIIF	TRAV25*01	TRAJ30*01	1	DC Twin 8A	Gut-homing cells	Female	34	Monozygotic	Discordant	Crohn's disease	2.725	0.031								0.048
TGTGCTGTCGACGGGGGTTACCAGAAAGTTACCTTT	CAVDGGYQKVTF	TRAV41*01	TRAJ13*01	1	DC Twin 8A	Non gut-homing cells	Female	34	Monozygotic	Discordant	Crohn's disease	2.725	0.031	CA..GGYQKVTF	13						0.035
TGTGCCAGCAGCCCGGCCGGGACAGGGGGCGAAGATACGCAGTATTTT	CASSPAGTGGEDTQYF	TRBV28*01	TRBJ2-3*01	2	CC Twin 2B	Non gut-homing cells	Male	23	Monozygotic	Concordant	Crohn's disease	2.725	0.031	CASSp[AS]GTGGEETQYF	7						0.052
TGTGCCAGCAGTTACAGCGGACAAGAGACCCAGTACTTC	CASSYSGQETQYF	TRBV6-2*01	TRBJ2-5*01	3	CC Twin 3B	Gut-homing cells	Female	21	Monozygotic	Concordant	Crohn's disease	2.725	0.002	CASSYsgQETQYF	3						0.088
TGTGCCAGCAGCTTGGGACGGGGGGGAGGCACTGAAGCTTTCTTT	CASSLGRGGGTEAFF	TRBV5-4*01	TRBJ1-1*01	3	CC Twin 2A	Gut-homing cells	Male	23	Monozygotic	Concordant	Crohn's disease	2.725	0.025								0.047
TGTGTGGTGATGGATGACAAGATCATCTTT	CVVMDDKIIF	TRAV12-1*01	TRAJ30*01	2	DC Twin 8A	Non gut-homing cells	Female	34	Monozygotic	Discordant	Crohn's disease	2.724	0.019								0.135
TGCAGTGCTAGTCAGGGGATGAACTATGGCTACACCTTC	CSASQGMNYGYTF	TRBV20-1*01	TRBJ1-2*01	3	DC Twin 8A	Tregs	Female	34	Monozygotic	Discordant	Crohn's disease	2.723	0.024								0.118
TGTGCCAGCAGTCGGGACAGGGGAAATGAAAAACTGTTTTTT	CASSRDRGNEKLFF	TRBV28*01	TRBJ1-4*01	1	DC Twin 8A	Tregs	Female	34	Monozygotic	Discordant	Crohn's disease	2.723	0.032								0.059
TGTGCTGTGGAAGGTAGGACTGACAGCTGGGGGAAATTGCAGTTT	CAVEGRTDSWGKLQF	TRAV22*01	TRAJ24*01	1	DC Twin 7A	Tregs	Female	36	Monozygotic	Discordant	Crohn's disease	2.723	0.032								0.067
TGTGCTGTCGGGGCGAACAGAGATGACAAGATCATCTTT	CAVGANRDDKIIF	TRAV41*01	TRAJ30*01	3	CC Twin 4A	Gut-homing cells	Male	29	Monozygotic	Concordant	Crohn's disease	2.723	0.032	CAV[GS].NRDDKIIF	18	VPTVWRSSL	Ring finger protein 43 (RNF43),Ring finger protein 43 mutant (RNF43)	Homo sapiens,Synthetic	Synthetic	HLA-B*0702,HLA-B‚àó0702	0.215
TGTGCTGTCGGGGCGAACAGAGATGACAAGATCGTCTTT	CAVGANRDDKIVF	TRAV41*01	TRAJ30*01	1	CC Twin 4A	Gut-homing cells	Male	29	Monozygotic	Concordant	Crohn's disease	2.723	0.032	CAV[GS].NRDDKIIF	18						0.176
TGTGCAGAGAATCGTCTCGGGGGCTTCAAAACTATCTTT	CAENRLGGFKTIF	TRAV13-2*01	TRAJ9*01	48	CC Twin 3B	Tregs	Female	21	Monozygotic	Concordant	Crohn's disease	2.723	0.032								0.048
TGTGCCAGCAGTTTACCGGGGGGGTACAATGAGCAGTTCTTC	CASSLPGGYNEQFF	TRBV28*01	TRBJ2-1*01	2	DC Twin 8A	Gut-homing cells	Female	34	Monozygotic	Discordant	Crohn's disease	2.722	0.025	CASSL[PQ]GGYNEQFF	2						0.034
TGTGCCAGCAGTTTGGGCGGCAGGACGCACGAGCAGTACTTC	CASSLGGRTHEQYF	TRBV28*01	TRBJ2-7*01	3	CC Twin 2B	Non gut-homing cells	Male	23	Monozygotic	Concordant	Crohn's disease	2.722	0.025								0.165
TGTGCCGAAACTAGCTATGGAAAGCTGACATTT	CAETSYGKLTF	TRAV12-2*01	TRAJ52*01	2	DC Twin 8A	Gut-homing cells	Female	34	Monozygotic	Discordant	Crohn's disease	2.721	0.019								0.041
TGTGCTGTGCAGGCGATTTCTAGCAACACAGGCAAACTAATCTTT	CAVQAISSNTGKLIF	TRAV20*01	TRAJ37*01	1	DC Twin 8A	Non gut-homing cells	Female	34	Monozygotic	Discordant	Crohn's disease	2.721	0.019	CAVQAI[PS]SNTGKLIF	2						0.084
TGTGTTGTGAGTGCCCGGGGCAGGAGAGCACTTACTTTT	CVVSARGRRALTF	TRAV8-2*01	TRAJ5*01	1	DC Twin 8A	Non gut-homing cells	Female	34	Monozygotic	Discordant	Crohn's disease	2.721	0.019								0.026
TGTGTTGTGAGCGACAGAGGCTCAACCCTGGGGAGGCTATACTTT	CVVSDRGSTLGRLYF	TRAV8-2*01	TRAJ18*01	1	DC Twin 8A	Tregs	Female	34	Monozygotic	Discordant	Crohn's disease	2.721	0.019	CVVS.RGSTLGRLYF	3						0.177
TGTGTGGTGAGCGATAGGAATGACATGCGCTTT	CVVSDRNDMRF	TRAV10*01	TRAJ43*01	2	CC Twin 2A	Tregs	Male	23	Monozygotic	Concordant	Crohn's disease	2.721	0.019			FKDNVILLN	Nucleocapsid protein (N)	SARS-CoV-2	Viral	HLA-A*0201	0.203
TGTGTTGTGAGCGACAGAGGCTCAACCCTGGGGAGGCTATACTTT	CVVSDRGSTLGRLYF	TRAV8-2*01	TRAJ18*01	2	CC Twin 2A	Gut-homing cells	Male	23	Monozygotic	Concordant	Crohn's disease	2.721	0.019	CVVS.RGSTLGRLYF	3						0.177
TGTGCCAGCAGCTCTACAGGGGATTATGGCTACACCTTC	CASSSTGDYGYTF	TRBV7-3*01	TRBJ1-2*01	2	CC Twin 2A	Non gut-homing cells	Male	23	Monozygotic	Concordant	Crohn's disease	2.721	0.019	CASS.[GT]gnYGYTF	42						0.048
TGTGCCAGCAGCTTATCCGGGACCTACAATGAGCAGTTCTTC	CASSLSGTYNEQFF	TRBV7-2*01	TRBJ2-1*01	7	DC Twin 8A	Non gut-homing cells	Female	34	Monozygotic	Discordant	Crohn's disease	2.72	0.032								0.07
TGTGCAGCAAGTCCTATGGAATATGGAAACAAGCTGGTCTTT	CAASPMEYGNKLVF	TRAV13-1*01	TRAJ47*01	1	DC Twin 5A	Tregs	Male	59	Monozygotic	Discordant	Crohn's disease	2.72	0.032								0.149
TGTGCTGTGGGACCTAGGAATACCGGCACTGCCAGTAAACTCACCTTT	CAVGPRNTGTASKLTF	TRAV8-3*01	TRAJ44*01	1	CC Twin 3B	Tregs	Female	21	Monozygotic	Concordant	Crohn's disease	2.72	0.032								0.071
TGTGCTCTGAGTGATTTTGGCAACTTCAACAAATTTTACTTT	CALSDFGNFNKFYF	TRAV9-2*01	TRAJ21*01	4	CC Twin 2A	Tregs	Male	23	Monozygotic	Concordant	Crohn's disease	2.72	0.032								0.069
TGCAGTGCCCCTAGCGGGGGCTTTGAGCAGTTCTTC	CSAPSGGFEQFF	TRBV20-1*01	TRBJ2-1*01	4	CC Twin 1B	Gut-homing cells	Male	26	Monozygotic	Concordant	Crohn's disease	2.718	0.019	C[RS]APSGGFEQFF	2						0.07
TGCAGGGCCCCTAGCGGGGGCTTTGAGCAGTTCTTC	CRAPSGGFEQFF	TRBV20-1*01	TRBJ2-1*01	1	CC Twin 1B	Gut-homing cells	Male	26	Monozygotic	Concordant	Crohn's disease	2.718	0.019	C[RS]APSGGFEQFF	2						0.015
TGCGCCAGCAGCTCCGGACTGACTAGCACAGATACGCAGTATTTT	CASSSGLTSTDTQYF	TRBV5-1*01	TRBJ2-3*01	5	CC Twin 1B	Gut-homing cells	Male	26	Monozygotic	Concordant	Crohn's disease	2.718	0.019								0.041
TGTGCCAGCAGCTTCGGCCATGAGCAGTTCTTC	CASSFGHEQFF	TRBV7-2*01	TRBJ2-1*01	2	DC Twin 6A	Tregs	Male	18	Monozygotic	Discordant	Crohn's disease	2.717	0.032								0.05
TGTGCAGCCCTGTCCCCAGGAACCTACAAATACATCTTT	CAALSPGTYKYIF	TRAV13-1*01	TRAJ40*01	3	CC Twin 3B	Gut-homing cells	Female	21	Monozygotic	Concordant	Crohn's disease	2.717	0.032								0.047
TGTGCCAGCAGCTCAAACTATGGCTACACCTTC	CASSSNYGYTF	TRBV6-2*01	TRBJ1-2*01	1	CC Twin 3B	Gut-homing cells	Female	21	Monozygotic	Concordant	Crohn's disease	2.717	0.032	CASS[RS]NYGYTF	2						0.057
TGTGCCAGCAGCTTAGAGGCGGGGGGTCACTACGAGCAGTACTTC	CASSLEAGGHYEQYF	TRBV7-2*01	TRBJ2-7*01	10	CC Twin 3B	Gut-homing cells	Female	21	Monozygotic	Concordant	Crohn's disease	2.717	0.032								0.041
TGCAGTGCTTCCCGGACTGGGAACACCGGGGAGCTGTTTTTT	CSASRTGNTGELFF	TRBV20-1*01	TRBJ2-2*01	8	CC Twin 3B	Gut-homing cells	Female	21	Monozygotic	Concordant	Crohn's disease	2.717	0.024								0.073
TGTGCCTGGAGTGGACAGGCTAACTATGGCTACACCTTC	CAWSGQANYGYTF	TRBV30*01	TRBJ1-2*01	12	DC Twin 8A	Gut-homing cells	Female	34	Monozygotic	Discordant	Crohn's disease	2.716	0.035								0.047
TGTGCCAGTAGGGGTCGTAGCACCGGGGAGCTGTTTTTT	CASRGRSTGELFF	TRBV19*01	TRBJ2-2*01	3	DC Twin 6A	Gut-homing cells	Male	18	Monozygotic	Discordant	Crohn's disease	2.715	0.019			GILGFVFTL	Matrix protein 1 (M1)	Influenza A virus	Viral	HLA-A*0201	0.248
TGTGCCAGCCGCGGTCGAAGCACCGGGGAGCTGTTTTTT	CASRGRSTGELFF	TRBV19*01	TRBJ2-2*01	2	CC Twin 4A	Gut-homing cells	Male	29	Monozygotic	Concordant	Crohn's disease	2.715	0.019			GILGFVFTL	Matrix protein 1 (M1)	Influenza A virus	Viral	HLA-A*0201	0.248
TGTGCCAGCAGCCAAGGGGGGTATGGCTACACCTTC	CASSQGGYGYTF	TRBV6-6*01	TRBJ1-2*01	1	CC Twin 3A	Tregs	Female	21	Monozygotic	Concordant	Crohn's disease	2.715	0.019	CASSTGGYGYTF	4	GILGFVFTL	Matrix protein 1 (M1)	Influenza A virus	Viral	HLA-A*0201	0.206
TGTGCCAGCAGCTTGGGCCCGAACTATGGCTACACCTTC	CASSLGPNYGYTF	TRBV5-5*01	TRBJ1-2*01	1	CC Twin 2A	Gut-homing cells	Male	23	Monozygotic	Concordant	Crohn's disease	2.715	0.019	CASSLG[PQ]NYGYTF	2						0.041
TGCAGTGCCCGTACTAGCGGGGTATTTGAGCAGTACTTC	CSARTSGVFEQYF	TRBV20-1*01	TRBJ2-7*01	1	CC Twin 1A	Gut-homing cells	Male	26	Monozygotic	Concordant	Crohn's disease	2.715	0.019								0.06
TGTGCAGGGCCAAGGGGTTACCAGAAAGTTACCTTT	CAGPRGYQKVTF	TRAV25*01	TRAJ13*01	2	DC Twin 5A	Tregs	Male	59	Monozygotic	Discordant	Crohn's disease	2.714	0.032	CA..GGYQKVTF	13						0.062
TGTGCCAGCAGTCTCCGCCGAGAGACCCAGTACTTC	CASSLRRETQYF	TRBV2*01	TRBJ2-5*01	11	DC Twin 5A	Tregs	Male	59	Monozygotic	Discordant	Crohn's disease	2.714	0.032	CASSlRrETQYF	3						0.04
TGCAGCGCGGAGGAAGGGACCCAGTACTTC	CSAEEGTQYF	TRBV29-1*01	TRBJ2-5*01	1	CC Twin 3B	Gut-homing cells	Female	21	Monozygotic	Concordant	Crohn's disease	2.714	0.032								0
TGTGCTCTGACCCAATACTCTGGGGCTGGGAGTTACCAACTCACTTTC	CALTQYSGAGSYQLTF	TRAV9-2*01	TRAJ28*01	3	CC Twin 2B	Gut-homing cells	Male	23	Monozygotic	Concordant	Crohn's disease	2.714	0.032								0.038
TGTGCTTTCACCGATTATAACACCGACAAGCTCATCTTT	CAFTDYNTDKLIF	TRAV38-1*01	TRAJ34*01	3	DC Twin 8A	Gut-homing cells	Female	34	Monozygotic	Discordant	Crohn's disease	2.713	0.025								0.127
TGTGCTCTCCCAGAGACGGGCAGGAGAGCACTTACTTTT	CALPETGRRALTF	TRAV9-2*01	TRAJ5*01	1	CC Twin 2B	Tregs	Male	23	Monozygotic	Concordant	Crohn's disease	2.713	0.003								0.035
TGTGCCGTGAAAGGCGGAGGCTCAACCCTGGGGAGGCTATACTTT	CAVKGGGSTLGRLYF	TRAV12-2*01	TRAJ18*01	1	CC Twin 2B	Non gut-homing cells	Male	23	Monozygotic	Concordant	Crohn's disease	2.712	0.019								0.063
TGTGCCAGCAGCGTAGGAGTGGGTACGCAGTATTTT	CASSVGVGTQYF	TRBV9*01	TRBJ2-3*01	4	CC Twin 2B	Tregs	Male	23	Monozygotic	Concordant	Crohn's disease	2.712	0.019								0.043
TGTGCCGTGAAAGGCGGAGGCTCAACCCTGGGGAGGCTATACTTT	CAVKGGGSTLGRLYF	TRAV12-2*01	TRAJ18*01	3	CC Twin 2A	Gut-homing cells	Male	23	Monozygotic	Concordant	Crohn's disease	2.712	0.019								0.063
TGTGCTGTTATACCTGGGGCTGGGAGTTACCAACTCACTTTC	CAVIPGAGSYQLTF	TRAV3*01	TRAJ28*01	1	CC Twin 2A	Gut-homing cells	Male	23	Monozygotic	Concordant	Crohn's disease	2.712	0.019	CAV[IK]PGAGSYQLTF	2						0.105
TGCGGCACGGGGCAGGGCGGATCTGAAAAGCTGGTCTTT	CGTGQGGSEKLVF	TRAV30*01	TRAJ57*01	1	CC Twin 2A	Gut-homing cells	Male	23	Monozygotic	Concordant	Crohn's disease	2.712	0.019	CgTaQGGSEKLVF	3						0.09
TGTGCTACGGCCCAGTTTTCAGATGGCCAGAAGCTGCTCTTT	CATAQFSDGQKLLF	TRAV17*01	TRAJ16*01	1	DC Twin 8A	Gut-homing cells	Female	34	Monozygotic	Discordant	Crohn's disease	2.711	0.032								0.047
TGTGCAGGGCAGGGAGGAAGCTACATACCTACATTT	CAGQGGSYIPTF	TRAV25*01	TRAJ6*01	1	CC Twin 3B	Tregs	Female	21	Monozygotic	Concordant	Crohn's disease	2.711	0.032	CAg.GGSYIPTF	8						0.07
TGTGCAGCAAGTACGCTCGGCACCGGTAACCAGTTCTATTTT	CAASTLGTGNQFYF	TRAV13-1*01	TRAJ49*01	2	CC Twin 2A	Gut-homing cells	Male	23	Monozygotic	Concordant	Crohn's disease	2.711	0.032								0.047
TGCGCCAGCAGCATGAGCGGCAACACCATATATTTT	CASSMSGNTIYF	TRBV5-1*01	TRBJ1-3*01	5	CC Twin 3B	Tregs	Female	21	Monozygotic	Concordant	Crohn's disease	2.711	0.024	CASS[IM]SGNTIYF	2						0.033
TGTGCCAGCAGCAATGGACAGGGGTTCTATAATTCACCCCTCCACTTT	CASSNGQGFYNSPLHF	TRBV7-9*01	TRBJ1-6*01	2	CC Twin 2B	Gut-homing cells	Male	23	Monozygotic	Concordant	Crohn's disease	2.711	0.024	CASSlGQGFYNSPLHF	4						0.104
TGTGCCAGCAGCAATGGACAGGGGTTCTATAATTCACCCCTCCACTTT	CASSNGQGFYNSPLHF	TRBV7-9*01	TRBJ1-6*01	1	CC Twin 2A	Gut-homing cells	Male	23	Monozygotic	Concordant	Crohn's disease	2.711	0.024	CASSlGQGFYNSPLHF	4						0.104
TGTGCCAGCTCACCAGGGGGGACAACGAATGAAAAACTGTTTTTT	CASSPGGTTNEKLFF	TRBV18*01	TRBJ1-4*01	3	CC Twin 1B	Gut-homing cells	Male	26	Monozygotic	Concordant	Crohn's disease	2.711	0.024	CASSP.GTTNEKLFF	3						0.063
TGTGCCAGCAGGAGCGGGGGAACCTACGAGCAGTACTTC	CASRSGGTYEQYF	TRBV28*01	TRBJ2-7*01	1	CC Twin 2B	Non gut-homing cells	Male	23	Monozygotic	Concordant	Crohn's disease	2.711	0.025								0.086
TGTGCCAGCAGCACCCAGGGTTCCTACGAGCAGTACTTC	CASSTQGSYEQYF	TRBV5-4*01	TRBJ2-7*01	1	CC Twin 2A	Gut-homing cells	Male	23	Monozygotic	Concordant	Crohn's disease	2.711	0.025	CASS[FT]QGSYEQYF	2						0.063
TGTGCCAGCAGCCAAGGAAGCGGGAGCTCCTACAATGAGCAGTTCTTC	CASSQGSGSSYNEQFF	TRBV14*01	TRBJ2-1*01	9	CC Twin 2B	Gut-homing cells	Male	23	Monozygotic	Concordant	Crohn's disease	2.709	0.019								0.053
TGTGCCGTGAAATGGGACTTTGGAAATGAGAAATTAACCTTT	CAVKWDFGNEKLTF	TRAV12-2*01	TRAJ48*01	1	DC Twin 8A	Tregs	Female	34	Monozygotic	Discordant	Crohn's disease	2.709	0.032	CAVKwdFGNEKLTF	3						0.138
TGTGCTGTGAGGTCCAGCGGCACTGCCAGTAAACTCACCTTT	CAVRSSGTASKLTF	TRAV8-4*01	TRAJ44*01	1	CC Twin 3A	Tregs	Female	21	Monozygotic	Concordant	Crohn's disease	2.709	0.032								0.041
TGCGCCAGCAGCCAAGGACAGGGGGGCAATCAGCCCCAGCATTTT	CASSQGQGGNQPQHF	TRBV4-1*01	TRBJ1-5*01	3	CC Twin 3B	Tregs	Female	21	Monozygotic	Concordant	Crohn's disease	2.708	0.011	CASS.GQGGNQPQHF	3						0.073
TGTGCCAGCAGTCCGGGACAGGACAATGAGCAGTTCTTC	CASSPGQDNEQFF	TRBV28*01	TRBJ2-1*01	4	DC Twin 5A	Gut-homing cells	Male	59	Monozygotic	Discordant	Crohn's disease	2.708	0.025	CASSPGQNNEQFF	4						0.064
TGTGCTAGAATATTATACAACTTCAACAAATTTTACTTT	CARILYNFNKFYF	TRAV21*01	TRAJ21*01	1	DC Twin 8A	Gut-homing cells	Female	34	Monozygotic	Discordant	Crohn's disease	2.707	0.019								0.047
TGCAGTGCTAAGTCTAGCGGAGGCACAGATACGCAGTATTTT	CSAKSSGGTDTQYF	TRBV20-1*01	TRBJ2-3*01	9	DC Twin 8A	Gut-homing cells	Female	34	Monozygotic	Discordant	Crohn's disease	2.707	0.019	CSA[AK]SSGGTDTQYF	2						0.03
TGCAGTGCCCTCCCAGGGGGGGGCAATCAGCCCCAGCATTTT	CSALPGGGNQPQHF	TRBV20-1*01	TRBJ1-5*01	1	DC Twin 8A	Tregs	Female	34	Monozygotic	Discordant	Crohn's disease	2.707	0.019								0.039
TGCAGTGCTAGAGGCAGTGTTAGCTCCTACGAGCAGTACTTC	CSARGSVSSYEQYF	TRBV20-1*01	TRBJ2-7*01	4	CC Twin 4A	Tregs	Male	29	Monozygotic	Concordant	Crohn's disease	2.707	0.019								0.071
TGCGCCAGCAGCTTAGGGGAAGTCGGGACCGGGGAGCTGTTTTTT	CASSLGEVGTGELFF	TRBV5-1*01	TRBJ2-2*01	2	CC Twin 3B	Gut-homing cells	Female	21	Monozygotic	Concordant	Crohn's disease	2.707	0.019	CASSLGtvGTGELFF	3						0.035
TGCATCGCCAGGACAGGCTTTCAGAAACTTGTATTT	CIARTGFQKLVF	TRAV26-1*01	TRAJ8*01	2	DC Twin 8A	Gut-homing cells	Female	34	Monozygotic	Discordant	Crohn's disease	2.706	0.032	CI[VA]RTGFQKLVF	2						0.056
TGTGCTGGCGGCGAAACCTCCTACGACAAGGTGATATTT	CAGGETSYDKVIF	TRAV35*01	TRAJ50*01	2	DC Twin 8A	Non gut-homing cells	Female	34	Monozygotic	Discordant	Crohn's disease	2.706	0.032	CA.GETSYDKVIF	3	RAKFKQLL	mRNA export factor ICP27 homolog (BMLF1),Trans activator protein (BZLF1)	Human gammaherpesvirus 4	Viral	HLA-B*0801,HLA-A*02	0.204
TGCAGTGCTAGTATCGTCGAAGAGACCCAGTACTTC	CSASIVEETQYF	TRBV20-1*01	TRBJ2-5*01	2	DC Twin 8A	Tregs	Female	34	Monozygotic	Discordant	Crohn's disease	2.706	0.032								0.037
TGTGCCAGCAGCTCAAGGCACACCGGGGAGCTGTTTTTT	CASSSRHTGELFF	TRBV7-2*01	TRBJ2-2*01	3	DC Twin 7A	Tregs	Female	36	Monozygotic	Discordant	Crohn's disease	2.706	0.032								0.117
TGTGCCAGCAGCGGGGGGATCTATGGCTACACCTTC	CASSGGIYGYTF	TRBV7-2*01	TRBJ1-2*01	1	DC Twin 6A	Tregs	Male	18	Monozygotic	Discordant	Crohn's disease	2.706	0.032								0.124
TGCATCGTCAGGACAGGCTTTCAGAAACTTGTATTT	CIVRTGFQKLVF	TRAV26-1*01	TRAJ8*01	2	CC Twin 2B	Non gut-homing cells	Male	23	Monozygotic	Concordant	Crohn's disease	2.706	0.032	CI[VA]RTGFQKLVF	2						0.111
TGTGCTGCCGGGGAAACCTCCTACGACAAGGTGATATTT	CAAGETSYDKVIF	TRAV35*01	TRAJ50*01	5	CC Twin 2A	Tregs	Male	23	Monozygotic	Concordant	Crohn's disease	2.706	0.032	CA.GETSYDKVIF	3	VPWVWRSSL	Ring finger protein 43 (RNF43),Ring finger protein 43 mutant (RNF43)	Homo sapiens,Synthetic	Synthetic	HLA-B*0702,HLA-B‚àó0702	0.212
TGTGCCAGCAGCTTAGGACGGAACTACGAGCAGTACTTC	CASSLGRNYEQYF	TRBV3-1*01	TRBJ2-7*01	1	DC Twin 8A	Tregs	Female	34	Monozygotic	Discordant	Crohn's disease	2.705	0.024	CASSlGRnYEQYF	3						0.076
TGCGCCAGCCGGGACTCCGACACCGGGGAGCTGTTTTTT	CASRDSDTGELFF	TRBV5-1*01	TRBJ2-2*01	10	CC Twin 3A	Gut-homing cells	Female	21	Monozygotic	Concordant	Crohn's disease	2.705	0.024	CASRD[ST]DTGELFF	2						0.069
TGTGCCAGCAGCCTGGGACGGAACTACGAGCAGTACTTC	CASSLGRNYEQYF	TRBV3-1*01	TRBJ2-7*01	1	CC Twin 1A	Gut-homing cells	Male	26	Monozygotic	Concordant	Crohn's disease	2.705	0.024	CASSlGRnYEQYF	3						0.076
TGTGCCAGCAGTTTGGGCAGACAATATGGCTACACCTTC	CASSLGRQYGYTF	TRBV28*01	TRBJ1-2*01	4	DC Twin 8A	Non gut-homing cells	Female	34	Monozygotic	Discordant	Crohn's disease	2.705	0.025								0.048
TGCGCCAGCAGCCAAGGGGAGGGGCGATACGAGCAGTACTTC	CASSQGEGRYEQYF	TRBV4-3*01	TRBJ2-7*01	30	CC Twin 2A	Non gut-homing cells	Male	23	Monozygotic	Concordant	Crohn's disease	2.705	0.025	CASSqGTG[RG]YEQYF	8						0.109
TGTGCCAGCAGCTTAGGTCCAGATACGCAGTATTTT	CASSLGPDTQYF	TRBV7-6*01	TRBJ2-3*01	3	DC Twin 6A	Tregs	Male	18	Monozygotic	Discordant	Crohn's disease	2.704	0.002	CASSL..DTQYF	14						0.04
TGTGCCAGCAGCTTAGGGCCGGATACGCAGTATTTT	CASSLGPDTQYF	TRBV7-6*01	TRBJ2-3*01	3	CC Twin 3B	Tregs	Female	21	Monozygotic	Concordant	Crohn's disease	2.704	0.002	CASSL..DTQYF	14						0.04
TGTGCTGTGGTTGAGGATAGCAGCTATAAATTGATCTTC	CAVVEDSSYKLIF	TRAV2*01	TRAJ12*01	1	DC Twin 8A	Non gut-homing cells	Female	34	Monozygotic	Discordant	Crohn's disease	2.704	0.019	CAV[VE]EDSSYKLIF	2						0.032
TGCAGTGCTAGAGATCAGACGGGCTCCTACGAGCAGTACTTC	CSARDQTGSYEQYF	TRBV20-1*01	TRBJ2-7*01	3	DC Twin 6A	Gut-homing cells	Male	18	Monozygotic	Discordant	Crohn's disease	2.704	0.019								0.048
TGTGCCAGCAGTCGTAGCTCTGGAAACACCATATATTTT	CASSRSSGNTIYF	TRBV6-5*01	TRBJ1-3*01	1	CC Twin 4A	Tregs	Male	29	Monozygotic	Concordant	Crohn's disease	2.704	0.019								0.105
TGTGTTGTGAGTGAGAGAGGCTCAACCCTGGGGAGGCTATACTTT	CVVSERGSTLGRLYF	TRAV8-2*01	TRAJ18*01	1	CC Twin 2B	Non gut-homing cells	Male	23	Monozygotic	Concordant	Crohn's disease	2.704	0.019	CVVS.RGSTLGRLYF	3						0.104
TGTGCTCTGTCTCCTTTGAACTTTGGAAATGAGAAATTAACCTTT	CALSPLNFGNEKLTF	TRAV9-2*01	TRAJ48*01	1	CC Twin 2B	Non gut-homing cells	Male	23	Monozygotic	Concordant	Crohn's disease	2.704	0.019								0.036
TGCGCCAGCAGCGCAGGGACAGGGGAAGAGACCCAGTACTTC	CASSAGTGEETQYF	TRBV5-1*01	TRBJ2-5*01	2	CC Twin 2B	Gut-homing cells	Male	23	Monozygotic	Concordant	Crohn's disease	2.704	0.019								0.099
TGTGCTGTGCCGTCGAACAGAGATGACAAGATCATCTTT	CAVPSNRDDKIIF	TRAV20*01	TRAJ30*01	3	CC Twin 2B	Gut-homing cells	Male	23	Monozygotic	Concordant	Crohn's disease	2.703	0.032			VPTVWRSSL	Ring finger protein 43 (RNF43),Ring finger protein 43 mutant (RNF43)	Homo sapiens,Synthetic	Synthetic	HLA-B*0702,HLA-B‚àó0702	0.206
TGTGCTCTAGACGGAAACAATGCCAGACTCATGTTT	CALDGNNARLMF	TRAV6*01	TRAJ31*01	5	DC Twin 5A	Tregs	Male	59	Monozygotic	Discordant	Crohn's disease	2.701	0.001	CA[VL]DGNNARLMF	2						0.05
TGTGCCAGCAGTTGGACAGGCAGCACAGATACGCAGTATTTT	CASSWTGSTDTQYF	TRBV12-3*01	TRBJ2-3*01	13	DC Twin 8A	Tregs	Female	34	Monozygotic	Discordant	Crohn's disease	2.701	0.019								0.14
TGCAGTGCTAGTGTGGGGGGCCGATACGAGCAGTACTTC	CSASVGGRYEQYF	TRBV20-1*01	TRBJ2-7*01	1	DC Twin 8A	Tregs	Female	34	Monozygotic	Discordant	Crohn's disease	2.701	0.019								0.048
TGTGCCAGCAGCTGGACAGGGTCGACAGATACGCAGTATTTT	CASSWTGSTDTQYF	TRBV12-3*01	TRBJ2-3*01	22	DC Twin 6A	Non gut-homing cells	Male	18	Monozygotic	Discordant	Crohn's disease	2.701	0.019								0.14
TGTGCCAGCAGCTTGACAGGGGCTGGGGCCAACGTCCTGACTTTC	CASSLTGAGANVLTF	TRBV7-3*01	TRBJ2-6*01	1	CC Twin 4B	Tregs	Male	29	Monozygotic	Concordant	Crohn's disease	2.701	0.019	CASS.[GT]GSGANVLTF	9						0.056
TGTGCCACCAGCAGAGAAGGGATGTCCTACGAGCAGTACTTC	CATSREGMSYEQYF	TRBV15*01	TRBJ2-7*01	3	CC Twin 2A	Non gut-homing cells	Male	23	Monozygotic	Concordant	Crohn's disease	2.701	0.019	CATSREGvSYEQYF	4						0.074
TGTGCAGCAAACCCCAATTATGGAGGAAGCCAAGGAAATCTCATCTTT	CAANPNYGGSQGNLIF	TRAV13-1*01	TRAJ42*01	1	DC Twin 8A	Gut-homing cells	Female	34	Monozygotic	Discordant	Crohn's disease	2.7	0.032								0.047
TGTGCCGTGATTGCGATGGATAGCAGCTATAAATTGATCTTC	CAVIAMDSSYKLIF	TRAV8-1*01	TRAJ12*01	1	DC Twin 6A	Non gut-homing cells	Male	18	Monozygotic	Discordant	Crohn's disease	2.7	0.032								0.055
TGTGCTGTCCCCTTCACGGGCAGGAGAGCACTTACTTTT	CAVPFTGRRALTF	TRAV20*01	TRAJ5*01	6	CC Twin 3B	Gut-homing cells	Female	21	Monozygotic	Concordant	Crohn's disease	2.7	0.032								0.033
TGTGCAGCAAGTGCGCCCACCGGCACTGCCAGTAAACTCACCTTT	CAASAPTGTASKLTF	TRAV13-1*01	TRAJ44*01	1	CC Twin 1B	Gut-homing cells	Male	26	Monozygotic	Concordant	Crohn's disease	2.7	0.032								0.12
TGTGCTGTGGGTGCGTCATGGGCTGCAGGCAACAAGCTAACTTTT	CAVGASWAAGNKLTF	TRAV8-3*01	TRAJ17*01	3	CC Twin 1B	Gut-homing cells	Male	26	Monozygotic	Concordant	Crohn's disease	2.7	0.032	CAVGAs[KE]AAGNKLTF	5						0.032
TGTGCCAGCAGTTTAGTGGGGGCTGAAGCTTTCTTT	CASSLVGAEAFF	TRBV12-3*01	TRBJ1-1*01	2	DC Twin 6A	Gut-homing cells	Male	18	Monozygotic	Discordant	Crohn's disease	2.698	0.019	CASSLV[GT]AEAFF	2						0.04
TGTGCCAGCACCAAGGGCACCGGCGAGCAGTACTTC	CASTKGTGEQYF	TRBV12-4*01	TRBJ2-7*01	18	DC Twin 6A	Gut-homing cells	Male	18	Monozygotic	Discordant	Crohn's disease	2.698	0.019	CASTKGThEQYF	5						0.046
TGTGCCAGCAGTTTTGGGACAGGGGCCTACGAGCAGTACTTC	CASSFGTGAYEQYF	TRBV27*01	TRBJ2-7*01	5	DC Twin 5A	Tregs	Male	59	Monozygotic	Discordant	Crohn's disease	2.698	0.019								0.124
TGTGCCAGCACTAAGGGGACGGGTGAGCAGTACTTC	CASTKGTGEQYF	TRBV12-4*01	TRBJ2-7*01	1	CC Twin 2B	Gut-homing cells	Male	23	Monozygotic	Concordant	Crohn's disease	2.698	0.019	CASTKGThEQYF	5						0.046
TGCAGTGCTAGAGGGACAGGCTACAATCAGCCCCAGCATTTT	CSARGTGYNQPQHF	TRBV20-1*01	TRBJ1-5*01	1	CC Twin 2B	Tregs	Male	23	Monozygotic	Concordant	Crohn's disease	2.698	0.019	CSARGG[AG]YNQPQHF	4						0.112
TGTGCTGTCAACGGGGGTTACCAGAAAGTTACCTTT	CAVNGGYQKVTF	TRAV41*01	TRAJ13*01	1	DC Twin 8A	Non gut-homing cells	Female	34	Monozygotic	Discordant	Crohn's disease	2.697	0.032	CA..GGYQKVTF	13						0.043
TGCAGCGTTGAGGGTCTCGCAAATGAGCAGTTCTTC	CSVEGLANEQFF	TRBV29-1*01	TRBJ2-1*01	12	DC Twin 8A	Gut-homing cells	Female	34	Monozygotic	Discordant	Crohn's disease	2.697	0.032	CSVEGLaNEQyF	3						0.056
TGCAGCGTTGAAGGTTTGGCCAACGAGCAGTACTTC	CSVEGLANEQYF	TRBV29-1*01	TRBJ2-7*01	9	DC Twin 8A	Gut-homing cells	Female	34	Monozygotic	Discordant	Crohn's disease	2.697	0.032	CSVEGLaNEQyF	3						0
TGTGCTGTGGAGCCAGGAGGAGGTGCTGACGGACTCACCTTT	CAVEPGGGADGLTF	TRAV22*01	TRAJ45*01	1	CC Twin 3B	Gut-homing cells	Female	21	Monozygotic	Concordant	Crohn's disease	2.697	0.032	CAv..GGGADGLTF	13						0.134
TGCATCGTCATACCAGGAGGAGGTGCTGACGGACTCACCTTT	CIVIPGGGADGLTF	TRAV26-1*01	TRAJ45*01	1	CC Twin 2B	Non gut-homing cells	Male	23	Monozygotic	Concordant	Crohn's disease	2.697	0.032			RAKFKQLL	mRNA export factor ICP27 homolog (BMLF1),Trans activator protein (BZLF1)	Human gammaherpesvirus 4	Viral	HLA-B*0801,HLA-A*02	0.22
TGCAGCGTTGAAGGACTAGCAAATGAGCAGTTCTTC	CSVEGLANEQFF	TRBV29-1*01	TRBJ2-1*01	3	CC Twin 2B	Tregs	Male	23	Monozygotic	Concordant	Crohn's disease	2.697	0.032	CSVEGLaNEQyF	3						0.056
TGCATCGTTATACCCGGAGGAGGTGCTGACGGACTCACCTTT	CIVIPGGGADGLTF	TRAV26-1*01	TRAJ45*01	2	CC Twin 2A	Gut-homing cells	Male	23	Monozygotic	Concordant	Crohn's disease	2.697	0.032			RAKFKQLL	mRNA export factor ICP27 homolog (BMLF1),Trans activator protein (BZLF1)	Human gammaherpesvirus 4	Viral	HLA-B*0801,HLA-A*02	0.22
TGTGCAATCCTCCTTTATAACCAGGGAGGAAAGCTTATCTTC	CAILLYNQGGKLIF	TRAV12-3*01	TRAJ23*01	4	CC Twin 1B	Gut-homing cells	Male	26	Monozygotic	Concordant	Crohn's disease	2.697	0.032	CAilLYNQGGKLIF	3						0.059
TGTGCCAGTAGTCCGCGATCGGGTCAGCCCCAGCATTTT	CASSPRSGQPQHF	TRBV19*01	TRBJ1-5*01	1	CC Twin 2B	Tregs	Male	23	Monozygotic	Concordant	Crohn's disease	2.697	0.024	CASS..SNQPQHF	24	GILGFVFTL	Matrix protein 1 (M1)	Influenza A virus	Viral	HLA-A*0201	0.43
TGTGCCAGTAGTCCGCGATCGGGTCAGCCCCAGCATTTT	CASSPRSGQPQHF	TRBV19*01	TRBJ1-5*01	16	CC Twin 2A	Non gut-homing cells	Male	23	Monozygotic	Concordant	Crohn's disease	2.697	0.024	CASS..SNQPQHF	24	GILGFVFTL	Matrix protein 1 (M1)	Influenza A virus	Viral	HLA-A*0201	0.43
TGCATCCTGCTGTTTACAGGAGGAGGTGCTGACGGACTCACCTTT	CILLFTGGGADGLTF	TRAV26-2*01	TRAJ45*01	1	CC Twin 4A	Tregs	Male	29	Monozygotic	Concordant	Crohn's disease	2.696	0.026								0.037
TGTGCTGTGAGAGACATCGGATACAACTTCAACAAATTTTACTTT	CAVRDIGYNFNKFYF	TRAV3*01	TRAJ21*01	2	DC Twin 8A	Non gut-homing cells	Female	34	Monozygotic	Discordant	Crohn's disease	2.695	0.019	CAVR[PD]IGYNFNKFYF	2						0.097
TGTGCCAGCAGTTCCAGGGCTAACTATGGCTACACCTTC	CASSSRANYGYTF	TRBV12-3*01	TRBJ1-2*01	3	DC Twin 6A	Tregs	Male	18	Monozygotic	Discordant	Crohn's disease	2.695	0.019	CASS.[GT]gnYGYTF	42						0.041
TGTGCCAGCTCCCTGTCTCCCGGGAATGAGCAGTTCTTC	CASSLSPGNEQFF	TRBV7-3*01	TRBJ2-1*01	14	CC Twin 4A	Gut-homing cells	Male	29	Monozygotic	Concordant	Crohn's disease	2.695	0.019	CASSL[SI]RGNEQ[YF]F	5						0.069
TGTGCCAGCAGCTCGCGGGCCAACTATGGCTACACCTTC	CASSSRANYGYTF	TRBV12-3*01	TRBJ1-2*01	3	CC Twin 2B	Gut-homing cells	Male	23	Monozygotic	Concordant	Crohn's disease	2.695	0.019	CASS.[GT]gnYGYTF	42						0.041
TGTGCCAGCAGTGAACAGGGCTATTCACCCCTCCACTTT	CASSEQGYSPLHF	TRBV6-1*01	TRBJ1-6*01	1	CC Twin 1A	Tregs	Male	26	Monozygotic	Concordant	Crohn's disease	2.695	0.019								0.052
TGTGCTGTGGGAGGAGATGACAAGATCATCTTT	CAVGGDDKIIF	TRAV22*01	TRAJ30*01	1	DC Twin 8A	Tregs	Female	34	Monozygotic	Discordant	Crohn's disease	2.694	0.032	CA[VG].GDDKIIF	12						0.071
TGTGCTGTGGGCGGGGATGACAAGATCATCTTT	CAVGGDDKIIF	TRAV22*01	TRAJ30*01	1	DC Twin 8A	Gut-homing cells	Female	34	Monozygotic	Discordant	Crohn's disease	2.694	0.032	CA[VG].GDDKIIF	12						0.071
TGTGCCAGCAGCTTGGACAGTCTGAACACTGAAGCTTTCTTT	CASSLDSLNTEAFF	TRBV7-9*01	TRBJ1-1*01	8	DC Twin 8A	Non gut-homing cells	Female	34	Monozygotic	Discordant	Crohn's disease	2.694	0.024	CASSLdSlNTEAFF	3						0.059
TGTGCCAGCAGCTTGGGACTAGCGGTCACAGATACGCAGTATTTT	CASSLGLAVTDTQYF	TRBV7-2*01	TRBJ2-3*01	8	DC Twin 8A	Non gut-homing cells	Female	34	Monozygotic	Discordant	Crohn's disease	2.694	0.026								0.074
TGTGCCAGCAGTTTTTATAATTCACCCCTCCACTTT	CASSFYNSPLHF	TRBV27*01	TRBJ1-6*01	1	DC Twin 8A	Gut-homing cells	Female	34	Monozygotic	Discordant	Crohn's disease	2.692	0.019	CASS[FL].NSPLHF	14						0.036
TGTGCCAGCAGTTTAGCGGGGAATCAAGAGACCCAGTACTTC	CASSLAGNQETQYF	TRBV12-3*01	TRBJ2-5*01	3	CC Twin 2B	Gut-homing cells	Male	23	Monozygotic	Concordant	Crohn's disease	2.692	0.019	CASSLgG.QETQYF	17						0.149
TGCAGTGCTCCAACGGGGGGGTTCTACGAGCAGTACTTC	CSAPTGGFYEQYF	TRBV20-1*01	TRBJ2-7*01	2	CC Twin 2B	Tregs	Male	23	Monozygotic	Concordant	Crohn's disease	2.692	0.019								0.047
TGTGCTCTGAGTGGGGTCTTCAACAAATTTTACTTT	CALSGVFNKFYF	TRAV9-2*01	TRAJ21*01	1	CC Twin 1B	Gut-homing cells	Male	26	Monozygotic	Concordant	Crohn's disease	2.692	0.032	CALSG[VD]FNKFYF	2						0
TGCAGCGTTGTGGGGCATGGCACTGAAGCTTTCTTT	CSVVGHGTEAFF	TRBV29-1*01	TRBJ1-1*01	3	CC Twin 1A	Gut-homing cells	Male	26	Monozygotic	Concordant	Crohn's disease	2.692	0.032	CSVVG[QH]GTEAFF	2						0.109
TGTGCCAGCAGTTTAACAGGGCGAGGGGAGACCCAGTACTTC	CASSLTGRGETQYF	TRBV28*01	TRBJ2-5*01	2	DC Twin 8A	Gut-homing cells	Female	34	Monozygotic	Discordant	Crohn's disease	2.691	0.026								0.074
TGTGCCAGCAGTTTTGGGCTAGCGGGAGCCTACGAGCAGTACTTC	CASSFGLAGAYEQYF	TRBV28*01	TRBJ2-7*01	6	CC Twin 2B	Gut-homing cells	Male	23	Monozygotic	Concordant	Crohn's disease	2.691	0.026	CASS[LF]GLAG.YEQYF	7						0.048
TGTGCCAGCAGTTTTGGGCTAGCGGGAGCCTACGAGCAGTACTTC	CASSFGLAGAYEQYF	TRBV28*01	TRBJ2-7*01	2	CC Twin 2A	Gut-homing cells	Male	23	Monozygotic	Concordant	Crohn's disease	2.691	0.026	CASS[LF]GLAG.YEQYF	7						0.048
TGCAGTGCGTACTCTAGCACAGATACGCAGTATTTT	CSAYSSTDTQYF	TRBV20-1*01	TRBJ2-3*01	5	CC Twin 2B	Gut-homing cells	Male	23	Monozygotic	Concordant	Crohn's disease	2.69	0.02								0.045
TGTGCCAGTAGTATTGCGGGTGACGAGCAGTACTTC	CASSIAGDEQYF	TRBV19*01	TRBJ2-7*01	2	CC Twin 2A	Gut-homing cells	Male	23	Monozygotic	Concordant	Crohn's disease	2.69	0.02								0.177
TGTGCCAGCAGTACCGACAGGGGCAATGAGCAGTTCTTC	CASSTDRGNEQFF	TRBV7-7*01	TRBJ2-1*01	8	DC Twin 5A	Tregs	Male	59	Monozygotic	Discordant	Crohn's disease	2.689	0.032								0.076
TGTGCCAGCAGCACGGACAGGGGCAATGAGCAGTTCTTC	CASSTDRGNEQFF	TRBV7-7*01	TRBJ2-1*01	1	DC Twin 5A	Gut-homing cells	Male	59	Monozygotic	Discordant	Crohn's disease	2.689	0.032								0.076
TGCAGCGTTGGTCGGGGGGACAATCAGCCCCAGCATTTT	CSVGRGDNQPQHF	TRBV29-1*01	TRBJ1-5*01	27	CC Twin 3B	Gut-homing cells	Female	21	Monozygotic	Concordant	Crohn's disease	2.689	0.032								0.041
TGTGCTACTGGGGGGGATACTGGAGGCTTCAAAACTATCTTT	CATGGDTGGFKTIF	TRAV12-3*01	TRAJ9*01	1	CC Twin 3A	Gut-homing cells	Female	21	Monozygotic	Concordant	Crohn's disease	2.689	0.032								0.033
TGCATCGCCGCCCGGGGAAACACACCTCTTGTCTTT	CIAARGNTPLVF	TRAV26-1*01	TRAJ29*01	1	CC Twin 2B	Non gut-homing cells	Male	23	Monozygotic	Concordant	Crohn's disease	2.689	0.032								0.032
TGTGCCGTGTCTGGTCAGGGAGCCCAGAAGCTGGTATTT	CAVSGQGAQKLVF	TRAV12-2*01	TRAJ54*01	2	CC Twin 2A	Tregs	Male	23	Monozygotic	Concordant	Crohn's disease	2.689	0.032								0.094
TGTGCCAGCAGTCTTTCGGGGTCTGGGGAAAAACTGTTTTTT	CASSLSGSGEKLFF	TRBV28*01	TRBJ1-4*01	1	DC Twin 5A	Gut-homing cells	Male	59	Monozygotic	Discordant	Crohn's disease	2.688	0.026								0.068
TGCGCCAGCAGCCAAGAGCCGGGGGGGTATGGCTACACCTTC	CASSQEPGGYGYTF	TRBV4-3*01	TRBJ1-2*01	6	CC Twin 3B	Gut-homing cells	Female	21	Monozygotic	Concordant	Crohn's disease	2.688	0.026			EAAGIGILTV	Melanoma antigen recognized by T-cells 1 (MART1)	Homo sapiens	Human	HLA-A*0201	0.232
TGTGCCAGCAGCTTAGCGGGGGGCCCGGGCACAGATACGCAGTATTTT	CASSLAGGPGTDTQYF	TRBV7-2*01	TRBJ2-3*01	8	CC Twin 3A	Tregs	Female	21	Monozygotic	Concordant	Crohn's disease	2.688	0.026	CASSLAGG[PR]GTDTQYF	2						0.069
TGTGCCAGCCGACTAGCGGGAGGGTTCAATGAGCAGTTCTTC	CASRLAGGFNEQFF	TRBV28*01	TRBJ2-1*01	5	CC Twin 2B	Tregs	Male	23	Monozygotic	Concordant	Crohn's disease	2.688	0.026	CASRlAGGyNEQFF	3						0.04
TGTGCCAGCTCACCCGGGACAGGGGTAGGCTACGAGCAGTACTTC	CASSPGTGVGYEQYF	TRBV18*01	TRBJ2-7*01	1	DC Twin 8A	Gut-homing cells	Female	34	Monozygotic	Discordant	Crohn's disease	2.688	0.024								0.077
TGTGCTGTGGCCCCCTCTAACTTTGGAAATGAGAAATTAACCTTT	CAVAPSNFGNEKLTF	TRAV8-3*01	TRAJ48*01	1	DC Twin 8A	Gut-homing cells	Female	34	Monozygotic	Discordant	Crohn's disease	2.687	0.003	CAV[AD]PSNFGNEKLTF	2						0.104
TGTGTGGTGAACACATACCAGGCAGGAACTGCTCTGATCTTT	CVVNTYQAGTALIF	TRAV12-1*01	TRAJ15*01	1	DC Twin 8A	Gut-homing cells	Female	34	Monozygotic	Discordant	Crohn's disease	2.687	0.02			YLQPRTFLL	Spike/surface glycoprotein (S)	SARS-CoV-2	Viral	HLA-A*0201	0.255
TGTGCTGTGCAGGCAGAATCTTCTGGTTCTGCAAGGCAACTGACCTTT	CAVQAESSGSARQLTF	TRAV20*01	TRAJ22*01	1	DC Twin 8A	Gut-homing cells	Female	34	Monozygotic	Discordant	Crohn's disease	2.687	0.02								0.118
TGCGCCAGCAGCTTAGGACAGGGTAGCGCTGAAGCTTTCTTT	CASSLGQGSAEAFF	TRBV5-1*01	TRBJ1-1*01	15	DC Twin 8A	Gut-homing cells	Female	34	Monozygotic	Discordant	Crohn's disease	2.687	0.02	CASSLGQG[VS]AEAFF	2						0.112
TGCGCCAGCAGCTTAGGACAGGGTAGCGCTGAAGCTTTCTTT	CASSLGQGSAEAFF	TRBV5-1*01	TRBJ1-1*01	1	DC Twin 8A	Tregs	Female	34	Monozygotic	Discordant	Crohn's disease	2.687	0.02	CASSLGQG[VS]AEAFF	2						0.112
TGTGCCAGCAGTTACCCACCTAACACTGAAGCTTTCTTT	CASSYPPNTEAFF	TRBV6-6*01	TRBJ1-1*01	4	DC Twin 8A	Gut-homing cells	Female	34	Monozygotic	Discordant	Crohn's disease	2.687	0.02								0.044
TGCAGTGCAGTTACAGGGGGCGGCTATGGCTACACCTTC	CSAVTGGGYGYTF	TRBV20-1*01	TRBJ1-2*01	2	DC Twin 6A	Tregs	Male	18	Monozygotic	Discordant	Crohn's disease	2.687	0.02	CSA.TGGGYGYTF	3						0.107
TGTGCAGAGCAAGGAGGGGGAAGCTACATACCTACATTT	CAEQGGGSYIPTF	TRAV13-2*01	TRAJ6*01	1	CC Twin 2B	Non gut-homing cells	Male	23	Monozygotic	Concordant	Crohn's disease	2.687	0.02	CAE.GGGSYIPTF	4						0.047
TGTGCTCCCCGGGGAGGCTTTCAGAAACTTGTATTT	CAPRGGFQKLVF	TRAV6*01	TRAJ8*01	1	DC Twin 8A	Tregs	Female	34	Monozygotic	Discordant	Crohn's disease	2.686	0.032								0.046
TGTGCCGTGAAGAGGGGTAACAATGCCAGACTCATGTTT	CAVKRGNNARLMF	TRAV12-2*01	TRAJ31*01	2	CC Twin 3B	Gut-homing cells	Female	21	Monozygotic	Concordant	Crohn's disease	2.686	0.032								0.153
TGTGCTCTGACCCCGCTTTCTTCTGGTTCTGCAAGGCAACTGACCTTT	CALTPLSSGSARQLTF	TRAV9-2*01	TRAJ22*01	1	CC Twin 2B	Gut-homing cells	Male	23	Monozygotic	Concordant	Crohn's disease	2.686	0.032	CALspLSSGSARQLTF	3						0.039
TGTGCCAGCTCACCTGGGACTGGGATCGCCTACGAGCAGTACTTC	CASSPGTGIAYEQYF	TRBV18*01	TRBJ2-7*01	4	DC Twin 8A	Tregs	Female	34	Monozygotic	Discordant	Crohn's disease	2.685	0.024								0.035
TGTGCCAGCAGTAGACAGAGTAACTATGGCTACACCTTC	CASSRQSNYGYTF	TRBV6-5*01	TRBJ1-2*01	2	DC Twin 6A	Non gut-homing cells	Male	18	Monozygotic	Discordant	Crohn's disease	2.685	0.024								0.032
TGCCTCGTGGGTGACCCTTCTAACGACTACAAGCTCAGCTTT	CLVGDPSNDYKLSF	TRAV4*01	TRAJ20*01	1	CC Twin 2A	Gut-homing cells	Male	23	Monozygotic	Concordant	Crohn's disease	2.685	0.024	CLVGDP[PS]NDYKLSF	2						0.071
TGTGCCAGCTCACCACAGAACGCGGATACGCAGTATTTT	CASSPQNADTQYF	TRBV18*01	TRBJ2-3*01	4	DC Twin 8A	Non gut-homing cells	Female	34	Monozygotic	Discordant	Crohn's disease	2.684	0.02								0.049
TGTGCCAGTAGCCCTAGCGGGGGCACAGATACGCAGTATTTT	CASSPSGGTDTQYF	TRBV19*01	TRBJ2-3*01	1	DC Twin 8A	Tregs	Female	34	Monozygotic	Discordant	Crohn's disease	2.684	0.02								0.04
TGTGCCAGTAGTCCTAGCGGGGGCACAGATACGCAGTATTTT	CASSPSGGTDTQYF	TRBV19*01	TRBJ2-3*01	3	DC Twin 5A	Gut-homing cells	Male	59	Monozygotic	Discordant	Crohn's disease	2.684	0.02								0.04
TGTGCCAGTAGTCCTAGCGGGGGCACAGATACGCAGTATTTT	CASSPSGGTDTQYF	TRBV19*01	TRBJ2-3*01	1	CC Twin 4A	Gut-homing cells	Male	29	Monozygotic	Concordant	Crohn's disease	2.684	0.02								0.04
TGTGCCAGCAGTTACGGGGCTGAAGCTTTCTTT	CASSYGAEAFF	TRBV6-5*01	TRBJ1-1*01	4	CC Twin 3B	Tregs	Female	21	Monozygotic	Concordant	Crohn's disease	2.684	0.02								0.041
TGTGCTGTGAGAGCCAGGAATAACAATGCCAGACTCATGTTT	CAVRARNNNARLMF	TRAV1-2*01	TRAJ31*01	1	CC Twin 2A	Non gut-homing cells	Male	23	Monozygotic	Concordant	Crohn's disease	2.684	0.02	CAV[SR].RNNNARLMF	16						0.036
TGTGCCGTGAATGCAGAATCAGGAGGAGGTGCTGACGGACTCACCTTT	CAVNAESGGGADGLTF	TRAV8-1*01	TRAJ45*01	1	DC Twin 8A	Tregs	Female	34	Monozygotic	Discordant	Crohn's disease	2.683	0.032	CAVNA[EG]SGGGADGLTF	2						0.058
TGTGCAGGGCGGCGCGGAAATGAGAAATTAACCTTT	CAGRRGNEKLTF	TRAV25*01	TRAJ48*01	1	CC Twin 3B	Tregs	Female	21	Monozygotic	Concordant	Crohn's disease	2.683	0.032	CAGR[IR]GNEKLTF	2						0.032
TGTGCAGGGCGGAGGGGAAATGAGAAATTAACCTTT	CAGRRGNEKLTF	TRAV25*01	TRAJ48*01	2	CC Twin 3B	Gut-homing cells	Female	21	Monozygotic	Concordant	Crohn's disease	2.683	0.032	CAGR[IR]GNEKLTF	2						0.032
TGTATCTCTCGTCGTGGAAATGAGAAATTAACCTTT	CISRRGNEKLTF	TRAV25*01	TRAJ48*01	16	CC Twin 3A	Tregs	Female	21	Monozygotic	Concordant	Crohn's disease	2.683	0.032								0.059
TGTGCAGAGAACCCTTCCGGGTATGCACTCAACTTC	CAENPSGYALNF	TRAV13-2*01	TRAJ41*01	3	CC Twin 2B	Gut-homing cells	Male	23	Monozygotic	Concordant	Crohn's disease	2.683	0.032								0.071
TGTGCAGAGAACCCTTCCGGGTATGCACTCAACTTC	CAENPSGYALNF	TRAV13-2*01	TRAJ41*01	1	CC Twin 2A	Gut-homing cells	Male	23	Monozygotic	Concordant	Crohn's disease	2.683	0.032								0.071
TGTGCTCTGAGTGATCGTATGAATTATGGAGGAAGCCAAGGAAATCTCATCTTT	CALSDRMNYGGSQGNLIF	TRAV9-2*01	TRAJ42*01	4	CC Twin 2A	Gut-homing cells	Male	23	Monozygotic	Concordant	Crohn's disease	2.683	0.032								0.083
TGTGCTTTCATGAAGCAAGTGAACAGAGATGACAAGATCATCTTT	CAFMKQVNRDDKIIF	TRAV38-1*01	TRAJ30*01	6	DC Twin 8A	Gut-homing cells	Female	34	Monozygotic	Discordant	Crohn's disease	2.682	0.027								0.082
TGTGCCAGCAACCCAGGGCAGAACAATGAGCAGTTCTTC	CASNPGQNNEQFF	TRBV28*01	TRBJ2-1*01	15	DC Twin 5A	Gut-homing cells	Male	59	Monozygotic	Discordant	Crohn's disease	2.682	0.027	CASSPGQNNEQFF	4						0.026
TGTGCCAGCAACCCAGGGCAGAACAATGAGCAGTTCTTC	CASNPGQNNEQFF	TRBV28*01	TRBJ2-1*01	1	CC Twin 4A	Gut-homing cells	Male	29	Monozygotic	Concordant	Crohn's disease	2.682	0.027	CASSPGQNNEQFF	4						0.026
TGTGCTTTTATTCTTGGAAATGAGAAATTAACCTTT	CAFILGNEKLTF	TRAV38-1*01	TRAJ48*01	13	CC Twin 3B	Gut-homing cells	Female	21	Monozygotic	Concordant	Crohn's disease	2.682	0.027								0.032
TGTGCCAGCAGCAGCGGACAGGGCTTCTATAATTCACCCCTCCACTTT	CASSSGQGFYNSPLHF	TRBV7-9*01	TRBJ1-6*01	2	CC Twin 2B	Non gut-homing cells	Male	23	Monozygotic	Concordant	Crohn's disease	2.682	0.024	CASSlGQGFYNSPLHF	4						0.104
TGTGCCAGCAGCTCGGGACAGGGCTTTTATAATTCACCCCTCCACTTT	CASSSGQGFYNSPLHF	TRBV7-9*01	TRBJ1-6*01	10	CC Twin 2B	Gut-homing cells	Male	23	Monozygotic	Concordant	Crohn's disease	2.682	0.024	CASSlGQGFYNSPLHF	4						0.104
TGTGCCAGCAGCTCGGGACAGGGCTTTTATAATTCACCCCTCCACTTT	CASSSGQGFYNSPLHF	TRBV7-9*01	TRBJ1-6*01	5	CC Twin 2A	Gut-homing cells	Male	23	Monozygotic	Concordant	Crohn's disease	2.682	0.024	CASSlGQGFYNSPLHF	4						0.104
TGTGCAGGAGGGCGGGATAACTATGGTCAGAATTTTGTCTTT	CAGGRDNYGQNFVF	TRAV27*01	TRAJ26*01	2	DC Twin 8A	Non gut-homing cells	Female	34	Monozygotic	Discordant	Crohn's disease	2.681	0.02								0.079
TGTGCCAGTAGAACAGGGGGCTATGGCTACACCTTC	CASRTGGYGYTF	TRBV19*01	TRBJ1-2*01	1	DC Twin 8A	Gut-homing cells	Female	34	Monozygotic	Discordant	Crohn's disease	2.681	0.02	CASSTGGYGYTF	4						0.11
TGCCTCGTGGTGGGGCATACTGGAGGCTTCAAAACTATCTTT	CLVVGHTGGFKTIF	TRAV4*01	TRAJ9*01	11	DC Twin 6A	Tregs	Male	18	Monozygotic	Discordant	Crohn's disease	2.681	0.02	CLVVG.TGGFKTIF	3						0.061
TGCGGCCTCCTTCAGGGCGGATCTGAAAAGCTGGTCTTT	CGLLQGGSEKLVF	TRAV30*01	TRAJ57*01	1	CC Twin 3B	Tregs	Female	21	Monozygotic	Concordant	Crohn's disease	2.681	0.02	CG[EL]LQGGSEKLVF	2						0.058
TGTGCAGGAGTTGGATCTTATAACACCGACAAGCTCATCTTT	CAGVGSYNTDKLIF	TRAV27*01	TRAJ34*01	6	CC Twin 3A	Gut-homing cells	Female	21	Monozygotic	Concordant	Crohn's disease	2.681	0.02								0.032
TGTGCTCTGGACAAGCTCATCTTT	CALDKLIF	TRAV19*01	TRAJ34*01	1	CC Twin 2B	Non gut-homing cells	Male	23	Monozygotic	Concordant	Crohn's disease	2.681	0.02	CAL[DG]KLIF	2						0
TGTGCAGGAGCACCGGATAGCAGCTATAAATTGATCTTC	CAGAPDSSYKLIF	TRAV27*01	TRAJ12*01	1	CC Twin 2A	Tregs	Male	23	Monozygotic	Concordant	Crohn's disease	2.681	0.02	CAGA.DSSYKLIF	4						0.071
TGTGCTGTGAGTGATCCCAATAATGCAGGCAACATGCTCACCTTT	CAVSDPNNAGNMLTF	TRAV8-6*01	TRAJ39*01	1	DC Twin 8A	Tregs	Female	34	Monozygotic	Discordant	Crohn's disease	2.68	0.032								0.066
TGTGCCAGCAGTTACGGGGGACAGGGGCAGCCCCAGCATTTT	CASSYGGQGQPQHF	TRBV6-2*01	TRBJ1-5*01	12	CC Twin 3B	Gut-homing cells	Female	21	Monozygotic	Concordant	Crohn's disease	2.68	0.032								0.084
TGCAGTGCTGGCCAACCCCAAGAGACCCAGTACTTC	CSAGQPQETQYF	TRBV20-1*01	TRBJ2-5*01	3	CC Twin 2B	Non gut-homing cells	Male	23	Monozygotic	Concordant	Crohn's disease	2.68	0.032	CSarQPQETQYF	3						0.08
TGCAGCGCTGGGACCGCCGGTAATGAAAAACTGTTTTTT	CSAGTAGNEKLFF	TRBV29-1*01	TRBJ1-4*01	1	CC Twin 2B	Non gut-homing cells	Male	23	Monozygotic	Concordant	Crohn's disease	2.68	0.032								0.043
TGTGCTCTGAGTGATCAAGGTGACAAGATCATCTTT	CALSDQGDKIIF	TRAV9-2*01	TRAJ30*01	1	CC Twin 2A	Tregs	Male	23	Monozygotic	Concordant	Crohn's disease	2.68	0.032								0.04
TGCGCCAGCAGCATCGCGGGTAAGAGCACAGATACGCAGTATTTT	CASSIAGKSTDTQYF	TRBV5-1*01	TRBJ2-3*01	3	CC Twin 1A	Tregs	Male	26	Monozygotic	Concordant	Crohn's disease	2.68	0.032								0.036
TGTGCCAGCAGGTTAGCGGGGGGCTACAATGAGCAGTTCTTC	CASRLAGGYNEQFF	TRBV28*01	TRBJ2-1*01	13	DC Twin 8A	Non gut-homing cells	Female	34	Monozygotic	Discordant	Crohn's disease	2.68	0.027	CASRlAGGyNEQFF	3						0.051
TGTGCCAGCAGCTTGAGGCAGGGGGACACTGAAGCTTTCTTT	CASSLRQGDTEAFF	TRBV5-4*01	TRBJ1-1*01	1	DC Twin 8A	Gut-homing cells	Female	34	Monozygotic	Discordant	Crohn's disease	2.68	0.027	CASSpR[QT]GNTEAFF	8						0.057
TGTGCCAGCAGTTTTTCGGGGGACACTGAAGCTTTCTTT	CASSFSGDTEAFF	TRBV28*01	TRBJ1-1*01	4	CC Twin 3A	Gut-homing cells	Female	21	Monozygotic	Concordant	Crohn's disease	2.68	0.027								0.049
TGTGCAGCAAGTATTAGGGATGGCCAGAAGCTGCTCTTT	CAASIRDGQKLLF	TRAV13-1*01	TRAJ16*01	1	CC Twin 2B	Tregs	Male	23	Monozygotic	Concordant	Crohn's disease	2.678	0.003								0.078
TGTGCCAGTAGTAACAGGGCCACCGGGGAGCTGTTTTTT	CASSNRATGELFF	TRBV19*01	TRBJ2-2*01	5	DC Twin 8A	Gut-homing cells	Female	34	Monozygotic	Discordant	Crohn's disease	2.678	0.02	CASS.RsTGELFF	12	GILGFVFTL	Matrix protein 1 (M1)	Influenza A virus	Viral	HLA-A*0201	0.371
TGTGCCGTGGACATTCATGCTGGTGGTACTAGCTATGGAAAGCTGACATTT	CAVDIHAGGTSYGKLTF	TRAV39*01	TRAJ52*01	3	CC Twin 3B	Gut-homing cells	Female	21	Monozygotic	Concordant	Crohn's disease	2.678	0.02								0.152
TGTGCTGTGAGACCCCGAACTGGGGCAAACAACCTCTTCTTT	CAVRPRTGANNLFF	TRAV3*01	TRAJ36*01	1	CC Twin 3A	Tregs	Female	21	Monozygotic	Concordant	Crohn's disease	2.678	0.02								0.088
TGTGCTGTGAGACCTCGAACTGGGGCAAACAACCTCTTCTTT	CAVRPRTGANNLFF	TRAV3*01	TRAJ36*01	1	CC Twin 2B	Non gut-homing cells	Male	23	Monozygotic	Concordant	Crohn's disease	2.678	0.02								0.088
TGTGCCAGCAGCAGAGGAGGGACCCAGTACTTC	CASSRGGTQYF	TRBV6-5*01	TRBJ2-5*01	2	CC Twin 1A	Tregs	Male	26	Monozygotic	Concordant	Crohn's disease	2.678	0.02	CASS.[QG]ETQYF	17						0.042
TGCAGCTTTAGACAGGGAAAGAACACCGGGGAGCTGTTTTTT	CSFRQGKNTGELFF	TRBV29-1*01	TRBJ2-2*01	2	DC Twin 8A	Tregs	Female	34	Monozygotic	Discordant	Crohn's disease	2.677	0.032								0.037
TGTGCCGGGGGCGGCAGAGGCTCAACCCTGGGGAGGCTATACTTT	CAGGGRGSTLGRLYF	TRAV12-2*01	TRAJ18*01	1	DC Twin 6A	Non gut-homing cells	Male	18	Monozygotic	Discordant	Crohn's disease	2.677	0.032								0.059
TGTGCTGTGAGGGGGGGGAGAGATGACAAGATCATCTTT	CAVRGGRDDKIIF	TRAV8-4*01	TRAJ30*01	2	DC Twin 6A	Non gut-homing cells	Male	18	Monozygotic	Discordant	Crohn's disease	2.677	0.032								0.156
TGCAGCGTTGAAGGTTTAAGGAACGAGCAGTACTTC	CSVEGLRNEQYF	TRBV29-1*01	TRBJ2-7*01	12	CC Twin 3B	Gut-homing cells	Female	21	Monozygotic	Concordant	Crohn's disease	2.677	0.032	CSVEGLaNEQyF	3						0.064
TGTGCCTTTCAGGACGACTACAAGCTCAGCTTT	CAFQDDYKLSF	TRAV24*01	TRAJ20*01	1	CC Twin 2A	Gut-homing cells	Male	23	Monozygotic	Concordant	Crohn's disease	2.677	0.032	CA.R.DYKLSF	23						0.061
TGTGCCAGCAGTTTGGGGGACAGGGTCTATGGCTACACCTTC	CASSLGDRVYGYTF	TRBV28*01	TRBJ1-2*01	2	DC Twin 8A	Non gut-homing cells	Female	34	Monozygotic	Discordant	Crohn's disease	2.677	0.027								0.067
TGCGCCAGCAGCCAAGACAGGTCAGGGTGGGGCTACACCTTC	CASSQDRSGWGYTF	TRBV4-3*01	TRBJ1-2*01	8	CC Twin 2A	Gut-homing cells	Male	23	Monozygotic	Concordant	Crohn's disease	2.677	0.027	CASSQDRSGyGYTF	5						0.065
TGTGCCAGCAGCTTGGGGGCCAGCTCCTACAATGAGCAGTTCTTC	CASSLGASSYNEQFF	TRBV7-3*01	TRBJ2-1*01	2	CC Twin 2B	Tregs	Male	23	Monozygotic	Concordant	Crohn's disease	2.676	0.024	CASSLggSSYNEQFF	3						0.044
TGCAGTGCTAGAGATCTCGGGCAGTTCTTC	CSARDLGQFF	TRBV20-1*01	TRBJ2-1*01	2	CC Twin 2B	Tregs	Male	23	Monozygotic	Concordant	Crohn's disease	2.675	0.02								0.177
TGTGCTGTGCCGGGGTCAAATTCCGGGTATGCACTCAACTTC	CAVPGSNSGYALNF	TRAV21*01	TRAJ41*01	5	CC Twin 2A	Non gut-homing cells	Male	23	Monozygotic	Concordant	Crohn's disease	2.675	0.02								0.055
TGTGCCGTTCCTCCAGGAAACACACCTCTTGTCTTT	CAVPPGNTPLVF	TRAV8-1*01	TRAJ29*01	4	CC Twin 2A	Gut-homing cells	Male	23	Monozygotic	Concordant	Crohn's disease	2.675	0.02	CAV[PD]PGNTPLVF	2						0.038
TGTGCCAGTAGCCAAACAGGGGGTTCCTACGAGCAGTACTTC	CASSQTGGSYEQYF	TRBV19*01	TRBJ2-7*01	3	CC Twin 2A	Non gut-homing cells	Male	23	Monozygotic	Concordant	Crohn's disease	2.675	0.02	CASS[AQ]TGGSYEQYF	2						0.078
TGTGCCAGTAGTATAACCCTCACAGATACGCAGTATTTT	CASSITLTDTQYF	TRBV19*01	TRBJ2-3*01	3	CC Twin 1B	Gut-homing cells	Male	26	Monozygotic	Concordant	Crohn's disease	2.675	0.02								0.073
TGTGCAGGAGCCCGGTTGGATAGCAGCTATAAATTGATCTTC	CAGARLDSSYKLIF	TRAV27*01	TRAJ12*01	3	CC Twin 1A	Gut-homing cells	Male	26	Monozygotic	Concordant	Crohn's disease	2.675	0.02	CAGaRmDSSYKLIF	3						0.047
TGTGCCCTTGGGGGACTCACGGGAGGAGGAAACAAACTCACCTTT	CALGGLTGGGNKLTF	TRAV6*01	TRAJ10*01	1	DC Twin 8A	Tregs	Female	34	Monozygotic	Discordant	Crohn's disease	2.675	0.032								0.03
TGTGCTGTGAGTGATCTGAGAACCTCCTACGACAAGGTGATATTT	CAVSDLRTSYDKVIF	TRAV8-4*01	TRAJ50*01	3	DC Twin 8A	Non gut-homing cells	Female	34	Monozygotic	Discordant	Crohn's disease	2.675	0.032	CAVSDleTSYDKVIF	3						0.031
TGTGCTGTGACCCCTGCCGGAGGTAGCAACTATAAACTGACATTT	CAVTPAGGSNYKLTF	TRAV8-4*01	TRAJ53*01	1	DC Twin 8A	Non gut-homing cells	Female	34	Monozygotic	Discordant	Crohn's disease	2.675	0.032	CAVT[RK][GA]GGSNYKLTF	5						0.035
TGTGCAGCAAGCCTCACGTACAGCAGTGCTTCCAAGATAATCTTT	CAASLTYSSASKIIF	TRAV13-1*01	TRAJ3*01	7	CC Twin 4B	Gut-homing cells	Male	29	Monozygotic	Concordant	Crohn's disease	2.675	0.032	CAASL[ST]YSSASKIIF	2						0.056
TGTGCTCTAAACGCCGCTGGTGGTACTAGCTATGGAAAGCTGACATTT	CALNAAGGTSYGKLTF	TRAV16*01	TRAJ52*01	1	CC Twin 3B	Gut-homing cells	Female	21	Monozygotic	Concordant	Crohn's disease	2.675	0.032								0.059
TGTGCAATGAGGGTGATTTATAACCAGGGAGGAAAGCTTATCTTC	CAMRVIYNQGGKLIF	TRAV12-3*01	TRAJ23*01	2	CC Twin 2B	Non gut-homing cells	Male	23	Monozygotic	Concordant	Crohn's disease	2.675	0.032								0.048
TGTGCTCTGAGTGATTTGAATTATGGAGGAAGCCAAGGAAATCTCATCTTT	CALSDLNYGGSQGNLIF	TRAV9-2*01	TRAJ42*01	2	CC Twin 2B	Tregs	Male	23	Monozygotic	Concordant	Crohn's disease	2.675	0.032								0.057
TGTGCTGTGAGTGGCCAGTACAATAACAATGACATGCGCTTT	CAVSGQYNNNDMRF	TRAV8-4*01	TRAJ43*01	2	CC Twin 2A	Gut-homing cells	Male	23	Monozygotic	Concordant	Crohn's disease	2.675	0.032								0.036
TGTGCCAGCAGCCTTAGGGCCGAGACCCAGTACTTC	CASSLRAETQYF	TRBV28*01	TRBJ2-5*01	2	CC Twin 2B	Non gut-homing cells	Male	23	Monozygotic	Concordant	Crohn's disease	2.674	0.027	CASSlRrETQYF	3						0.051
TGTGCCAGTCGGTCCGGGGGAAGGTATGAGCAGTTCTTC	CASRSGGRYEQFF	TRBV28*01	TRBJ2-1*01	22	CC Twin 2B	Tregs	Male	23	Monozygotic	Concordant	Crohn's disease	2.674	0.027								0.07
TGTGCCAGTCGGTCCGGGGGAAGGTATGAGCAGTTCTTC	CASRSGGRYEQFF	TRBV28*01	TRBJ2-1*01	69	CC Twin 2A	Tregs	Male	23	Monozygotic	Concordant	Crohn's disease	2.674	0.027								0.07
TGTGCCAGCAGCTCAGGACAGGCTAACACTGAAGCTTTCTTT	CASSSGQANTEAFF	TRBV7-9*01	TRBJ1-1*01	1	DC Twin 6A	Gut-homing cells	Male	18	Monozygotic	Discordant	Crohn's disease	2.673	0.024								0.045
TGTGCCAGCAGCTCGGGACAGGCGAACACTGAAGCTTTCTTT	CASSSGQANTEAFF	TRBV7-9*01	TRBJ1-1*01	1	CC Twin 2B	Tregs	Male	23	Monozygotic	Concordant	Crohn's disease	2.673	0.024								0.045
TGCAGTGCTAGTCACCGGGGCGGCACAGATACGCAGTATTTT	CSASHRGGTDTQYF	TRBV20-1*01	TRBJ2-3*01	3	DC Twin 8A	Non gut-homing cells	Female	34	Monozygotic	Discordant	Crohn's disease	2.672	0.02								0.036
TGTGTGGTGAACGCCCCCCAGGCAGGAACTGCTCTGATCTTT	CVVNAPQAGTALIF	TRAV12-1*01	TRAJ15*01	1	CC Twin 2B	Gut-homing cells	Male	23	Monozygotic	Concordant	Crohn's disease	2.672	0.02	CVVN[AS]PQAGTALIF	2	YLQPRTFLL	Spike/surface glycoprotein (S)	SARS-CoV-2	Viral	HLA-A*0201	0.328
TGTGCCAGCAGCTTAAGGGACAATGAGCAGTTCTTC	CASSLRDNEQFF	TRBV7-3*01	TRBJ2-1*01	9	CC Twin 2B	Gut-homing cells	Male	23	Monozygotic	Concordant	Crohn's disease	2.672	0.02	CASSL.G[NG]EQFF	11						0.086
TGTGCTCTAAAAAAAGGAAGCCAAGGAAATCTCATCTTT	CALKKGSQGNLIF	TRAV16*01	TRAJ42*01	2	DC Twin 8A	Tregs	Female	34	Monozygotic	Discordant	Crohn's disease	2.672	0.032								0.047
TGTGCAGGGCAAGACGGTAACCAGTTCTATTTT	CAGQDGNQFYF	TRAV25*01	TRAJ49*01	1	DC Twin 8A	Gut-homing cells	Female	34	Monozygotic	Discordant	Crohn's disease	2.672	0.032								0.048
TGTGCTCTGAGTAAGAATGGAGGCTTCAAAACTATCTTT	CALSKNGGFKTIF	TRAV9-2*01	TRAJ9*01	1	CC Twin 2B	Gut-homing cells	Male	23	Monozygotic	Concordant	Crohn's disease	2.672	0.032								0.059
TGTGCCACCAGCAGGGACAGGGGTCCAGATACGCAGTATTTT	CATSRDRGPDTQYF	TRBV15*01	TRBJ2-3*01	7	CC Twin 2B	Non gut-homing cells	Male	23	Monozygotic	Concordant	Crohn's disease	2.672	0.032	CATSRDRG[PT]DTQYF	2						0.034
TGTGCTCTAAAAAAAGGAAGCCAAGGAAATCTCATCTTT	CALKKGSQGNLIF	TRAV16*01	TRAJ42*01	1	CC Twin 2A	Non gut-homing cells	Male	23	Monozygotic	Concordant	Crohn's disease	2.672	0.032								0.047
TGTGCAGGGCAGGACGGTAACCAGTTCTATTTT	CAGQDGNQFYF	TRAV25*01	TRAJ49*01	1	CC Twin 1A	Tregs	Male	26	Monozygotic	Concordant	Crohn's disease	2.672	0.032								0.048
TGTGCCAGCAGCTTCGAGCGGGGGGGCACAGATACGCAGTATTTT	CASSFERGGTDTQYF	TRBV7-2*01	TRBJ2-3*01	11	DC Twin 8A	Non gut-homing cells	Female	34	Monozygotic	Discordant	Crohn's disease	2.671	0.027								0.122
TGTGCCAGTCGCGGCGGGGGGGGCACTGAAGCTTTCTTT	CASRGGGGTEAFF	TRBV28*01	TRBJ1-1*01	5	CC Twin 2B	Gut-homing cells	Male	23	Monozygotic	Concordant	Crohn's disease	2.671	0.027								0.035
TGTGCCAGCAGCCGCTGGACTAGCGGGAGCTACGAGCAGTACTTC	CASSRWTSGSYEQYF	TRBV5-4*01	TRBJ2-7*01	4	CC Twin 2B	Non gut-homing cells	Male	23	Monozygotic	Concordant	Crohn's disease	2.671	0.027	CASS.WTSGSYEQYF	3						0.073
TGTGCCAGCAGGGGTGGGGGTGGGACTGAAGCTTTCTTT	CASRGGGGTEAFF	TRBV28*01	TRBJ1-1*01	1	CC Twin 2A	Gut-homing cells	Male	23	Monozygotic	Concordant	Crohn's disease	2.671	0.027								0.035
TGTGCCAGCAGAATTCAGAACACTGAAGCTTTCTTT	CASRIQNTEAFF	TRBV28*01	TRBJ1-1*01	3	CC Twin 1B	Gut-homing cells	Male	26	Monozygotic	Concordant	Crohn's disease	2.671	0.027	CASR[IE]QNTEAFF	2						0.022
TGTGCTCTGAGTGAGATGGCTGGTGGTACTAGCTATGGAAAGCTGACATTT	CALSEMAGGTSYGKLTF	TRAV19*01	TRAJ52*01	1	DC Twin 8A	Non gut-homing cells	Female	34	Monozygotic	Discordant	Crohn's disease	2.669	0.02	CALSE[MN]AGGTSYGKLTF	2						0.122
TGTGTGGTGACCTCCAACTATCAGTTAATCTGG	CVVTSNYQLIW	TRAV10*01	TRAJ33*01	7	CC Twin 3B	Gut-homing cells	Female	21	Monozygotic	Concordant	Crohn's disease	2.669	0.02								0.037
TGTGCCAGCAGTGAGGGGGGCAATGAGCAGTTCTTC	CASSEGGNEQFF	TRBV6-1*01	TRBJ2-1*01	13	CC Twin 2B	Non gut-homing cells	Male	23	Monozygotic	Concordant	Crohn's disease	2.669	0.02	CASS[YL]lGNEQ[YF]F	8						0.099
TGCGGCACAGAGATGTTTAACCAGGGAGGAAAGCTTATCTTC	CGTEMFNQGGKLIF	TRAV30*01	TRAJ23*01	1	CC Twin 2A	Gut-homing cells	Male	23	Monozygotic	Concordant	Crohn's disease	2.669	0.02								0.047
TGTGCAGGGTTTTCTACCTCAGGAACCTACAAATACATCTTT	CAGFSTSGTYKYIF	TRAV27*01	TRAJ40*01	1	CC Twin 1A	Gut-homing cells	Male	26	Monozygotic	Concordant	Crohn's disease	2.669	0.02	CAGF[FS]TSGTYKYIF	2						0.149
TGTGTGGTGAACATGGCATCAGGAGGAAGCTACATACCTACATTT	CVVNMASGGSYIPTF	TRAV12-1*01	TRAJ6*01	1	DC Twin 8A	Tregs	Female	34	Monozygotic	Discordant	Crohn's disease	2.669	0.032								0.142
TGTGCCTTTCGAAGAGGTAGCAACTATAAACTGACATTT	CAFRRGSNYKLTF	TRAV24*01	TRAJ53*01	1	DC Twin 8A	Gut-homing cells	Female	34	Monozygotic	Discordant	Crohn's disease	2.669	0.032	CA.RRGSNYKLTF	3						0.04
TGTGCCAGCAGTTACGGCGGGGTCGGCGAGCAGTACTTC	CASSYGGVGEQYF	TRBV6-5*01	TRBJ2-7*01	2	DC Twin 8A	Tregs	Female	34	Monozygotic	Discordant	Crohn's disease	2.669	0.032								0.08
TGTGCCGTGAATGCACCATTTTCTGGGGGTTACCAGAAAGTTACCTTT	CAVNAPFSGGYQKVTF	TRAV8-1*01	TRAJ13*01	5	DC Twin 5A	Tregs	Male	59	Monozygotic	Discordant	Crohn's disease	2.669	0.032								0.058
TGTGCTGGGCGACTCTTTTATGGAGGAAGCCAAGGAAATCTCATCTTT	CAGRLFYGGSQGNLIF	TRAV35*01	TRAJ42*01	2	CC Twin 1B	Gut-homing cells	Male	26	Monozygotic	Concordant	Crohn's disease	2.669	0.032			NEGVKAAW	Intermediate early protein 2 (IE2)	Human betaherpesvirus 5	Viral	HLA-B*44	0.201
TGTGCCGTGAACTTTTGGAGCAGTGCTTCCAAGATAATCTTT	CAVNFWSSASKIIF	TRAV12-2*01	TRAJ3*01	3	CC Twin 1A	Gut-homing cells	Male	26	Monozygotic	Concordant	Crohn's disease	2.669	0.032	CAVN[FG]WSSASKIIF	2						0.086
TGTGCAATGAGCTCTACTAGCAACACAGGCAAACTAATCTTT	CAMSSTSNTGKLIF	TRAV12-3*01	TRAJ37*01	1	CC Twin 1A	Gut-homing cells	Male	26	Monozygotic	Concordant	Crohn's disease	2.669	0.032	CAMSS[ST]SNTGKLIF	2						0.047
TGTGCTTTGATCATTGGAAATGAGAAATTAACCTTT	CALIIGNEKLTF	TRAV38-1*01	TRAJ48*01	2	DC Twin 8A	Gut-homing cells	Female	34	Monozygotic	Discordant	Crohn's disease	2.668	0.027								0.034
TGTGCCAGTAGTATAGACAGTTATCAGCCCCAGCATTTT	CASSIDSYQPQHF	TRBV19*01	TRBJ1-5*01	1	DC Twin 8A	Gut-homing cells	Female	34	Monozygotic	Discordant	Crohn's disease	2.667	0.02								0.039
TGTGCCAGCAGCACCTACAATGAGCAGTTCTTC	CASSTYNEQFF	TRBV7-8*01	TRBJ2-1*01	13	DC Twin 8A	Non gut-homing cells	Female	34	Monozygotic	Discordant	Crohn's disease	2.667	0.02	CASS..NEQFF	21						0.032
TGTGCCAGCAGCACCTACAATGAGCAGCTCTTC	CASSTYNEQLF	TRBV7-8*01	TRBJ2-1*01	1	DC Twin 8A	Non gut-homing cells	Female	34	Monozygotic	Discordant	Crohn's disease	2.667	0.02	CASS..NEQFF	21						0.025
TGCAGCGTGGGGACAGGGTGGAACACCGGGGAGCTGTTTTTT	CSVGTGWNTGELFF	TRBV29-1*01	TRBJ2-2*01	5	DC Twin 8A	Non gut-homing cells	Female	34	Monozygotic	Discordant	Crohn's disease	2.666	0.032								0.051
TGTGCAGAGAATGAGGGCTATGGTCAGAATTTTGTCTTT	CAENEGYGQNFVF	TRAV13-2*01	TRAJ26*01	3	CC Twin 3B	Tregs	Female	21	Monozygotic	Concordant	Crohn's disease	2.666	0.032								0.036
TGTGCAGAGAACGAGGGCTATGGTCAGAATTTTGTCTTT	CAENEGYGQNFVF	TRAV13-2*01	TRAJ26*01	2	CC Twin 2B	Gut-homing cells	Male	23	Monozygotic	Concordant	Crohn's disease	2.666	0.032								0.036
TGTGCCAGCAGCCCCACAGGGGGCGCGACAGATACGCAGTATTTT	CASSPTGGATDTQYF	TRBV7-2*01	TRBJ2-3*01	4	DC Twin 8A	Tregs	Female	34	Monozygotic	Discordant	Crohn's disease	2.665	0.027								0.154
TGCGTCACCGCTCAGGGCGGATCTGAAAAGCTGGTCTTT	CVTAQGGSEKLVF	TRAV30*01	TRAJ57*01	1	CC Twin 3B	Gut-homing cells	Female	21	Monozygotic	Concordant	Crohn's disease	2.664	0.02	CgTaQGGSEKLVF	3						0.07
TGCGGCACGGCTCAGGGCGGATCTGAAAAGCTGGTCTTT	CGTAQGGSEKLVF	TRAV30*01	TRAJ57*01	1	CC Twin 3B	Gut-homing cells	Female	21	Monozygotic	Concordant	Crohn's disease	2.664	0.02	CgTaQGGSEKLVF	3						0.07
TGCGCCAGCAGCGCCGGGGGTGGGATGAACACTGAAGCTTTCTTT	CASSAGGGMNTEAFF	TRBV5-1*01	TRBJ1-1*01	9	CC Twin 3B	Gut-homing cells	Female	21	Monozygotic	Concordant	Crohn's disease	2.664	0.02								0.074
TGTGCCATCAGTGATCAACAGAACACTGAAGCTTTCTTT	CAISDQQNTEAFF	TRBV10-3*01	TRBJ1-1*01	2	CC Twin 2B	Gut-homing cells	Male	23	Monozygotic	Concordant	Crohn's disease	2.664	0.02								0.09
TGCGCCAGCAGCTTGGGGACAGGGGGTTTTCAGCCCCAGCATTTT	CASSLGTGGFQPQHF	TRBV5-1*01	TRBJ1-5*01	4	CC Twin 2A	Tregs	Male	23	Monozygotic	Concordant	Crohn's disease	2.664	0.02	CASSLGTGG.QPQHF	3						0.048
TGTGCCAGCAGCCCAGACACAGATACGCAGTATTTT	CASSPDTDTQYF	TRBV5-5*01	TRBJ2-3*01	15	CC Twin 1B	Gut-homing cells	Male	26	Monozygotic	Concordant	Crohn's disease	2.664	0.02								0.057
TGTGGCACAGCTCAGGGCGGATCTGAAAAGCTGGTCTTT	CGTAQGGSEKLVF	TRAV30*01	TRAJ57*01	2	CC Twin 1A	Tregs	Male	26	Monozygotic	Concordant	Crohn's disease	2.664	0.02	CgTaQGGSEKLVF	3						0.07
TGTGCTGTGCAGAGGAGCAGTGCTTCCAAGATAATCTTT	CAVQRSSASKIIF	TRAV20*01	TRAJ3*01	1	DC Twin 6A	Non gut-homing cells	Male	18	Monozygotic	Discordant	Crohn's disease	2.663	0.032								0.07
TGTGCCGTGAATGCACAGACTGGGGCAAACAACCTCTTCTTT	CAVNAQTGANNLFF	TRAV8-1*01	TRAJ36*01	1	DC Twin 6A	Non gut-homing cells	Male	18	Monozygotic	Discordant	Crohn's disease	2.663	0.032	CAVNA[QH]TGANNLFF	2						0.071
TGTGCTGTGGAGCAGGGAGGAAGCCAAGGAAATCTCATCTTT	CAVEQGGSQGNLIF	TRAV22*01	TRAJ42*01	2	CC Twin 2B	Non gut-homing cells	Male	23	Monozygotic	Concordant	Crohn's disease	2.663	0.032	CAVerGGSQGNLIF	3						0.065
TGTGCTCTAGACATTAACTACAAGCTCAGCTTT	CALDINYKLSF	TRAV6*01	TRAJ20*01	1	CC Twin 2B	Gut-homing cells	Male	23	Monozygotic	Concordant	Crohn's disease	2.663	0.032								0
TGTGCCAGCAGCTTGGGGGACATCAGCAATCAGCCCCAGCATTTT	CASSLGDISNQPQHF	TRBV5-6*01	TRBJ1-5*01	1	CC Twin 1A	Tregs	Male	26	Monozygotic	Concordant	Crohn's disease	2.663	0.032	CASSLGD[VI]SNQPQHF	2						0.05
TGTGCCAGTAGTCCGCGGAGCAATCAGCCCCAGCATTTT	CASSPRSNQPQHF	TRBV19*01	TRBJ1-5*01	4	DC Twin 8A	Gut-homing cells	Female	34	Monozygotic	Discordant	Crohn's disease	2.663	0.002	CASS..SNQPQHF	24	GILGFVFTL	Matrix protein 1 (M1)	Influenza A virus	Viral	HLA-A*0201	0.429
TGTGCCATTAGTCCACGGAGCAATCAGCCCCAGCATTTT	CAISPRSNQPQHF	TRBV19*01	TRBJ1-5*01	2	CC Twin 2B	Gut-homing cells	Male	23	Monozygotic	Concordant	Crohn's disease	2.663	0.002	CASS..SNQPQHF	24	GILGFVFTL	Matrix protein 1 (M1)	Influenza A virus	Viral	HLA-A*0201	0.266
TGTGCCAGTAGCCCGAGGAGCAATCAGCCCCAGCATTTT	CASSPRSNQPQHF	TRBV19*01	TRBJ1-5*01	1	CC Twin 2A	Tregs	Male	23	Monozygotic	Concordant	Crohn's disease	2.663	0.002	CASS..SNQPQHF	24	GILGFVFTL	Matrix protein 1 (M1)	Influenza A virus	Viral	HLA-A*0201	0.429
TGTGCCAGTAGTCCCAGAAGCAATCAGCCCCAGCATTTT	CASSPRSNQPQHF	TRBV19*01	TRBJ1-5*01	2	CC Twin 2A	Non gut-homing cells	Male	23	Monozygotic	Concordant	Crohn's disease	2.663	0.002	CASS..SNQPQHF	24	GILGFVFTL	Matrix protein 1 (M1)	Influenza A virus	Viral	HLA-A*0201	0.429
TGTGCCACCAAGATAAGCGGCTCGTACGAGCAGTACTTC	CATKISGSYEQYF	TRBV28*01	TRBJ2-7*01	1	DC Twin 8A	Non gut-homing cells	Female	34	Monozygotic	Discordant	Crohn's disease	2.663	0.027								0.083
TGTGCCAGCAGCTGGGGACAGGGCTACGAGCAGTACTTC	CASSWGQGYEQYF	TRBV7-2*01	TRBJ2-7*01	1	CC Twin 2B	Non gut-homing cells	Male	23	Monozygotic	Concordant	Crohn's disease	2.663	0.027	CASS.GQGYEQYF	3						0.136
TGTGCCAGCAGCCAAGGTGGAGGGGGCGGCCAGCCCCAGCATTTT	CASSQGGGGGQPQHF	TRBV3-1*01	TRBJ1-5*01	1	DC Twin 8A	Non gut-homing cells	Female	34	Monozygotic	Discordant	Crohn's disease	2.661	0.02								0.067
TGTGCCAGCAGTTTTGGGGGCGGCAAAAACATTCAGTACTTC	CASSFGGGKNIQYF	TRBV12-3*01	TRBJ2-4*01	20	CC Twin 4A	Gut-homing cells	Male	29	Monozygotic	Concordant	Crohn's disease	2.661	0.02	CASSFGG[AG]KNIQYF	2						0.056
TGCGCCAGCAGCTGGGGGCCGGGAGAGACCCAGTACTTC	CASSWGPGETQYF	TRBV5-1*01	TRBJ2-5*01	21	CC Twin 2B	Tregs	Male	23	Monozygotic	Concordant	Crohn's disease	2.661	0.02								0.062
TGCGCCAGCAGCTGGGGGCCGGGAGAGACCCAGTACTTC	CASSWGPGETQYF	TRBV5-1*01	TRBJ2-5*01	11	CC Twin 2A	Tregs	Male	23	Monozygotic	Concordant	Crohn's disease	2.661	0.02								0.062
TGCCTCGTGAGAGGAAATACTGGAGGCTTCAAAACTATCTTT	CLVRGNTGGFKTIF	TRAV4*01	TRAJ9*01	1	CC Twin 1B	Gut-homing cells	Male	26	Monozygotic	Concordant	Crohn's disease	2.661	0.02								0.043
TGTGCTGTGCAGCCGTTTCAGGGAGCCCAGAAGCTGGTATTT	CAVQPFQGAQKLVF	TRAV20*01	TRAJ54*01	1	DC Twin 8A	Tregs	Female	34	Monozygotic	Discordant	Crohn's disease	2.66	0.032	CAVQ[PS]FQGAQKLVF	2						0.04
TGCATCGTCAGAGTCGCCATGTATTCAGGAGGAGGTGCTGACGGACTCACCTTT	CIVRVAMYSGGGADGLTF	TRAV26-1*01	TRAJ45*01	2	CC Twin 3B	Gut-homing cells	Female	21	Monozygotic	Concordant	Crohn's disease	2.66	0.032								0.093
TGTGCTGTGAGTGATTTGGAAACCTCCTACGACAAGGTGATATTT	CAVSDLETSYDKVIF	TRAV8-4*01	TRAJ50*01	4	CC Twin 2A	Tregs	Male	23	Monozygotic	Concordant	Crohn's disease	2.66	0.032	CAVSDleTSYDKVIF	3						0.026
TGTGCCAGCAGTCCGGGACAGGGGAATCAGCCCCAGCATTTT	CASSPGQGNQPQHF	TRBV5-6*01	TRBJ1-5*01	1	CC Twin 2A	Non gut-homing cells	Male	23	Monozygotic	Concordant	Crohn's disease	2.66	0.032								0.044
TGTGCCAGCAGCTTCAAGAACACCGGGGAGCTGTTTTTT	CASSFKNTGELFF	TRBV5-4*01	TRBJ2-2*01	3	DC Twin 8A	Gut-homing cells	Female	34	Monozygotic	Discordant	Crohn's disease	2.66	0.028			YLQPRTFLL	Spike/surface glycoprotein (S)	SARS-CoV-2	Viral	HLA-A*0201	0.207
TGTGCCAGCAGCTTCAAGAACACCGGGGAGCTGTTTTTT	CASSFKNTGELFF	TRBV5-4*01	TRBJ2-2*01	1	DC Twin 8A	Non gut-homing cells	Female	34	Monozygotic	Discordant	Crohn's disease	2.66	0.028			YLQPRTFLL	Spike/surface glycoprotein (S)	SARS-CoV-2	Viral	HLA-A*0201	0.207
TGCTCAACCAGAGCGCCCTCCTACGAGCAGTACTTC	CSTRAPSYEQYF	TRBV28*01	TRBJ2-7*01	2	CC Twin 2B	Non gut-homing cells	Male	23	Monozygotic	Concordant	Crohn's disease	2.66	0.028	C[AS]TRAPSYEQYF	2						0.026
TGCTCAACCAGAGCGCCCTCCTACGAGCAGTACTTC	CSTRAPSYEQYF	TRBV28*01	TRBJ2-7*01	16	CC Twin 2B	Gut-homing cells	Male	23	Monozygotic	Concordant	Crohn's disease	2.66	0.028	C[AS]TRAPSYEQYF	2						0.026
TGTGCCACCCGAGCGCCCTCCTACGAGCAGTACTTC	CATRAPSYEQYF	TRBV28*01	TRBJ2-7*01	30	CC Twin 2B	Gut-homing cells	Male	23	Monozygotic	Concordant	Crohn's disease	2.66	0.028	C[AS]TRAPSYEQYF	2						0.033
TGTGCCACCCGAGCGCCCTCCTACGAGCAGTACTTC	CATRAPSYEQYF	TRBV28*01	TRBJ2-7*01	2	CC Twin 2A	Gut-homing cells	Male	23	Monozygotic	Concordant	Crohn's disease	2.66	0.028	C[AS]TRAPSYEQYF	2						0.033
TGTGCCAGTAGTAAGGACAGGGCCCACGAGCAGTACTTC	CASSKDRAHEQYF	TRBV19*01	TRBJ2-7*01	3	CC Twin 2B	Tregs	Male	23	Monozygotic	Concordant	Crohn's disease	2.658	0.02								0.049
TGTGCCAGTAGTAAGGACAGGGCCCACGAGCAGTACTTC	CASSKDRAHEQYF	TRBV19*01	TRBJ2-7*01	5	CC Twin 2A	Tregs	Male	23	Monozygotic	Concordant	Crohn's disease	2.658	0.02								0.049
TGTGCTGTGAGTGCCCTGAGGGGAAGCCAAGGAAATCTCATCTTT	CAVSALRGSQGNLIF	TRAV8-6*01	TRAJ42*01	1	DC Twin 8A	Non gut-homing cells	Female	34	Monozygotic	Discordant	Crohn's disease	2.658	0.032								0.122
TGCGCCAGCAGCTTGACTAGCGGTACCCAAGAGACCCAGTACTTC	CASSLTSGTQETQYF	TRBV5-1*01	TRBJ2-5*01	6	DC Twin 8A	Non gut-homing cells	Female	34	Monozygotic	Discordant	Crohn's disease	2.658	0.032	CASSLTSG[GT]QETQYF	2						0.086
TGTGCCAGCAGCTTAGTAGTTTCTGGAAACACCATATATTTT	CASSLVVSGNTIYF	TRBV7-2*01	TRBJ1-3*01	6	DC Twin 8A	Non gut-homing cells	Female	34	Monozygotic	Discordant	Crohn's disease	2.658	0.032								0.038
TGTGCCTCTCGAAGGGATAGCAGCTATAAATTGATCTTC	CASRRDSSYKLIF	TRAV12-2*01	TRAJ12*01	1	DC Twin 6A	Non gut-homing cells	Male	18	Monozygotic	Discordant	Crohn's disease	2.658	0.032								0.108
TGTGCAATGAGCAGGGATAGTGGAGGTAGCAACTATAAACTGACATTT	CAMSRDSGGSNYKLTF	TRAV12-3*01	TRAJ53*01	2	DC Twin 6A	Tregs	Male	18	Monozygotic	Discordant	Crohn's disease	2.658	0.032								0.047
TGCATCGTCGGTTCTAGCTATGGAAAGCTGACATTT	CIVGSSYGKLTF	TRAV26-1*01	TRAJ52*01	2	CC Twin 4A	Tregs	Male	29	Monozygotic	Concordant	Crohn's disease	2.658	0.032								0.026
TGTGCTGGTTTCTTTACCTCAGGAACCTACAAATACATCTTT	CAGFFTSGTYKYIF	TRAV35*01	TRAJ40*01	3	CC Twin 3A	Gut-homing cells	Female	21	Monozygotic	Concordant	Crohn's disease	2.658	0.032	CAGF[FS]TSGTYKYIF	2						0.071
TGTGCCAGCAGCTTCGGGGGGGCGGGCGAGACCCAGTACTTC	CASSFGGAGETQYF	TRBV7-3*01	TRBJ2-5*01	1	CC Twin 3A	Tregs	Female	21	Monozygotic	Concordant	Crohn's disease	2.658	0.032								0.126
TGTGCAATGAGCCGAGATAGTGGAGGTAGCAACTATAAACTGACATTT	CAMSRDSGGSNYKLTF	TRAV12-3*01	TRAJ53*01	1	CC Twin 2B	Tregs	Male	23	Monozygotic	Concordant	Crohn's disease	2.658	0.032								0.047
TGCAGCGCAGGCTGGTTTGAGACCCAGTACTTC	CSAGWFETQYF	TRBV20-1*01	TRBJ2-5*01	3	CC Twin 2A	Tregs	Male	23	Monozygotic	Concordant	Crohn's disease	2.658	0.032								0
TGTGCCAGCAGCCCGGGACAGGGAAGAAATTCACCCCTCCACTTT	CASSPGQGRNSPLHF	TRBV28*01	TRBJ1-6*01	7	DC Twin 8A	Gut-homing cells	Female	34	Monozygotic	Discordant	Crohn's disease	2.657	0.028								0.075
TGTGCCAGCAGCTTGGCCGGGGGACAGAACACTGAAGCTTTCTTT	CASSLAGGQNTEAFF	TRBV5-4*01	TRBJ1-1*01	6	CC Twin 3B	Gut-homing cells	Female	21	Monozygotic	Concordant	Crohn's disease	2.657	0.028								0.047
TGCAGTGCTAGAGAAGGGGGGACTACCTACGAGCAGTACTTC	CSAREGGTTYEQYF	TRBV20-1*01	TRBJ2-7*01	6	CC Twin 2B	Non gut-homing cells	Male	23	Monozygotic	Concordant	Crohn's disease	2.655	0.02	CSARgGGtTYEQYF	3						0.072
TGTGCTGTCGGAATGGATAGCAACTATCAGTTAATCTGG	CAVGMDSNYQLIW	TRAV41*01	TRAJ33*01	1	CC Twin 4A	Tregs	Male	29	Monozygotic	Concordant	Crohn's disease	2.655	0.032	CAV.MDSNYQLIW	3						0.074
TGTGCCAGCAGCTTAGGGGATGGCTACACCTTC	CASSLGDGYTF	TRBV7-2*01	TRBJ1-2*01	3	CC Twin 4A	Gut-homing cells	Male	29	Monozygotic	Concordant	Crohn's disease	2.655	0.032	CASSLGgGYTF	8						0.06
TGTGCTGTCGGGATGGATAGCAACTATCAGTTAATCTGG	CAVGMDSNYQLIW	TRAV41*01	TRAJ33*01	1	CC Twin 3A	Gut-homing cells	Female	21	Monozygotic	Concordant	Crohn's disease	2.655	0.032	CAV.MDSNYQLIW	3						0.074
TGTGCCAGCAGCTTGGGGCAGGCTGGAAACACCATATATTTT	CASSLGQAGNTIYF	TRBV5-4*01	TRBJ1-3*01	1	DC Twin 8A	Tregs	Female	34	Monozygotic	Discordant	Crohn's disease	2.654	0.028								0.04
TGTGCCAGCAGCTTGGGACTTGAAAGGGAGACCCAGTACTTC	CASSLGLERETQYF	TRBV5-4*01	TRBJ2-5*01	1	DC Twin 8A	Tregs	Female	34	Monozygotic	Discordant	Crohn's disease	2.654	0.028								0.159
TGTGCCAGCAGCTTGGGACAGGCGGGAAACACCATATATTTT	CASSLGQAGNTIYF	TRBV5-4*01	TRBJ1-3*01	3	DC Twin 6A	Tregs	Male	18	Monozygotic	Discordant	Crohn's disease	2.654	0.028								0.04
TGCGCTGTGAGGGTCAAAGCTGCAGGCAACAAGCTAACTTTT	CAVRVKAAGNKLTF	TRAV1-1*01	TRAJ17*01	1	CC Twin 2B	Tregs	Male	23	Monozygotic	Concordant	Crohn's disease	2.653	0.024	CAVR.KAAGNKLTF	9						0.064
TGCGCCAGCAGCTCGACTGCTAACTATGGCTACACCTTC	CASSSTANYGYTF	TRBV5-1*01	TRBJ1-2*01	12	DC Twin 6A	Tregs	Male	18	Monozygotic	Discordant	Crohn's disease	2.652	0.021	CASS.[GT]gnYGYTF	42						0.041
TGTGTTGTGAGTGATCTGGGTTCTGCAAGGCAACTGACCTTT	CVVSDLGSARQLTF	TRAV8-2*01	TRAJ22*01	1	CC Twin 2A	Non gut-homing cells	Male	23	Monozygotic	Concordant	Crohn's disease	2.652	0.021	CVVS[PD]SGSARQLTF	7						0.045
TGTGCCAGCGGTCTCTACGAGCAGTACTTC	CASGLYEQYF	TRBV7-9*01	TRBJ2-7*01	3	CC Twin 2B	Gut-homing cells	Male	23	Monozygotic	Concordant	Crohn's disease	2.65	0.024	CASG.YEQYF	3						0
TGTGCCAGCGGTCTCTACGAGCAGTACTTC	CASGLYEQYF	TRBV7-9*01	TRBJ2-7*01	22	CC Twin 2A	Gut-homing cells	Male	23	Monozygotic	Concordant	Crohn's disease	2.65	0.024	CASG.YEQYF	3						0
TGTGCAGAGATGAGAGGGGGTTACCAGAAAGTTACCTTT	CAEMRGGYQKVTF	TRAV13-2*01	TRAJ13*01	2	CC Twin 2B	Gut-homing cells	Male	23	Monozygotic	Concordant	Crohn's disease	2.649	0.021								0.033
TGCGCCAGCAGCTTGGCGGCCCTCGGGGAGCTGTTTTTT	CASSLAALGELFF	TRBV5-1*01	TRBJ2-2*01	9	CC Twin 2B	Gut-homing cells	Male	23	Monozygotic	Concordant	Crohn's disease	2.649	0.021	CASSLAA[VL]GELFF	2						0.033
TGCAGCGTGCGGGACACTAACACAGATACGCAGTATTTT	CSVRDTNTDTQYF	TRBV29-1*01	TRBJ2-3*01	4	DC Twin 8A	Tregs	Female	34	Monozygotic	Discordant	Crohn's disease	2.649	0.033	CSVRDTNTDTQ[HY]F	2						0.07
TGCAGCGTGCGGGACACTAACACAGATACGCAGCATTTT	CSVRDTNTDTQHF	TRBV29-1*01	TRBJ2-3*01	1	DC Twin 8A	Tregs	Female	34	Monozygotic	Discordant	Crohn's disease	2.649	0.033	CSVRDTNTDTQ[HY]F	2						0.056
TGTGTGGTAGGGGATAGCAACTATCAGTTAATCTGG	CVVGDSNYQLIW	TRAV12-1*01	TRAJ33*01	1	DC Twin 7A	Tregs	Female	36	Monozygotic	Discordant	Crohn's disease	2.649	0.033	CAv[EG]DSNYQLIW	7						0.157
TGTGCTCTGAGTGCCAGTGCTTCCAAGATAATCTTT	CALSASASKIIF	TRAV9-2*01	TRAJ3*01	1	DC Twin 6A	Non gut-homing cells	Male	18	Monozygotic	Discordant	Crohn's disease	2.649	0.033								0.058
TGTGCCAGCAGCCTGCGGGGAGGGTACACTGAAGCTTTCTTT	CASSLRGGYTEAFF	TRBV7-2*01	TRBJ1-1*01	4	CC Twin 3B	Tregs	Female	21	Monozygotic	Concordant	Crohn's disease	2.649	0.033								0.041
TGTGCTCTGAGTGATCCTGGCAATGACATGCGCTTT	CALSDPGNDMRF	TRAV9-2*01	TRAJ43*01	1	CC Twin 1B	Gut-homing cells	Male	26	Monozygotic	Concordant	Crohn's disease	2.649	0.033								0.1
TGTGCTACGGACGGGGCAGGCTTTCAGAAACTTGTATTT	CATDGAGFQKLVF	TRAV17*01	TRAJ8*01	1	DC Twin 5A	Tregs	Male	59	Monozygotic	Discordant	Crohn's disease	2.648	0.028								0.048
TGTGCCAGCAGCGGGGGGGCCCGGGAGACCCAGTACTTC	CASSGGARETQYF	TRBV7-2*01	TRBJ2-5*01	7	CC Twin 4B	Tregs	Male	29	Monozygotic	Concordant	Crohn's disease	2.648	0.028								0.029
TGTGCTACGGACGGAGCAGGCTTTCAGAAACTTGTATTT	CATDGAGFQKLVF	TRAV17*01	TRAJ8*01	4	CC Twin 2B	Gut-homing cells	Male	23	Monozygotic	Concordant	Crohn's disease	2.648	0.028								0.048
TGTGCCAGCTCACCCCCGGTCAGCACTGAAGCTTTCTTT	CASSPPVSTEAFF	TRBV18*01	TRBJ1-1*01	3	DC Twin 8A	Gut-homing cells	Female	34	Monozygotic	Discordant	Crohn's disease	2.647	0.024	CASSPPV[VS]TEAFF	2						0.112
TGTGCCAGCTCACCCCCAGTCAGTACTGAAGCTTTCTTT	CASSPPVSTEAFF	TRBV18*01	TRBJ1-1*01	3	CC Twin 2B	Non gut-homing cells	Male	23	Monozygotic	Concordant	Crohn's disease	2.647	0.024	CASSPPV[VS]TEAFF	2						0.112
TGCGCCAGCAGCTTGTCTTTAGCGGGAGGGCCAAATGAGCAGTTCTTC	CASSLSLAGGPNEQFF	TRBV5-1*01	TRBJ2-1*01	5	CC Twin 4B	Tregs	Male	29	Monozygotic	Concordant	Crohn's disease	2.647	0.021	CASSL[ST]LAGGPNEQFF	2						0.04
TGCGCCAGCTCTTATAAAGGTAGCACAGATACGCAGTATTTT	CASSYKGSTDTQYF	TRBV5-1*01	TRBJ2-3*01	6	CC Twin 4A	Gut-homing cells	Male	29	Monozygotic	Concordant	Crohn's disease	2.647	0.021	CASS[FY]gGSTDTQYF	6						0.036
TGTGCTGTGAGAGTTCGGAATAACAATGCCAGACTCATGTTT	CAVRVRNNNARLMF	TRAV1-2*01	TRAJ31*01	10	CC Twin 3B	Gut-homing cells	Female	21	Monozygotic	Concordant	Crohn's disease	2.647	0.021	CAV[SR].RNNNARLMF	16						0.036
TGTGCCAGCAGCGTACAGGGGACGGCGGGAAACACCATATATTTT	CASSVQGTAGNTIYF	TRBV9*01	TRBJ1-3*01	3	CC Twin 2B	Gut-homing cells	Male	23	Monozygotic	Concordant	Crohn's disease	2.647	0.021	CASSVQGT[AS]GNTIYF	4						0.091
TGTGCAGGAGCGGTGGATAGCAGCTATAAATTGATCTTC	CAGAVDSSYKLIF	TRAV27*01	TRAJ12*01	1	CC Twin 2A	Non gut-homing cells	Male	23	Monozygotic	Concordant	Crohn's disease	2.647	0.021	CAGA.DSSYKLIF	4						0.106
TGTGCCAGTAGTTGGGGGGGAAGAAACACTGAAGCTTTCTTT	CASSWGGRNTEAFF	TRBV19*01	TRBJ1-1*01	1	CC Twin 1B	Gut-homing cells	Male	26	Monozygotic	Concordant	Crohn's disease	2.647	0.021	CASS[WF]GGRNTEAFF	2						0.056
TGCAGTGCTAGAGATCCCCAGGTAGAGACCCAGTACTTC	CSARDPQVETQYF	TRBV20-1*01	TRBJ2-5*01	5	DC Twin 8A	Gut-homing cells	Female	34	Monozygotic	Discordant	Crohn's disease	2.646	0.033	CSARDPgvETQYF	3						0.043
TGCAGTGCTCCCGGACTAGTGAATGAGCAGTTCTTC	CSAPGLVNEQFF	TRBV20-1*01	TRBJ2-1*01	1	DC Twin 8A	Tregs	Female	34	Monozygotic	Discordant	Crohn's disease	2.646	0.033								0.043
TGTGCTGTCAGATGGACCACCGACAAGCTCATCTTT	CAVRWTTDKLIF	TRAV41*01	TRAJ34*01	1	CC Twin 3B	Tregs	Female	21	Monozygotic	Concordant	Crohn's disease	2.646	0.033								0.053
TGTGCAGAGAAAGAAAATGCAGGCAACATGCTCACCTTT	CAEKENAGNMLTF	TRAV13-2*01	TRAJ39*01	3	CC Twin 2B	Tregs	Male	23	Monozygotic	Concordant	Crohn's disease	2.646	0.033	CAEK.NAGNMLTF	3						0.048
TGTGCAATAAGACGAGGTAGCTATGGAAAGCTGACATTT	CAIRRGSYGKLTF	TRAV12-3*01	TRAJ52*01	4	CC Twin 2A	Tregs	Male	23	Monozygotic	Concordant	Crohn's disease	2.646	0.033								0.076
TGTGCTCTGGAGCTCTCAGGAACCTACAAATACATCTTT	CALELSGTYKYIF	TRAV9-2*01	TRAJ40*01	3	CC Twin 2A	Gut-homing cells	Male	23	Monozygotic	Concordant	Crohn's disease	2.646	0.033	CALl[LP]SGTYKYIF	5						0.072
TGTGCCAGTTTGGGTTACGAGCAGTACTTC	CASLGYEQYF	TRBV28*01	TRBJ2-7*01	1	DC Twin 8A	Tregs	Female	34	Monozygotic	Discordant	Crohn's disease	2.646	0.028								0
TGCATCCTGGTTTCTAACCAGGGAGGAAAGCTTATCTTC	CILVSNQGGKLIF	TRAV26-2*01	TRAJ23*01	6	DC Twin 7A	Tregs	Female	36	Monozygotic	Discordant	Crohn's disease	2.645	0.039								0.149
TGCGCCAGCAGCTTGGCGCCCCCCACAGATACGCAGTATTTT	CASSLAPPTDTQYF	TRBV5-1*01	TRBJ2-3*01	11	DC Twin 8A	Non gut-homing cells	Female	34	Monozygotic	Discordant	Crohn's disease	2.644	0.021								0.109
TGCGCCAGCAGCTCAGACAGGGGCGGCTATGGCTACACCTTC	CASSSDRGGYGYTF	TRBV5-1*01	TRBJ1-2*01	1	DC Twin 6A	Tregs	Male	18	Monozygotic	Discordant	Crohn's disease	2.644	0.021								0.037
TGTGCCAGTAGTATGGGGCAGGGGTACAATGAGCAGTTCTTC	CASSMGQGYNEQFF	TRBV19*01	TRBJ2-1*01	2	CC Twin 3B	Tregs	Female	21	Monozygotic	Concordant	Crohn's disease	2.644	0.021	CASS[PM]GQGYNEQFF	2						0.047
TGCGCCAGCAGCTTGGTCGCGGGGGTGAACTATGGCTACACCTTC	CASSLVAGVNYGYTF	TRBV5-1*01	TRBJ1-2*01	5	CC Twin 2B	Gut-homing cells	Male	23	Monozygotic	Concordant	Crohn's disease	2.644	0.021	CASSLVAG.NYGYTF	3						0.041
TGTGCTCTAGACATGAACAACAATGACATGCGCTTT	CALDMNNNDMRF	TRAV6*01	TRAJ43*01	3	DC Twin 6A	Non gut-homing cells	Male	18	Monozygotic	Discordant	Crohn's disease	2.643	0.033	CALD[GM]NNNDMRF	2						0.065
TGCAGCGTAGGACAGACAACTAATGAAAAACTGTTTTTT	CSVGQTTNEKLFF	TRBV29-1*01	TRBJ1-4*01	2	CC Twin 4A	Gut-homing cells	Male	29	Monozygotic	Concordant	Crohn's disease	2.643	0.033	CSVGQ[GT]TNEKLFF	2						0.047
TGTGCCAGCAGCTTAGCCGTGGGCCTGAACACTGAAGCTTTCTTT	CASSLAVGLNTEAFF	TRBV7-2*01	TRBJ1-1*01	9	CC Twin 3B	Tregs	Female	21	Monozygotic	Concordant	Crohn's disease	2.643	0.033								0.041
TGTGCCTTCAAAAGGGGAAGCCAAGGAAATCTCATCTTT	CAFKRGSQGNLIF	TRAV16*01	TRAJ42*01	2	CC Twin 2B	Non gut-homing cells	Male	23	Monozygotic	Concordant	Crohn's disease	2.643	0.033								0.047
TGTGCCAGTAGTATTATGAGGGGCTCTGGGGCCAACGTCCTGACTTTC	CASSIMRGSGANVLTF	TRBV19*01	TRBJ2-6*01	10	CC Twin 2A	Gut-homing cells	Male	23	Monozygotic	Concordant	Crohn's disease	2.643	0.033								0.087
TGTGCCAGCAGCGGACAGGTGAACTATGGCTACACCTTC	CASSGQVNYGYTF	TRBV7-2*01	TRBJ1-2*01	8	CC Twin 1A	Gut-homing cells	Male	26	Monozygotic	Concordant	Crohn's disease	2.643	0.033								0.093
TGTGCTTTCATGAAGCATGTGGATAACAATGACATGCGCTTT	CAFMKHVDNNDMRF	TRAV38-1*01	TRAJ43*01	1	DC Twin 8A	Tregs	Female	34	Monozygotic	Discordant	Crohn's disease	2.643	0.028	CAFMKHvaNNDMRF	3						0.035
TGTGCTTTCATGAAGCATGTAGATAACAATGACATGCGCTTT	CAFMKHVDNNDMRF	TRAV38-1*01	TRAJ43*01	4	CC Twin 3B	Gut-homing cells	Female	21	Monozygotic	Concordant	Crohn's disease	2.643	0.028	CAFMKHvaNNDMRF	3						0.035
TGTGCCAGCACACTCGGGGGCTCCTATAATTCACCCCTCCACTTT	CASTLGGSYNSPLHF	TRBV28*01	TRBJ1-6*01	1	CC Twin 3B	Tregs	Female	21	Monozygotic	Concordant	Crohn's disease	2.643	0.028								0.031
TGTGCCAGCAGCCCCCAGCGGTTTCAAGAGACCCAGTACTTC	CASSPQRFQETQYF	TRBV28*01	TRBJ2-5*01	4	CC Twin 2A	Gut-homing cells	Male	23	Monozygotic	Concordant	Crohn's disease	2.643	0.028								0.075
TGCAGCGTTGCGGACAGCTCCTACGAGCAGTACTTC	CSVADSSYEQYF	TRBV29-1*01	TRBJ2-7*01	1	DC Twin 8B	Non gut-homing cells	Female	34	Monozygotic	Discordant	Healthy cotwin	2.642	0.003	CSV[AW]DSSYEQYF	2						0.046
TGCAGCGTTGCGGACAGCTCCTACGAGCAGTACTTC	CSVADSSYEQYF	TRBV29-1*01	TRBJ2-7*01	3	DC Twin 5A	Gut-homing cells	Male	59	Monozygotic	Discordant	Crohn's disease	2.642	0.003	CSV[AW]DSSYEQYF	2						0.046
TGCAGCGTTGCGGACAGCTCCTACGAGCAGTACTTC	CSVADSSYEQYF	TRBV29-1*01	TRBJ2-7*01	1	CC Twin 4A	Gut-homing cells	Male	29	Monozygotic	Concordant	Crohn's disease	2.642	0.003	CSV[AW]DSSYEQYF	2						0.046
TGCAGTGCGATTAGTGGGGACCAGCCCCAGCATTTT	CSAISGDQPQHF	TRBV20-1*01	TRBJ1-5*01	7	CC Twin 4A	Gut-homing cells	Male	29	Monozygotic	Concordant	Crohn's disease	2.641	0.021	CSatSGDQPQHF	3						0.027
TGCGCCAGCAGAGGGGCAGTTAGCTCCTACGAGCAGTACTTC	CASRGAVSSYEQYF	TRBV5-1*01	TRBJ2-7*01	2	CC Twin 2B	Gut-homing cells	Male	23	Monozygotic	Concordant	Crohn's disease	2.641	0.021								0.033
TGTGCCAGCAGCGTGGGCTCAAAAGAGACCCAGTACTTC	CASSVGSKETQYF	TRBV9*01	TRBJ2-5*01	1	CC Twin 2A	Gut-homing cells	Male	23	Monozygotic	Concordant	Crohn's disease	2.641	0.021	CASSlGsKETQYF	3						0.085
TGCAGTGTAAGGAGTGGGTTAGGTGAAAAACTGTTTTTT	CSVRSGLGEKLFF	TRBV20-1*01	TRBJ1-4*01	1	CC Twin 1B	Gut-homing cells	Male	26	Monozygotic	Concordant	Crohn's disease	2.641	0.021								0.025
TGTGCAGCAAGTATAGGGGAAACCTCCTACGACAAGGTGATATTT	CAASIGETSYDKVIF	TRAV13-1*01	TRAJ50*01	1	DC Twin 8A	Gut-homing cells	Female	34	Monozygotic	Discordant	Crohn's disease	2.641	0.033	CAASigETSYDKVIF	3						0.047
TGTGCAGCAAGCCTCTCGTACAGCAGTGCTTCCAAGATAATCTTT	CAASLSYSSASKIIF	TRAV13-1*01	TRAJ3*01	1	DC Twin 7A	Tregs	Female	36	Monozygotic	Discordant	Crohn's disease	2.641	0.033	CAASL[ST]YSSASKIIF	2						0.058
TGTGCAGCAAGTATTGGGGAAACCTCCTACGACAAGGTGATATTT	CAASIGETSYDKVIF	TRAV13-1*01	TRAJ50*01	2	DC Twin 6A	Non gut-homing cells	Male	18	Monozygotic	Discordant	Crohn's disease	2.641	0.033	CAASigETSYDKVIF	3						0.047
TGTGCCAGCCGTAAATACAATGAGCAGTTCTTC	CASRKYNEQFF	TRBV2*01	TRBJ2-1*01	14	DC Twin 6A	Non gut-homing cells	Male	18	Monozygotic	Discordant	Crohn's disease	2.641	0.033								0.065
TGTGCAGCAAGCCTATCGTACAGCAGTGCTTCCAAGATAATCTTT	CAASLSYSSASKIIF	TRAV13-1*01	TRAJ3*01	1	CC Twin 2B	Non gut-homing cells	Male	23	Monozygotic	Concordant	Crohn's disease	2.641	0.033	CAASL[ST]YSSASKIIF	2						0.058
TGTGCTGTGCAGGTTCAGAACGACTACAAGCTCAGCTTT	CAVQVQNDYKLSF	TRAV20*01	TRAJ20*01	2	CC Twin 2B	Tregs	Male	23	Monozygotic	Concordant	Crohn's disease	2.641	0.033								0.077
TGTGCCAGCAGGGACAGATCCGGGGCCAACGTCCTGACTTTC	CASRDRSGANVLTF	TRBV28*01	TRBJ2-6*01	3	CC Twin 2B	Non gut-homing cells	Male	23	Monozygotic	Concordant	Crohn's disease	2.641	0.033								0.04
TGTGCCAGCAGGGACAGATCCGGGGCCAACGTCCTGACTTTC	CASRDRSGANVLTF	TRBV28*01	TRBJ2-6*01	2	CC Twin 2B	Tregs	Male	23	Monozygotic	Concordant	Crohn's disease	2.641	0.033								0.04
TGTGCCAGCAGGGACAGATCCGGGGCCAACGTCCTGACTTTC	CASRDRSGANVLTF	TRBV28*01	TRBJ2-6*01	2	CC Twin 2A	Tregs	Male	23	Monozygotic	Concordant	Crohn's disease	2.641	0.033								0.04
TGCGCCAGCAGCCAAGGGCCAGGGAAGAACACTGAAGCTTTCTTT	CASSQGPGKNTEAFF	TRBV4-3*01	TRBJ1-1*01	7	CC Twin 2A	Gut-homing cells	Male	23	Monozygotic	Concordant	Crohn's disease	2.64	0.029								0.078
TGTGCCAGCAGTTACCGGAGGGCTGGGGCCAACGTCCTGACTTTC	CASSYRRAGANVLTF	TRBV6-2*01	TRBJ2-6*01	1	CC Twin 2A	Gut-homing cells	Male	23	Monozygotic	Concordant	Crohn's disease	2.64	0.029								0.053
TGTGCTTTCACCCCTACTGGAGCCAATAGTAAGCTGACATTT	CAFTPTGANSKLTF	TRAV38-1*01	TRAJ56*01	2	CC Twin 1A	Tregs	Male	26	Monozygotic	Concordant	Crohn's disease	2.64	0.029	CAF[IT]PTGANSKLTF	2						0.07
TGCCTCGTGGGTGACACCGACACAGGCTTTCAGAAACTTGTATTT	CLVGDTDTGFQKLVF	TRAV4*01	TRAJ8*01	1	DC Twin 8A	Tregs	Female	34	Monozygotic	Discordant	Crohn's disease	2.638	0.021								0.036
TGCGCCAGCAGCTTGGGGACAGGGGGGCTTCAGCCCCAGCATTTT	CASSLGTGGLQPQHF	TRBV5-1*01	TRBJ1-5*01	13	DC Twin 6A	Tregs	Male	18	Monozygotic	Discordant	Crohn's disease	2.638	0.021	CASSLGTGG.QPQHF	3						0.087
TGTGCAATGAGCGGAGATTCCGGGTATGCACTCAACTTC	CAMSGDSGYALNF	TRAV12-3*01	TRAJ41*01	1	DC Twin 8A	Tregs	Female	34	Monozygotic	Discordant	Crohn's disease	2.638	0.033								0.079
TGTGCCCCGGGAGGAAGCTACATACCTACATTT	CAPGGSYIPTF	TRAV6*01	TRAJ6*01	2	DC Twin 8A	Tregs	Female	34	Monozygotic	Discordant	Crohn's disease	2.638	0.033	CA.GGSYIPTF	8						0.03
TGCAGTGCTGGGACTAGCGGGGGTTCCTACGAGCAGTACTTC	CSAGTSGGSYEQYF	TRBV20-1*01	TRBJ2-7*01	1	DC Twin 8A	Gut-homing cells	Female	34	Monozygotic	Discordant	Crohn's disease	2.638	0.033								0.037
TGCAGTGCTAGACTTCTTACCGAGACCCAGTACTTC	CSARLLTETQYF	TRBV20-1*01	TRBJ2-5*01	4	DC Twin 8A	Non gut-homing cells	Female	34	Monozygotic	Discordant	Crohn's disease	2.638	0.033								0
TGCGCCAGCAGCTTGGAAGGGTTTGGCACAGATACGCAGTATTTT	CASSLEGFGTDTQYF	TRBV5-1*01	TRBJ2-3*01	1	DC Twin 8A	Tregs	Female	34	Monozygotic	Discordant	Crohn's disease	2.638	0.033								0.047
TGTGCTCTAGGGGGAAGCTACATACCTACATTT	CALGGSYIPTF	TRAV6*01	TRAJ6*01	1	DC Twin 5A	Tregs	Male	59	Monozygotic	Discordant	Crohn's disease	2.638	0.033	CA.GGSYIPTF	8						0.03
TGTGCCAGCAGCCAAGATCCCAGAAACTATGGCTACACCTTC	CASSQDPRNYGYTF	TRBV4-2*01	TRBJ1-2*01	3	DC Twin 5A	Gut-homing cells	Male	59	Monozygotic	Discordant	Crohn's disease	2.638	0.033								0.067
TGTGCTCCAGGAGGAAGCTACATACCTACATTT	CAPGGSYIPTF	TRAV6*01	TRAJ6*01	1	CC Twin 4B	Gut-homing cells	Male	29	Monozygotic	Concordant	Crohn's disease	2.638	0.033	CA.GGSYIPTF	8						0.03
TGTGCCAGCAGCCAAGAAGGCGTCAACACTGAAGCTTTCTTT	CASSQEGVNTEAFF	TRBV4-2*01	TRBJ1-1*01	3	CC Twin 4A	Gut-homing cells	Male	29	Monozygotic	Concordant	Crohn's disease	2.638	0.033								0.165
TGTGCCAGCAGTTTAGGAAACACCGGGGAGCTGTTTTTT	CASSLGNTGELFF	TRBV6-5*01	TRBJ2-2*01	2	CC Twin 4A	Gut-homing cells	Male	29	Monozygotic	Concordant	Crohn's disease	2.638	0.033								0.152
TGTGCAATGAGCGGGGATTCCGGGTATGCACTCAACTTC	CAMSGDSGYALNF	TRAV12-3*01	TRAJ41*01	1	CC Twin 3B	Tregs	Female	21	Monozygotic	Concordant	Crohn's disease	2.638	0.033								0.079
TGTGCTCTAGGAGGAAGCTACATACCTACATTT	CALGGSYIPTF	TRAV6*01	TRAJ6*01	1	CC Twin 3B	Tregs	Female	21	Monozygotic	Concordant	Crohn's disease	2.638	0.033	CA.GGSYIPTF	8						0.03
TGTGCCTTCGGGGGAAGCTACATACCTACATTT	CAFGGSYIPTF	TRAV6*01	TRAJ6*01	1	CC Twin 3B	Tregs	Female	21	Monozygotic	Concordant	Crohn's disease	2.638	0.033	CA.GGSYIPTF	8						0.03
TGTGCTCGCGGAGGAAGCTACATACCTACATTT	CARGGSYIPTF	TRAV6*01	TRAJ6*01	2	CC Twin 3B	Gut-homing cells	Female	21	Monozygotic	Concordant	Crohn's disease	2.638	0.033	CA.GGSYIPTF	8						0.03
TGTGCTCTGATGACGAGTGGAGGTAGCAACTATAAACTGACATTT	CALMTSGGSNYKLTF	TRAV9-2*01	TRAJ53*01	2	CC Twin 3B	Tregs	Female	21	Monozygotic	Concordant	Crohn's disease	2.638	0.033								0.035
TGTGCTACCCACCGCGGTGGCTACAATAAGCTGATTTTT	CATHRGGYNKLIF	TRAV20*01	TRAJ4*01	1	CC Twin 2A	Gut-homing cells	Male	23	Monozygotic	Concordant	Crohn's disease	2.638	0.033								0.053
TGCGCCAGCAGCCAAGATCGGTCCGCATATGGCTACACCTTC	CASSQDRSAYGYTF	TRBV4-3*01	TRBJ1-2*01	1	CC Twin 3A	Gut-homing cells	Female	21	Monozygotic	Concordant	Crohn's disease	2.637	0.029	CASSQDRSGyGYTF	5						0.075
TGTGCAGCAAGTCCTATTTCAGATGGCCAGAAGCTGCTCTTT	CAASPISDGQKLLF	TRAV13-1*01	TRAJ16*01	17	CC Twin 2B	Gut-homing cells	Male	23	Monozygotic	Concordant	Crohn's disease	2.637	0.029								0.083
TGTGCAGCAAGTCCTATTTCAGATGGCCAGAAGCTGCTCTTT	CAASPISDGQKLLF	TRAV13-1*01	TRAJ16*01	3	CC Twin 2A	Gut-homing cells	Male	23	Monozygotic	Concordant	Crohn's disease	2.637	0.029								0.083
TGTGCCGCTCTTTATGGGAACAACAGACTCGCTTTT	CAALYGNNRLAF	TRAV12-2*01	TRAJ7*01	1	Healthy 2	Gut-homing cells	Male	37		Healthy control	Healthy control	2.637	0.002								0.072
TGTGCTGTGAACGAGGCAGGAACTGCTCTGATCTTT	CAVNEAGTALIF	TRAV22*01	TRAJ15*01	7	DC Twin 7B	Gut-homing cells	Female	36	Monozygotic	Discordant	Healthy cotwin	2.637	0.003	CA.nQAGTALIF	15						0.058
TGTGCCAGCAGTACGGGGGCTAACTATGGCTACACCTTC	CASSTGANYGYTF	TRBV6-6*01	TRBJ1-2*01	3	DC Twin 6A	Non gut-homing cells	Male	18	Monozygotic	Discordant	Crohn's disease	2.635	0.021	CASS.[GT]gnYGYTF	42						0.045
TGTGCCAGCAGTCGACAGGTTAGCACAGATACGCAGTATTTT	CASSRQVSTDTQYF	TRBV27*01	TRBJ2-3*01	2	CC Twin 3B	Gut-homing cells	Female	21	Monozygotic	Concordant	Crohn's disease	2.635	0.021								0.159
TGTGCTCTGAGTGTGTCTGGGGCTGGGAGTTACCAACTCACTTTC	CALSVSGAGSYQLTF	TRAV19*01	TRAJ28*01	3	CC Twin 2A	Non gut-homing cells	Male	23	Monozygotic	Concordant	Crohn's disease	2.635	0.021								0.067
TGCGCCAGCAGCGCTGGACAGGGGACGAACACTGAAGCTTTCTTT	CASSAGQGTNTEAFF	TRBV5-1*01	TRBJ1-1*01	3	CC Twin 2A	Gut-homing cells	Male	23	Monozygotic	Concordant	Crohn's disease	2.635	0.021								0.07
TGCGCCAGCAGCTTGGAGGGAGACCCTAGCACAGATACGCAGTATTTT	CASSLEGDPSTDTQYF	TRBV5-1*01	TRBJ2-3*01	6	DC Twin 8A	Non gut-homing cells	Female	34	Monozygotic	Discordant	Crohn's disease	2.635	0.033								0.04
TGTGCCAGCAGCCTAGGGGGGGCGTGGAATGAGCAGTTCTTC	CASSLGGAWNEQFF	TRBV12-3*01	TRBJ2-1*01	13	DC Twin 6A	Non gut-homing cells	Male	18	Monozygotic	Discordant	Crohn's disease	2.635	0.033								0.073
TGTGTGCCACTCTCCACGGGAGGAGGAAACAAACTCACCTTT	CVPLSTGGGNKLTF	TRAV12-1*01	TRAJ10*01	5	DC Twin 5A	Tregs	Male	59	Monozygotic	Discordant	Crohn's disease	2.635	0.033								0.049
TGTGCCAGCAGCTGGAGGGGGACCGGGGAGCTGTTTTTT	CASSWRGTGELFF	TRBV9*01	TRBJ2-2*01	2	CC Twin 2A	Tregs	Male	23	Monozygotic	Concordant	Crohn's disease	2.635	0.033								0.119
TGTGCCAGCAGCCAAGGAAGGGGGAACACCATATATTTT	CASSQGRGNTIYF	TRBV7-2*01	TRBJ1-3*01	1	CC Twin 2A	Gut-homing cells	Male	23	Monozygotic	Concordant	Crohn's disease	2.634	0.029								0.058
TGCGCCAGCAGCGCGGGACAGCAGAACACTGAAGCTTTCTTT	CASSAGQQNTEAFF	TRBV5-1*01	TRBJ1-1*01	3	DC Twin 8A	Non gut-homing cells	Female	34	Monozygotic	Discordant	Crohn's disease	2.632	0.021	CASSLG..NTEAFF	22						0.104
TGTGTGGTTTGCGACTACAAGCTCAGCTTT	CVVCDYKLSF	TRAV10*01	TRAJ20*01	6	DC Twin 6A	Tregs	Male	18	Monozygotic	Discordant	Crohn's disease	2.632	0.021								0
TGTGCTGTGAGTGAGGGGATCAAAGCTGCAGGCAACAAGCTAACTTTT	CAVSEGIKAAGNKLTF	TRAV8-4*01	TRAJ17*01	1	DC Twin 8A	Gut-homing cells	Female	34	Monozygotic	Discordant	Crohn's disease	2.632	0.033								0.046
TGCAGCGTTGTCGGCCAGGGCACTGAAGCTTTCTTT	CSVVGQGTEAFF	TRBV29-1*01	TRBJ1-1*01	6	DC Twin 8A	Tregs	Female	34	Monozygotic	Discordant	Crohn's disease	2.632	0.033	CSVVG[QH]GTEAFF	2						0.088
TGTGCCAGCAGTGTAGAGAGCAATCAGCCCCAGCATTTT	CASSVESNQPQHF	TRBV2*01	TRBJ1-5*01	4	DC Twin 6A	Non gut-homing cells	Male	18	Monozygotic	Discordant	Crohn's disease	2.632	0.033								0.073
TGTGCTGTGAGTGAGGGGATCAAAGCTGCAGGCAACAAGCTAACTTTT	CAVSEGIKAAGNKLTF	TRAV8-4*01	TRAJ17*01	1	CC Twin 3B	Tregs	Female	21	Monozygotic	Concordant	Crohn's disease	2.632	0.033								0.046
TGTGCCAGCAGTTATCAGGGGGCGCGCAATCAGCCCCAGCATTTT	CASSYQGARNQPQHF	TRBV28*01	TRBJ1-5*01	1	CC Twin 2B	Non gut-homing cells	Male	23	Monozygotic	Concordant	Crohn's disease	2.632	0.033								0.101
TGTGCTGTGAGTGATCGGGATGGTGGTGCTACAAACAAGCTCATCTTT	CAVSDRDGGATNKLIF	TRAV8-6*01	TRAJ32*01	4	CC Twin 2A	Non gut-homing cells	Male	23	Monozygotic	Concordant	Crohn's disease	2.632	0.033								0.052
TGTGCTCTAGGAACTAGCAACACAGGCAAACTAATCTTT	CALGTSNTGKLIF	TRAV6*01	TRAJ37*01	3	CC Twin 1B	Gut-homing cells	Male	26	Monozygotic	Concordant	Crohn's disease	2.632	0.033	CA..SSNTGKLIF	29						0.134
TGTGCCAGCAGCTTAGACTGGAACACCGGGGAGCTGTTTTTT	CASSLDWNTGELFF	TRBV7-2*01	TRBJ2-2*01	1	DC Twin 8A	Non gut-homing cells	Female	34	Monozygotic	Discordant	Crohn's disease	2.632	0.029	CASSLD[WS]NTGELFF	2						0.082
TGTGCCAGCAGCCGGACAGTCCCGACCACAGATACGCAGTATTTT	CASSRTVPTTDTQYF	TRBV28*01	TRBJ2-3*01	17	CC Twin 2B	Tregs	Male	23	Monozygotic	Concordant	Crohn's disease	2.632	0.029								0.043
TGTGCCAGCAGCCGGACAGTCCCGACCACAGATACGCAGTATTTT	CASSRTVPTTDTQYF	TRBV28*01	TRBJ2-3*01	10	CC Twin 2B	Gut-homing cells	Male	23	Monozygotic	Concordant	Crohn's disease	2.632	0.029								0.043
TGTGCCAGCAGCCGGACAGTCCCGACCACAGATACGCAGTATTTT	CASSRTVPTTDTQYF	TRBV28*01	TRBJ2-3*01	13	CC Twin 2A	Gut-homing cells	Male	23	Monozygotic	Concordant	Crohn's disease	2.632	0.029								0.043
TGTGCCAGCAGCCGGACAGTCCCGACCACAGATACGCAGTATTTT	CASSRTVPTTDTQYF	TRBV28*01	TRBJ2-3*01	14	CC Twin 2A	Tregs	Male	23	Monozygotic	Concordant	Crohn's disease	2.632	0.029								0.043
TGTGCCAGCAGCCGGACAGTCCCGACCACAGATACGCAGTATTTT	CASSRTVPTTDTQYF	TRBV28*01	TRBJ2-3*01	13411	CC Twin 2A	Non gut-homing cells	Male	23	Monozygotic	Concordant	Crohn's disease	2.632	0.029								0.043
TGTGCAATGAGAGACTTTGGAAATGAGAAATTAACCTTT	CAMRDFGNEKLTF	TRAV12-3*01	TRAJ48*01	1	DC Twin 6A	Tregs	Male	18	Monozygotic	Discordant	Crohn's disease	2.631	0.002	CAMkDFGNEKLTF	4						0.071
TGTGCAATGAGAGACTTTGGAAATGAGAAATTAACCTTT	CAMRDFGNEKLTF	TRAV12-3*01	TRAJ48*01	1	CC Twin 2A	Gut-homing cells	Male	23	Monozygotic	Concordant	Crohn's disease	2.631	0.002	CAMkDFGNEKLTF	4						0.071
TGCAGTGCTAGGGTCACAGGGCGGGGGAACACTGAAGCTTTCTTT	CSARVTGRGNTEAFF	TRBV20-1*01	TRBJ1-1*01	5	DC Twin 8A	Non gut-homing cells	Female	34	Monozygotic	Discordant	Crohn's disease	2.63	0.025								0.067
TGTGCCAGCAGCTTAATCGAGGAGACCCAGTACTTC	CASSLIEETQYF	TRBV7-6*01	TRBJ2-5*01	2	DC Twin 8A	Gut-homing cells	Female	34	Monozygotic	Discordant	Crohn's disease	2.629	0.021	CASSL.QETQYF	10						0.04
TGTGCCAGCAGCTTAGCAGGGACGGATCAGCCCCAGCATTTT	CASSLAGTDQPQHF	TRBV7-9*01	TRBJ1-5*01	1	DC Twin 8A	Tregs	Female	34	Monozygotic	Discordant	Crohn's disease	2.629	0.021								0.071
TGTGCCAGCAGCGTAGATAGCGGGGGCACAGATACGCAGTATTTT	CASSVDSGGTDTQYF	TRBV9*01	TRBJ2-3*01	1	DC Twin 8A	Gut-homing cells	Female	34	Monozygotic	Discordant	Crohn's disease	2.629	0.021								0.154
TGTGTTGTGAGTGATTCTGGTTCTGCAAGGCAACTGACCTTT	CVVSDSGSARQLTF	TRAV8-2*01	TRAJ22*01	1	CC Twin 4A	Gut-homing cells	Male	29	Monozygotic	Concordant	Crohn's disease	2.629	0.021	CVVS[PD]SGSARQLTF	7						0.022
TGTGCCAGCAGCTTAGGGCTAGCGGAGAGCACAGATACGCAGTATTTT	CASSLGLAESTDTQYF	TRBV7-9*01	TRBJ2-3*01	3	CC Twin 4A	Gut-homing cells	Male	29	Monozygotic	Concordant	Crohn's disease	2.629	0.021	CASSLGLAGSTDTQYF	4						0.052
TGTGCCCCACCTGGGGGAGGAAAGCTTATCTTC	CAPPGGGKLIF	TRAV12-2*01	TRAJ23*01	1	CC Twin 2B	Non gut-homing cells	Male	23	Monozygotic	Concordant	Crohn's disease	2.629	0.021								0.046
TGCAGTGCTAGACGGACCAATTCACCCCTCCACTTT	CSARRTNSPLHF	TRBV20-1*01	TRBJ1-6*01	6	CC Twin 2B	Tregs	Male	23	Monozygotic	Concordant	Crohn's disease	2.629	0.021								0.012
TGCAGTGCTAGATCCGGGTTCTCTGGGGCCAACGTCCTGACTTTC	CSARSGFSGANVLTF	TRBV20-1*01	TRBJ2-6*01	3	CC Twin 2B	Gut-homing cells	Male	23	Monozygotic	Concordant	Crohn's disease	2.629	0.021	CSARSG[FG]SGANVLTF	2						0.106
TGTGTTGTGAGCGATTCTGGTTCTGCAAGGCAACTGACCTTT	CVVSDSGSARQLTF	TRAV8-2*01	TRAJ22*01	2	CC Twin 2A	Gut-homing cells	Male	23	Monozygotic	Concordant	Crohn's disease	2.629	0.021	CVVS[PD]SGSARQLTF	7						0.022
TGTGCCAGCAGCCCTAGGCAGAACACTGAAGCTTTCTTT	CASSPRQNTEAFF	TRBV7-2*01	TRBJ1-1*01	2	CC Twin 4A	Gut-homing cells	Male	29	Monozygotic	Concordant	Crohn's disease	2.629	0.033	CASS...NTEAFF	51						0.132
TGCATCGTCAGAGTCTGGAGCACCAATGCAGGCAAATCAACCTTT	CIVRVWSTNAGKSTF	TRAV26-1*01	TRAJ27*01	1	CC Twin 3A	Tregs	Female	21	Monozygotic	Concordant	Crohn's disease	2.629	0.033								0.066
TGTGCCGTGAACATCCGGAACTTCAACAAATTTTACTTT	CAVNIRNFNKFYF	TRAV12-2*01	TRAJ21*01	6	CC Twin 2B	Gut-homing cells	Male	23	Monozygotic	Concordant	Crohn's disease	2.629	0.033								0.081
TGTGCTCTAGACGGCAATAACAATGACATGCGCTTT	CALDGNNNDMRF	TRAV6*01	TRAJ43*01	2	CC Twin 2B	Gut-homing cells	Male	23	Monozygotic	Concordant	Crohn's disease	2.629	0.033	CALD[GM]NNNDMRF	2						0.065
TGTGCCAGCAGCTTAGTAGGACAGGGCTACGAGCAGTACTTC	CASSLVGQGYEQYF	TRBV11-2*01	TRBJ2-7*01	3	CC Twin 2B	Tregs	Male	23	Monozygotic	Concordant	Crohn's disease	2.629	0.033	CASSL.GQGYEQYF	3						0.127
TGTGCCGTGAACATAAGGAACTTCAACAAATTTTACTTT	CAVNIRNFNKFYF	TRAV12-2*01	TRAJ21*01	1	CC Twin 2A	Gut-homing cells	Male	23	Monozygotic	Concordant	Crohn's disease	2.629	0.033								0.081
TGTGCTCTAGATGGCAATAACAATGACATGCGCTTT	CALDGNNNDMRF	TRAV6*01	TRAJ43*01	4	CC Twin 2A	Non gut-homing cells	Male	23	Monozygotic	Concordant	Crohn's disease	2.629	0.033	CALD[GM]NNNDMRF	2						0.065
TGTGCCAGCAGCTTAGTAGGACAGGGCTACGAGCAGTACTTC	CASSLVGQGYEQYF	TRBV11-2*01	TRBJ2-7*01	15	CC Twin 2A	Tregs	Male	23	Monozygotic	Concordant	Crohn's disease	2.629	0.033	CASSL.GQGYEQYF	3						0.127
TGTGCCAGCAGCCAAGATTGGAGTTCCGAGCAGTACTTC	CASSQDWSSEQYF	TRBV4-2*01	TRBJ2-7*01	3	CC Twin 2A	Gut-homing cells	Male	23	Monozygotic	Concordant	Crohn's disease	2.629	0.033								0.047
TGTGCTGTGGAGGAAGAAACAGGCTTTCAGAAACTTGTATTT	CAVEEETGFQKLVF	TRAV2*01	TRAJ8*01	1	DC Twin 8A	Gut-homing cells	Female	34	Monozygotic	Discordant	Crohn's disease	2.629	0.002	CAVE[DE][EG]TGFQKLVF	5						0.083
TGTGCCTGTTCTTCAGGAGGAGGTGCTGACGGACTCACCTTT	CACSSGGGADGLTF	TRAV24*01	TRAJ45*01	3	DC Twin 5A	Tregs	Male	59	Monozygotic	Discordant	Crohn's disease	2.629	0.002	CAv..GGGADGLTF	13						0.167
TGTGCCTTTAGCTCAGGAGGAGGTGCTGACGGACTCACCTTT	CAFSSGGGADGLTF	TRAV24*01	TRAJ45*01	3	CC Twin 1A	Gut-homing cells	Male	26	Monozygotic	Concordant	Crohn's disease	2.629	0.002	CAv..GGGADGLTF	13						0.101
TGTGCTGTGAGGCAAATTCAGGGAGCCCAGAAGCTGGTATTT	CAVRQIQGAQKLVF	TRAV8-4*01	TRAJ54*01	2	DC Twin 8A	Tregs	Female	34	Monozygotic	Discordant	Crohn's disease	2.628	0.003	CAVrkIQGAQKLVF	3						0.047
TGTGCTGTGAGACAGATTCAGGGAGCCCAGAAGCTGGTATTT	CAVRQIQGAQKLVF	TRAV8-4*01	TRAJ54*01	10	DC Twin 5A	Tregs	Male	59	Monozygotic	Discordant	Crohn's disease	2.628	0.003	CAVrkIQGAQKLVF	3						0.047
TGTGCCAGTAGTCCGGAAACTAATCAGCCCCAGCATTTT	CASSPETNQPQHF	TRBV19*01	TRBJ1-5*01	1	DC Twin 8A	Non gut-homing cells	Female	34	Monozygotic	Discordant	Crohn's disease	2.626	0.021								0.047
TGTGCCAGCAGCCCGACAGCAAACTATGGCTACACCTTC	CASSPTANYGYTF	TRBV6-6*01	TRBJ1-2*01	1	DC Twin 8A	Tregs	Female	34	Monozygotic	Discordant	Crohn's disease	2.626	0.021	CASS.[GT]gnYGYTF	42						0.041
TGTGCCAGCAGCCGCGGGACAGGGGGCGAAAAACTGTTTTTT	CASSRGTGGEKLFF	TRBV3-1*01	TRBJ1-4*01	2	DC Twin 6A	Non gut-homing cells	Male	18	Monozygotic	Discordant	Crohn's disease	2.626	0.021								0.04
TGTGCCAGCAGCCGCGGGACAGGGGGCGAAAAACTGTTTTTT	CASSRGTGGEKLFF	TRBV3-1*01	TRBJ1-4*01	4	DC Twin 6A	Gut-homing cells	Male	18	Monozygotic	Discordant	Crohn's disease	2.626	0.021								0.04
TGTGCCGCCGGCCACACAGATACGCAGTATTTT	CAAGHTDTQYF	TRBV7-9*01	TRBJ2-3*01	9	CC Twin 2A	Tregs	Male	23	Monozygotic	Concordant	Crohn's disease	2.626	0.021								0.0002364
TGTGCTCTGAGTGAGCAAAGTGGAGGTAGCAACTATAAACTGACATTT	CALSEQSGGSNYKLTF	TRAV19*01	TRAJ53*01	7	CC Twin 1A	Tregs	Male	26	Monozygotic	Concordant	Crohn's disease	2.626	0.021	CALSE.SGGSNYKLTF	3						0.055
TGCATCGTCCGGTTTTCAGATGGCCAGAAGCTGCTCTTT	CIVRFSDGQKLLF	TRAV26-1*01	TRAJ16*01	1	DC Twin 8A	Gut-homing cells	Female	34	Monozygotic	Discordant	Crohn's disease	2.626	0.033	CI[VA]RFSDGQKLLF	2						0.058
TGCATCGCCCGGTTTTCAGATGGCCAGAAGCTGCTCTTT	CIARFSDGQKLLF	TRAV26-1*01	TRAJ16*01	1	DC Twin 8A	Gut-homing cells	Female	34	Monozygotic	Discordant	Crohn's disease	2.626	0.033	CI[VA]RFSDGQKLLF	2						0.058
TGCATCGTTCGGTTTTCAGATGGCCAGAAGCTGCTCTTT	CIVRFSDGQKLLF	TRAV26-1*01	TRAJ16*01	2	DC Twin 6A	Tregs	Male	18	Monozygotic	Discordant	Crohn's disease	2.626	0.033	CI[VA]RFSDGQKLLF	2						0.058
TGTGCTATTGCGGGCACCTCCTACGACAAGGTGATATTT	CAIAGTSYDKVIF	TRAV8-3*01	TRAJ50*01	2	CC Twin 2A	Gut-homing cells	Male	23	Monozygotic	Concordant	Crohn's disease	2.626	0.033								0.174
TGTGCTTCTCTGAGTGGTACTAGCTATGGAAAGCTGACATTT	CASLSGTSYGKLTF	TRAV12-3*01	TRAJ52*01	2	CC Twin 1B	Gut-homing cells	Male	26	Monozygotic	Concordant	Crohn's disease	2.626	0.033								0.126
TGTGCCAGCAGCTTAGACAGATCAGATACGCAGTATTTT	CASSLDRSDTQYF	TRBV11-3*01	TRBJ2-3*01	2	DC Twin 6A	Gut-homing cells	Male	18	Monozygotic	Discordant	Crohn's disease	2.626	0.029								0.034
TGTGCTACGGGGCCCATGGAATATGGAAACAAACTGGTCTTT	CATGPMEYGNKLVF	TRAV17*01	TRAJ47*01	2	CC Twin 3A	Gut-homing cells	Female	21	Monozygotic	Concordant	Crohn's disease	2.626	0.029	CATG[VP]MEYGNKLVF	2						0.059
TGCAGCGTTGAAACGGGCGGCGTCGAGCAGTTCTTC	CSVETGGVEQFF	TRBV29-1*01	TRBJ2-1*01	1	CC Twin 1A	Gut-homing cells	Male	26	Monozygotic	Concordant	Crohn's disease	2.626	0.029								0.063
TGCGCTGTGAGAGGCTATGGTCAGAATTTTGTCTTT	CAVRGYGQNFVF	TRAV1-1*01	TRAJ26*01	1	CC Twin 2A	Tregs	Male	23	Monozygotic	Concordant	Crohn's disease	2.624	0.025								0.085
TGTGCTCTGAGTGAGGGCTATTCAGGAAACACACCTCTTGTCTTT	CALSEGYSGNTPLVF	TRAV19*01	TRAJ29*01	1	DC Twin 6A	Non gut-homing cells	Male	18	Monozygotic	Discordant	Crohn's disease	2.624	0.021								0.085
TGTGCCATCAGTGAGTCGGGCAGTAGCACAGATACGCAGTATTTT	CAISESGSSTDTQYF	TRBV10-3*01	TRBJ2-3*01	3	CC Twin 2B	Non gut-homing cells	Male	23	Monozygotic	Concordant	Crohn's disease	2.624	0.021								0.093
TGTGCCAGCAGCAGGAACTATGGCTACACCTTC	CASSRNYGYTF	TRBV3-1*01	TRBJ1-2*01	1	CC Twin 2A	Tregs	Male	23	Monozygotic	Concordant	Crohn's disease	2.624	0.021	CASS[RS]NYGYTF	2						0.027
TGTGCAGAGAATATGGCGGGCCAGAAGCTGCTCTTT	CAENMAGQKLLF	TRAV13-2*01	TRAJ16*01	1	DC Twin 8A	Gut-homing cells	Female	34	Monozygotic	Discordant	Crohn's disease	2.624	0.033	CAENM[AG]GQKLLF	2						0
TGTGCTGTGAGAGACAAGGGGGCAAACAACCTCTTCTTT	CAVRDKGANNLFF	TRAV3*01	TRAJ36*01	1	DC Twin 6A	Tregs	Male	18	Monozygotic	Discordant	Crohn's disease	2.624	0.033	CAVRD[RK]GANNLFF	2						0.047
TGTGCCAGTAGTATAGGCGGGCACGGGACCGGGGAGCTGTTTTTT	CASSIGGHGTGELFF	TRBV19*01	TRBJ2-2*01	3	CC Twin 4A	Tregs	Male	29	Monozygotic	Concordant	Crohn's disease	2.624	0.033								0.04
TGTGCCGTGAATGCGCACACTGGGGCAAACAACCTCTTCTTT	CAVNAHTGANNLFF	TRAV8-1*01	TRAJ36*01	1	CC Twin 3B	Tregs	Female	21	Monozygotic	Concordant	Crohn's disease	2.624	0.033	CAVNA[QH]TGANNLFF	2						0.079
TGTGCTGCCCACCGATATGGTCAGAATTTTGTCTTT	CAAHRYGQNFVF	TRAV21*01	TRAJ26*01	1	CC Twin 3A	Tregs	Female	21	Monozygotic	Concordant	Crohn's disease	2.624	0.033								0.059
TGTGCCGTGACCCGGGCCAGACTCATGTTT	CAVTRARLMF	TRAV12-2*01	TRAJ31*01	4	CC Twin 2B	Gut-homing cells	Male	23	Monozygotic	Concordant	Crohn's disease	2.624	0.033	CAVsRARLMF	4						0
TGTGCAGAGAATAGGACAGGCTTTCAGAAACTTGTATTT	CAENRTGFQKLVF	TRAV13-2*01	TRAJ8*01	2	CC Twin 2B	Gut-homing cells	Male	23	Monozygotic	Concordant	Crohn's disease	2.624	0.033								0.068
TGTGCTGTGAGTAGCGTTACCTCAGGAACCTACAAATACATCTTT	CAVSSVTSGTYKYIF	TRAV8-6*01	TRAJ40*01	2	CC Twin 2A	Tregs	Male	23	Monozygotic	Concordant	Crohn's disease	2.624	0.033								0.052
TGTGCCAGCAGTTTTAGGGGCTCACCCCTCCACTTT	CASSFRGSPLHF	TRBV12-4*01	TRBJ1-6*01	4	CC Twin 2A	Tregs	Male	23	Monozygotic	Concordant	Crohn's disease	2.624	0.033	CASS[FL].NSPLHF	14						0.074
TGTGCCAGCAGGACAGGGGACTACAATGAGCAGTTCTTC	CASRTGDYNEQFF	TRBV2*01	TRBJ2-1*01	7	CC Twin 1B	Gut-homing cells	Male	26	Monozygotic	Concordant	Crohn's disease	2.624	0.033	CASRTG[DG]YNEQFF	2						0.032
TGTGCTTTCACGCCTTCTAACTTTGGAAATGAGAAATTAACCTTT	CAFTPSNFGNEKLTF	TRAV38-1*01	TRAJ48*01	3	DC Twin 7A	Tregs	Female	36	Monozygotic	Discordant	Crohn's disease	2.623	0.029								0.118
TGTGCTTTCGTCCAAGCTGCAGGCAACAAGCTAACTTTT	CAFVQAAGNKLTF	TRAV38-1*01	TRAJ17*01	3	CC Twin 3B	Tregs	Female	21	Monozygotic	Concordant	Crohn's disease	2.623	0.029								0.071
TGTGCTTTCACGCCCTCTAACTTTGGAAATGAGAAATTAACCTTT	CAFTPSNFGNEKLTF	TRAV38-1*01	TRAJ48*01	2	CC Twin 2B	Tregs	Male	23	Monozygotic	Concordant	Crohn's disease	2.623	0.029								0.118
TGTGCCAGCAAGACGGGGGGAACCGGGGAGCTGTTTTTT	CASKTGGTGELFF	TRBV28*01	TRBJ2-2*01	2	CC Twin 2A	Tregs	Male	23	Monozygotic	Concordant	Crohn's disease	2.623	0.029								0.056
TGTGCCAGCAGGGACAGGGGGTACGAGCAGTACTTC	CASRDRGYEQYF	TRBV6-6*01	TRBJ2-7*01	4	DC Twin 8A	Gut-homing cells	Female	34	Monozygotic	Discordant	Crohn's disease	2.621	0.033								0.085
TGTGCCAGCAGGGACAGGGGGTACGAGCAGTACTTC	CASRDRGYEQYF	TRBV6-6*01	TRBJ2-7*01	4	DC Twin 8A	Tregs	Female	34	Monozygotic	Discordant	Crohn's disease	2.621	0.033								0.085
TGTGCCAGCAGGGACAGGGGGTACGAGCAGTACTTC	CASRDRGYEQYF	TRBV6-6*01	TRBJ2-7*01	1	DC Twin 8A	Non gut-homing cells	Female	34	Monozygotic	Discordant	Crohn's disease	2.621	0.033								0.085
TGTGCCAGCAGCTTGGGTACAAACTCCTACGAGCAGTACTTC	CASSLGTNSYEQYF	TRBV7-8*01	TRBJ2-7*01	5	DC Twin 7A	Gut-homing cells	Female	36	Monozygotic	Discordant	Crohn's disease	2.621	0.033	CASSLG.sSYEQYF	14						0.146
TGTGCTGTGAGCCGATCCGACACCGACAAGCTCATCTTT	CAVSRSDTDKLIF	TRAV8-6*01	TRAJ34*01	2	DC Twin 6A	Gut-homing cells	Male	18	Monozygotic	Discordant	Crohn's disease	2.621	0.033								0.034
TGTGCTCTTCAAACTGACAGCTGGGGGAAATTGCAGTTT	CALQTDSWGKLQF	TRAV16*01	TRAJ24*01	1	CC Twin 4A	Tregs	Male	29	Monozygotic	Concordant	Crohn's disease	2.621	0.033	CAL[AQ]TDSWGKLQF	2						0.076
TGTGCTCTAGTTGACTTTGGAAATGAGAAATTAACCTTT	CALVDFGNEKLTF	TRAV6*01	TRAJ48*01	2	CC Twin 2B	Non gut-homing cells	Male	23	Monozygotic	Concordant	Crohn's disease	2.621	0.033								0.036
TGTGCTCTAGAAGGGGGCAATGCCAGACTCATGTTT	CALEGGNARLMF	TRAV6*01	TRAJ31*01	2	CC Twin 2A	Gut-homing cells	Male	23	Monozygotic	Concordant	Crohn's disease	2.621	0.033	CAT[EF]G[NG]NARLMF	5						0.04
TGTGCCAGTCGGGACAGGGGATACGAGCAGTACTTC	CASRDRGYEQYF	TRBV6-6*01	TRBJ2-7*01	1	CC Twin 1B	Gut-homing cells	Male	26	Monozygotic	Concordant	Crohn's disease	2.621	0.033								0.085
TGCAGTGCAACCCGCCACACTGAAGCTTTCTTT	CSATRHTEAFF	TRBV20-1*01	TRBJ1-1*01	2	DC Twin 7A	Tregs	Female	36	Monozygotic	Discordant	Crohn's disease	2.621	0.021	CSATR[HY]TEAFF	2						0
TGTGCCAGCAGCCCCTCTGGGTCTGGGGCCAACGTCCTGACTTTC	CASSPSGSGANVLTF	TRBV9*01	TRBJ2-6*01	3	DC Twin 5A	Gut-homing cells	Male	59	Monozygotic	Discordant	Crohn's disease	2.621	0.021	CASSPsGsGANVLTF	3						0.07
TGTGCCAGCAGCCAAGGGCTTCTAGGGACGCAGTATTTT	CASSQGLLGTQYF	TRBV3-1*01	TRBJ2-3*01	4	CC Twin 3A	Gut-homing cells	Female	21	Monozygotic	Concordant	Crohn's disease	2.621	0.021								0.053
TGCAGTCCCTGGACAGGTACCTACAATGAGCAGTTCTTC	CSPWTGTYNEQFF	TRBV20-1*01	TRBJ2-1*01	3	CC Twin 2B	Tregs	Male	23	Monozygotic	Concordant	Crohn's disease	2.621	0.021								0.13
TGCAGTGCTAGAGGGGGAGCGGCGAATCAGCCCCAGCATTTT	CSARGGAANQPQHF	TRBV20-1*01	TRBJ1-5*01	4	CC Twin 2B	Gut-homing cells	Male	23	Monozygotic	Concordant	Crohn's disease	2.621	0.021	CSARGG[AG]YNQPQHF	4						0.056
TGTGCCAGCAGTTACGGCAGGGGTTATAACGAGCAGTACTTC	CASSYGRGYNEQYF	TRBV6-5*01	TRBJ2-7*01	1	CC Twin 1B	Gut-homing cells	Male	26	Monozygotic	Concordant	Crohn's disease	2.621	0.021								0.071
TGTGCCAGCAGTTACGGCAGGGGTTACAACGAGCAGTACTTC	CASSYGRGYNEQYF	TRBV6-5*01	TRBJ2-7*01	6	CC Twin 1A	Gut-homing cells	Male	26	Monozygotic	Concordant	Crohn's disease	2.621	0.021								0.071
TGTGCCAGCAGCTTACTAGCGGGACCCTACGAGCAGTACTTC	CASSLLAGPYEQYF	TRBV28*01	TRBJ2-7*01	3	DC Twin 8A	Gut-homing cells	Female	34	Monozygotic	Discordant	Crohn's disease	2.62	0.03	CASSL[VL]AG[PA]YEQYF	6						0.065
TGTGCCAGCAGTTTACTGAGTGGCTACACCTTC	CASSLLSGYTF	TRBV28*01	TRBJ1-2*01	1	DC Twin 7A	Tregs	Female	36	Monozygotic	Discordant	Crohn's disease	2.62	0.03	CASSLGgGYTF	8						0.022
TGTGCTTTCATGAAGGCATCTAGCAACACAGGCAAACTAATCTTT	CAFMKASSNTGKLIF	TRAV38-1*01	TRAJ37*01	1	CC Twin 4A	Tregs	Male	29	Monozygotic	Concordant	Crohn's disease	2.62	0.03	CAFMK.SSNTGKLIF	3						0.137
TGTGCCAGCAGCGCCCGGGTAGATACGCAGTATTTT	CASSARVDTQYF	TRBV7-2*01	TRBJ2-3*01	5	CC Twin 3B	Gut-homing cells	Female	21	Monozygotic	Concordant	Crohn's disease	2.62	0.03								0.026
TGTGCCAGCAGCTTGGCAGCAACTAATGAAAAACTGTTTTTT	CASSLAATNEKLFF	TRBV5-4*01	TRBJ1-4*01	14	CC Twin 2B	Tregs	Male	23	Monozygotic	Concordant	Crohn's disease	2.62	0.03	CASSL.ATNEKLFF	5						0.071
TGTGCTTTCATGAAGCAAGGCTTTGGGAATGTGCTGCATTGC	CAFMKQGFGNVLHC	TRAV38-1*01	TRAJ35*01	2	CC Twin 2A	Gut-homing cells	Male	23	Monozygotic	Concordant	Crohn's disease	2.62	0.03	CAFMK[QH]GFGNVLHC	2						0.028
TGTGCCAGCAGTTTCGGACAGGGCTACGAGCAGTACTTC	CASSFGQGYEQYF	TRBV28*01	TRBJ2-7*01	3	CC Twin 2A	Non gut-homing cells	Male	23	Monozygotic	Concordant	Crohn's disease	2.62	0.03	CASS.GQGYEQYF	3						0.141
TGTGCAGAGAAGGCGGACACGGGCAGGAGAGCACTTACTTTT	CAEKADTGRRALTF	TRAV5*01	TRAJ5*01	3	DC Twin 8A	Tregs	Female	34	Monozygotic	Discordant	Crohn's disease	2.618	0.033	CA[RE]KADTGRRALTF	2						0.038
TGTGCCAGCAGCCAAGAACGGATGAACACTGAAGCTTTCTTT	CASSQERMNTEAFF	TRBV4-2*01	TRBJ1-1*01	6	DC Twin 8A	Tregs	Female	34	Monozygotic	Discordant	Crohn's disease	2.618	0.033								0.086
TGTGCTCTGAGTGGTGACAGACTCATGTTT	CALSGDRLMF	TRAV9-2*01	TRAJ31*01	39	CC Twin 3B	Tregs	Female	21	Monozygotic	Concordant	Crohn's disease	2.618	0.033								0
TGTGCTGTCAGACTAAATAATGCAGGCAACATGCTCACCTTT	CAVRLNNAGNMLTF	TRAV41*01	TRAJ39*01	1	CC Twin 2B	Non gut-homing cells	Male	23	Monozygotic	Concordant	Crohn's disease	2.618	0.033	C[IA]VR..NAGNMLTF	20						0.06
TGTGCTCTGAGGCCTTATTATAACCAGGGAGGAAAGCTTATCTTC	CALRPYYNQGGKLIF	TRAV9-2*01	TRAJ23*01	2	CC Twin 2B	Tregs	Male	23	Monozygotic	Concordant	Crohn's disease	2.618	0.033								0.109
TGTGCCCGCAAGGCGGACACGGGCAGGAGAGCACTTACTTTT	CARKADTGRRALTF	TRAV5*01	TRAJ5*01	6	CC Twin 2A	Tregs	Male	23	Monozygotic	Concordant	Crohn's disease	2.618	0.033	CA[RE]KADTGRRALTF	2						0.032
TGTGCCAGTAGTATTGGGACACCAAATTCACCCCTCCACTTT	CASSIGTPNSPLHF	TRBV19*01	TRBJ1-6*01	2	CC Twin 1B	Gut-homing cells	Male	26	Monozygotic	Concordant	Crohn's disease	2.618	0.033								0.035
TGCAGTGCTAGCGTCTCCCACGAGCAGTACTTC	CSASVSHEQYF	TRBV20-1*01	TRBJ2-7*01	5	CC Twin 1B	Gut-homing cells	Male	26	Monozygotic	Concordant	Crohn's disease	2.618	0.033								0
TGCGCTGTGAGGTACACGGGCAGGAGAGCACTTACTTTT	CAVRYTGRRALTF	TRAV1-1*01	TRAJ5*01	2	CC Twin 2B	Tregs	Male	23	Monozygotic	Concordant	Crohn's disease	2.618	0.025	CAVRGTGRRALTF	4						0.042
TGTGCCAGCAGCTTGGAACTAGCGGGAGGCTACGAGCAGTACTTC	CASSLELAGGYEQYF	TRBV5-4*01	TRBJ2-7*01	1	DC Twin 8A	Tregs	Female	34	Monozygotic	Discordant	Crohn's disease	2.617	0.03								0.04
TGTGCCAGCAGTCGACCCTCTGGGGCCAACGTCCTGACTTTC	CASSRPSGANVLTF	TRBV6-2*01	TRBJ2-6*01	2	DC Twin 8A	Tregs	Female	34	Monozygotic	Discordant	Crohn's disease	2.617	0.03								0.067
TGTGCCAGCAGCCAGGGGTATCCCTACGAGCAGTACTTC	CASSQGYPYEQYF	TRBV28*01	TRBJ2-7*01	1	DC Twin 6A	Non gut-homing cells	Male	18	Monozygotic	Discordant	Crohn's disease	2.617	0.03								0.032
TGTGCTTTCATGAAGCATGAAGCGAACAATGACATGCGCTTT	CAFMKHEANNDMRF	TRAV38-1*01	TRAJ43*01	2	CC Twin 1B	Gut-homing cells	Male	26	Monozygotic	Concordant	Crohn's disease	2.617	0.03	CAFMKHvaNNDMRF	3						0
TGTGCCAGCAGCTTAGCGGACGCAAACTATGGCTACACCTTC	CASSLADANYGYTF	TRBV7-2*01	TRBJ1-2*01	1	DC Twin 8A	Tregs	Female	34	Monozygotic	Discordant	Crohn's disease	2.615	0.033								0.04
TGTGCTCTGAGTGAGGAATTTACCGGTAACCAGTTCTATTTT	CALSEEFTGNQFYF	TRAV19*01	TRAJ49*01	2	DC Twin 6A	Non gut-homing cells	Male	18	Monozygotic	Discordant	Crohn's disease	2.615	0.033								0.038
TGTGCCATCAGGGGGGGGAATTCACCCCTCCACTTT	CAIRGGNSPLHF	TRBV10-3*01	TRBJ1-6*01	8	DC Twin 6A	Non gut-homing cells	Male	18	Monozygotic	Discordant	Crohn's disease	2.615	0.033								0.049
TGTGCAGAGAATATAAAGGACACGGGCAGGAGAGCACTTACTTTT	CAENIKDTGRRALTF	TRAV13-2*01	TRAJ5*01	7	CC Twin 3B	Tregs	Female	21	Monozygotic	Concordant	Crohn's disease	2.615	0.033								0.028
TGTGCCATACGGGGCGGAAATTCACCCCTCCACTTT	CAIRGGNSPLHF	TRBV10-3*01	TRBJ1-6*01	3	CC Twin 3B	Gut-homing cells	Female	21	Monozygotic	Concordant	Crohn's disease	2.615	0.033								0.049
TGTGCTCTAAACATAGCAGGCAACATGCTCACCTTT	CALNIAGNMLTF	TRAV16*01	TRAJ39*01	1	CC Twin 2B	Gut-homing cells	Male	23	Monozygotic	Concordant	Crohn's disease	2.615	0.033								0.147
TGTGCCAGCAGCGGAAATAATTCACCCCTCCACTTT	CASSGNNSPLHF	TRBV7-9*01	TRBJ1-6*01	2	DC Twin 6A	Tregs	Male	18	Monozygotic	Discordant	Crohn's disease	2.615	0.022	CASS[FL].NSPLHF	14						0.039
TGTGCTGTGAGAGTAGATACTGGAGGCTTCAAAACTATCTTT	CAVRVDTGGFKTIF	TRAV1-2*01	TRAJ9*01	1	CC Twin 3B	Tregs	Female	21	Monozygotic	Concordant	Crohn's disease	2.615	0.022	CAVRvDTGGFKTIF	4						0.079
TGTGCTGTGAGAGTCGATACTGGAGGCTTCAAAACTATCTTT	CAVRVDTGGFKTIF	TRAV1-2*01	TRAJ9*01	2	CC Twin 2A	Non gut-homing cells	Male	23	Monozygotic	Concordant	Crohn's disease	2.615	0.022	CAVRvDTGGFKTIF	4						0.079
TGTGCCAGCAGCAAAACAGGGGGGGGCTACGAGCAGTACTTC	CASSKTGGGYEQYF	TRBV7-2*01	TRBJ2-7*01	12	CC Twin 2B	Tregs	Male	23	Monozygotic	Concordant	Crohn's disease	2.615	0.03								0.155
TGTGCCAGCAGCAAAACAGGGGGGGGCTACGAGCAGTACTTC	CASSKTGGGYEQYF	TRBV7-2*01	TRBJ2-7*01	5	CC Twin 2A	Tregs	Male	23	Monozygotic	Concordant	Crohn's disease	2.615	0.03								0.155
TGCATCCTGGTCAGAGCAGGCAACATGCTCACCTTT	CILVRAGNMLTF	TRAV26-2*01	TRAJ39*01	1	CC Twin 4B	Gut-homing cells	Male	29	Monozygotic	Concordant	Crohn's disease	2.613	0.041								0.058
TGTGTGGTGATCCTGAATGCTGGTGGTACTAGCTATGGAAAGCTGACATTT	CVVILNAGGTSYGKLTF	TRAV12-1*01	TRAJ52*01	1	DC Twin 8A	Non gut-homing cells	Female	34	Monozygotic	Discordant	Crohn's disease	2.612	0.033	CAVs.NAGGTSYGKLTF	13						0.057
TGTGCTCTGCTTCCCTCAGGAACCTACAAATACATCTTT	CALLPSGTYKYIF	TRAV19*01	TRAJ40*01	4	DC Twin 6A	Tregs	Male	18	Monozygotic	Discordant	Crohn's disease	2.612	0.033	CALl[LP]SGTYKYIF	5						0.111
TGTGCCAGCAGGCTAACAGGAAACACCATATATTTT	CASRLTGNTIYF	TRBV2*01	TRBJ1-3*01	6	CC Twin 2B	Tregs	Male	23	Monozygotic	Concordant	Crohn's disease	2.612	0.033								0.054
TGTGCCAGCAGCTGGGGGGTCAGCACAGATACGCAGTATTTT	CASSWGVSTDTQYF	TRBV7-2*01	TRBJ2-3*01	6	DC Twin 8A	Gut-homing cells	Female	34	Monozygotic	Discordant	Crohn's disease	2.612	0.03								0.039
TGTGCTGTGGAGGATACCAATTCCGGGTATGCACTCAACTTC	CAVEDTNSGYALNF	TRAV2*01	TRAJ41*01	1	DC Twin 8A	Non gut-homing cells	Female	34	Monozygotic	Discordant	Crohn's disease	2.609	0.033								0.035
TGTGCTGTGGAGGATACCAATTCCGGGTATGCACTCAACTTC	CAVEDTNSGYALNF	TRAV2*01	TRAJ41*01	1	DC Twin 8A	Gut-homing cells	Female	34	Monozygotic	Discordant	Crohn's disease	2.609	0.033								0.035
TGCATCGTCAGAGAACCTAATAATGCAGGCAACATGCTCACCTTT	CIVREPNNAGNMLTF	TRAV26-1*01	TRAJ39*01	1	DC Twin 8A	Gut-homing cells	Female	34	Monozygotic	Discordant	Crohn's disease	2.609	0.033								0.047
TGTGCTTTAAGAGCGGGAAGCCAAGGAAATCTCATCTTT	CALRAGSQGNLIF	TRAV38-1*01	TRAJ42*01	1	DC Twin 8A	Tregs	Female	34	Monozygotic	Discordant	Crohn's disease	2.609	0.033								0.036
TGTGCTCTAGAATTCGGAAGCCAAGGAAATCTCATCTTT	CALEFGSQGNLIF	TRAV6*01	TRAJ42*01	3	CC Twin 4A	Tregs	Male	29	Monozygotic	Concordant	Crohn's disease	2.609	0.033								0.032
TGTGTGGTGAGCCGGGCGGGAGGAGGAAACAAACTCACCTTT	CVVSRAGGGNKLTF	TRAV12-1*01	TRAJ10*01	1	CC Twin 2B	Non gut-homing cells	Male	23	Monozygotic	Concordant	Crohn's disease	2.609	0.033	CVV[PS]RAGGGNKLTF	2						0.036
TGCATCGTCAGAGCCCTTCAATATGGAAACAAGCTGGTCTTT	CIVRALQYGNKLVF	TRAV26-1*01	TRAJ47*01	1	CC Twin 1A	Gut-homing cells	Male	26	Monozygotic	Concordant	Crohn's disease	2.609	0.033								0.06
TGTGCTCTGAGTGAGGCTGAATCTGGGGCTGGGAGTTACCAACTCACTTTC	CALSEAESGAGSYQLTF	TRAV19*01	TRAJ28*01	1	DC Twin 8A	Tregs	Female	34	Monozygotic	Discordant	Crohn's disease	2.609	0.022	CALSEA[EN]SGAGSYQLTF	2						0.047
TGCGCCAGCAGCCTGACAGCATCTAATGAAAAACTGTTTTTT	CASSLTASNEKLFF	TRBV5-1*01	TRBJ1-4*01	1	DC Twin 8A	Tregs	Female	34	Monozygotic	Discordant	Crohn's disease	2.609	0.022	CASSL.ATNEKLFF	5						0.124
TGTGCCAGCAGTGAAAGGGACAGGGGCAATCAGCCCCAGCATTTT	CASSERDRGNQPQHF	TRBV6-1*01	TRBJ1-5*01	1	DC Twin 8A	Non gut-homing cells	Female	34	Monozygotic	Discordant	Crohn's disease	2.609	0.022								0.105
TGTGCCAGCAGCTCTCAGAACACTGAAGCTTTCTTT	CASSSQNTEAFF	TRBV7-6*01	TRBJ1-1*01	1	CC Twin 3A	Gut-homing cells	Female	21	Monozygotic	Concordant	Crohn's disease	2.609	0.022	CASS[PS]qNTEAFF	4						0.049
TGTGCCATCAGTGGGGGGACAGGGAACTACGAGCAGTACTTC	CAISGGTGNYEQYF	TRBV10-3*01	TRBJ2-7*01	6	CC Twin 2B	Gut-homing cells	Male	23	Monozygotic	Concordant	Crohn's disease	2.609	0.022	CAISGGTG.YEQYF	3						0.047
TGCGCTGTGAGAGATCCGGGCAGGAGAGCACTTACTTTT	CAVRDPGRRALTF	TRAV1-1*01	TRAJ5*01	3	CC Twin 2B	Tregs	Male	23	Monozygotic	Concordant	Crohn's disease	2.609	0.025								0.036
TGCGCTGTGAGAGATCCGGGCAGGAGAGCACTTACTTTT	CAVRDPGRRALTF	TRAV1-1*01	TRAJ5*01	33	CC Twin 2A	Tregs	Male	23	Monozygotic	Concordant	Crohn's disease	2.609	0.025								0.036
TGTGCAGCAAGTGAGCATTCAGGATACAGCACCCTCACCTTT	CAASEHSGYSTLTF	TRAV13-1*01	TRAJ11*01	1	DC Twin 8A	Tregs	Female	34	Monozygotic	Discordant	Crohn's disease	2.609	0.03	CAAS.NSGYSTLTF	6						0.072
TGTGCCAGCAGTCCGTCCGGGACAGGGGGCGAAGATACGCAGTATTTT	CASSPSGTGGEDTQYF	TRBV28*01	TRBJ2-3*01	3	CC Twin 2B	Non gut-homing cells	Male	23	Monozygotic	Concordant	Crohn's disease	2.609	0.03	CASSp[AS]GTGGEETQYF	7						0.041
TGTGCCAGCAGTCCGTCCGGGACAGGGGGCGAAGATACGCAGTATTTT	CASSPSGTGGEDTQYF	TRBV28*01	TRBJ2-3*01	5	CC Twin 2B	Gut-homing cells	Male	23	Monozygotic	Concordant	Crohn's disease	2.609	0.03	CASSp[AS]GTGGEETQYF	7						0.041
TGTGCCAGCAGCTTAGGCGCAGGCCACTCCTCCTACGAGCAGTACTTC	CASSLGAGHSSYEQYF	TRBV7-2*01	TRBJ2-7*01	10	CC Twin 2B	Non gut-homing cells	Male	23	Monozygotic	Concordant	Crohn's disease	2.609	0.03	CASSLGAG[HG]SSYEQYF	2						0.07
TGTGCCAGCAGCTTAGGCGCAGGCCACTCCTCCTACGAGCAGTACTTC	CASSLGAGHSSYEQYF	TRBV7-2*01	TRBJ2-7*01	37	CC Twin 2B	Gut-homing cells	Male	23	Monozygotic	Concordant	Crohn's disease	2.609	0.03	CASSLGAG[HG]SSYEQYF	2						0.07
TGCAGCGTTGCCTCGGGACAGACCTACGAGCAGTACTTC	CSVASGQTYEQYF	TRBV29-1*01	TRBJ2-7*01	18	CC Twin 2A	Non gut-homing cells	Male	23	Monozygotic	Concordant	Crohn's disease	2.609	0.03								0.106
TGTGCCAGCAGCTTAGGCGCAGGCCACTCCTCCTACGAGCAGTACTTC	CASSLGAGHSSYEQYF	TRBV7-2*01	TRBJ2-7*01	7	CC Twin 2A	Gut-homing cells	Male	23	Monozygotic	Concordant	Crohn's disease	2.609	0.03	CASSLGAG[HG]SSYEQYF	2						0.07
TGTGCAGAGAATATGGAATATGGAAACAAACTGGTCTTT	CAENMEYGNKLVF	TRAV13-2*01	TRAJ47*01	1	DC Twin 7B	Tregs	Female	36	Monozygotic	Discordant	Healthy cotwin	2.608	0.004	CAeSMEYGNKLVF	4						0.079
TGTGCAGAGAATATGGAATATGGAAACAAACTGGTCTTT	CAENMEYGNKLVF	TRAV13-2*01	TRAJ47*01	1	CC Twin 3B	Gut-homing cells	Female	21	Monozygotic	Concordant	Crohn's disease	2.608	0.004	CAeSMEYGNKLVF	4						0.079
TGTGCCAGCAGCTTGGCTGGGCGAGAGACCCAGTACTTC	CASSLAGRETQYF	TRBV5-6*01	TRBJ2-5*01	10	DC Twin 8A	Tregs	Female	34	Monozygotic	Discordant	Crohn's disease	2.608	0.003	CASSLaGRETQYF	4						0.04
TGTGCAGAGACCGCGGACTTTGGAAATGAGAAATTAACCTTT	CAETADFGNEKLTF	TRAV13-2*01	TRAJ48*01	1	DC Twin 8A	Gut-homing cells	Female	34	Monozygotic	Discordant	Crohn's disease	2.607	0.033								0.064
TGTGCCATTAGACAGGGGGGGACTGAAGCTTTCTTT	CAIRQGGTEAFF	TRBV10-3*01	TRBJ1-1*01	2	DC Twin 8A	Non gut-homing cells	Female	34	Monozygotic	Discordant	Crohn's disease	2.607	0.033								0.067
TGCAGGGTAGGGACTAGCGGGGACGAGCAGTACTTC	CRVGTSGDEQYF	TRBV20-1*01	TRBJ2-7*01	6	DC Twin 8A	Gut-homing cells	Female	34	Monozygotic	Discordant	Crohn's disease	2.607	0.033								0.026
TGTGCTCTAGCCGGCACTGCCAGTAAACTCACCTTT	CALAGTASKLTF	TRAV6*01	TRAJ44*01	4	DC Twin 7A	Tregs	Female	36	Monozygotic	Discordant	Crohn's disease	2.607	0.033								0.03
TGTGCAGAGAATAGAGAGAACACAGGCTTTCAGAAACTTGTATTT	CAENRENTGFQKLVF	TRAV13-2*01	TRAJ8*01	8	DC Twin 6A	Gut-homing cells	Male	18	Monozygotic	Discordant	Crohn's disease	2.607	0.033								0.036
TGTGCTGTGAGGCCGAATTCAGGATACAGCACCCTCACCTTT	CAVRPNSGYSTLTF	TRAV8-6*01	TRAJ11*01	1	DC Twin 6A	Gut-homing cells	Male	18	Monozygotic	Discordant	Crohn's disease	2.607	0.033								0.047
TGCAGTGCCGGGACTAGCGGGGATGAGCAGTTCTTC	CSAGTSGDEQFF	TRBV20-1*01	TRBJ2-1*01	5	DC Twin 6A	Non gut-homing cells	Male	18	Monozygotic	Discordant	Crohn's disease	2.607	0.033								0.039
TGCAGTGCTCGAGGGGAGAGGGGCTACAATGAGCAGTTCTTC	CSARGERGYNEQFF	TRBV20-1*01	TRBJ2-1*01	1	DC Twin 6A	Gut-homing cells	Male	18	Monozygotic	Discordant	Crohn's disease	2.607	0.033	CSARG[EG]RGYNEQFF	2						0.047
TGTGCAGAGACCGCGGACTTTGGAAATGAGAAATTAACCTTT	CAETADFGNEKLTF	TRAV13-2*01	TRAJ48*01	5	CC Twin 3B	Gut-homing cells	Female	21	Monozygotic	Concordant	Crohn's disease	2.607	0.033								0.064
TGTGCTCTGGCCGGCACTGCCAGTAAACTCACCTTT	CALAGTASKLTF	TRAV6*01	TRAJ44*01	1	CC Twin 3B	Tregs	Female	21	Monozygotic	Concordant	Crohn's disease	2.607	0.033								0.03
TGTGCTGTGACCAAGGGCGGTAACCAGTTCTATTTT	CAVTKGGNQFYF	TRAV8-4*01	TRAJ49*01	11	CC Twin 3A	Gut-homing cells	Female	21	Monozygotic	Concordant	Crohn's disease	2.607	0.033								0.09
TGTGCTCTGAGGGGTGACTCAGGAACCTACAAATACATCTTT	CALRGDSGTYKYIF	TRAV9-2*01	TRAJ40*01	3	CC Twin 2B	Gut-homing cells	Male	23	Monozygotic	Concordant	Crohn's disease	2.607	0.033								0.191
TGCAGTGCCGGGACAGAGGCCTACGAGCAGTACTTC	CSAGTEAYEQYF	TRBV20-1*01	TRBJ2-7*01	2	CC Twin 2B	Non gut-homing cells	Male	23	Monozygotic	Concordant	Crohn's disease	2.607	0.033								0.079
TGTGCAGAAGGTACCTTT	CAEGTF	TRAV5*01	TRAJ13*01	2	CC Twin 2A	Non gut-homing cells	Male	23	Monozygotic	Concordant	Crohn's disease	2.607	0.033	CAEGL[IF]F	3						0
TGTGCCATCAGCGGACAGGGGGGGACAGATACGCAGTATTTT	CAISGQGGTDTQYF	TRBV10-3*01	TRBJ2-3*01	1	CC Twin 2A	Non gut-homing cells	Male	23	Monozygotic	Concordant	Crohn's disease	2.607	0.033								0.07
TGTGCCAGCAGTCTCGGACAGGTGGGCACTGAAGCTTTCTTT	CASSLGQVGTEAFF	TRBV12-4*01	TRBJ1-1*01	1	DC Twin 6A	Gut-homing cells	Male	18	Monozygotic	Discordant	Crohn's disease	2.606	0.022								0.041
TGCAGTGCTAGTTACACAAACACTGAAGCTTTCTTT	CSASYTNTEAFF	TRBV20-1*01	TRBJ1-1*01	13	DC Twin 6A	Non gut-homing cells	Male	18	Monozygotic	Discordant	Crohn's disease	2.606	0.022	CSASY[DT]NTEAFF	2						0.029
TGCAGTGCTAGAGGCGGGGGACCCTTCAATGAGCAGTTCTTC	CSARGGGPFNEQFF	TRBV20-1*01	TRBJ2-1*01	4	CC Twin 3A	Tregs	Female	21	Monozygotic	Concordant	Crohn's disease	2.606	0.022								0.066
TGTGCCAGCAGCTTAGCTGGCAGGGGGGAGCAGTACTTC	CASSLAGRGEQYF	TRBV7-9*01	TRBJ2-7*01	1	CC Twin 2B	Tregs	Male	23	Monozygotic	Concordant	Crohn's disease	2.606	0.022								0.122
TGCGCCAGCAGCTTGGAGTTGTCTAACTATGGCTACACCTTC	CASSLELSNYGYTF	TRBV5-1*01	TRBJ1-2*01	21	CC Twin 1A	Tregs	Male	26	Monozygotic	Concordant	Crohn's disease	2.606	0.022								0.081
TGTGCTTTTCGGGTTTTCAATAACAATGACATGCGCTTT	CAFRVFNNNDMRF	TRAV38-1*01	TRAJ43*01	1	DC Twin 8A	Non gut-homing cells	Female	34	Monozygotic	Discordant	Crohn's disease	2.606	0.03								0.169
TGTGCTTTCATGAAGCATACAGGGGGTTACCAGAAAGTTACCTTT	CAFMKHTGGYQKVTF	TRAV38-1*01	TRAJ13*01	7	DC Twin 8A	Gut-homing cells	Female	34	Monozygotic	Discordant	Crohn's disease	2.606	0.03								0.036
TGTGCCAGCACTTCTGGACAGGGAGAGACCCAGTACTTC	CASTSGQGETQYF	TRBV7-2*01	TRBJ2-5*01	2	DC Twin 8A	Gut-homing cells	Female	34	Monozygotic	Discordant	Crohn's disease	2.606	0.03								0.039
TGTGCCAGCAGCCTTGGACCAGGGGGCCAAGAGACCCAGTACTTC	CASSLGPGGQETQYF	TRBV5-4*01	TRBJ2-5*01	4	DC Twin 5A	Gut-homing cells	Male	59	Monozygotic	Discordant	Crohn's disease	2.606	0.03								0.109
TGTGCAATGATTAAGAATGCAGGCAAATCAACCTTT	CAMIKNAGKSTF	TRAV12-3*01	TRAJ27*01	1	CC Twin 3B	Gut-homing cells	Female	21	Monozygotic	Concordant	Crohn's disease	2.606	0.03								0.1
TGTGCTACGGAACATGGCTCTAGCAACACAGGCAAACTAATCTTT	CATEHGSSNTGKLIF	TRAV17*01	TRAJ37*01	2	CC Twin 3B	Gut-homing cells	Female	21	Monozygotic	Concordant	Crohn's disease	2.606	0.03	CAVE.GSSNTGKLIF	7						0.07
TGTGCTTTCAGAGTATTCAATAACAATGACATGCGCTTT	CAFRVFNNNDMRF	TRAV38-1*01	TRAJ43*01	1	CC Twin 2B	Tregs	Male	23	Monozygotic	Concordant	Crohn's disease	2.606	0.03								0.169
TGTGCTACCGAACATGGCTCTAGCAACACAGGCAAACTAATCTTT	CATEHGSSNTGKLIF	TRAV17*01	TRAJ37*01	1	CC Twin 1A	Gut-homing cells	Male	26	Monozygotic	Concordant	Crohn's disease	2.606	0.03	CAVE.GSSNTGKLIF	7						0.07
TGTGCTGTGAGCGATAAAAATTATGGAGGAAGCCAAGGAAATCTCATCTTT	CAVSDKNYGGSQGNLIF	TRAV8-4*01	TRAJ42*01	4	DC Twin 7A	Tregs	Female	36	Monozygotic	Discordant	Crohn's disease	2.604	0.034	CAVSD[EK]NYGGSQGNLIF	2						0.116
TGTGCAGAGAGTCGTCTGGATAGCAGCTATAAATTGATCTTC	CAESRLDSSYKLIF	TRAV5*01	TRAJ12*01	2	CC Twin 3B	Gut-homing cells	Female	21	Monozygotic	Concordant	Crohn's disease	2.604	0.034								0.114
TGTGTGGCTTCGGCTTCTGGTTCTGCAAGGCAACTGACCTTT	CVASASGSARQLTF	TRAV12-1*01	TRAJ22*01	1	CC Twin 2B	Gut-homing cells	Male	23	Monozygotic	Concordant	Crohn's disease	2.604	0.034	CVVS[PD]SGSARQLTF	7						0.047
TGTGCTGTGCAACAACTGAATTATGGAGGAAGCCAAGGAAATCTCATCTTT	CAVQQLNYGGSQGNLIF	TRAV20*01	TRAJ42*01	2	CC Twin 2B	Gut-homing cells	Male	23	Monozygotic	Concordant	Crohn's disease	2.604	0.034								0.059
TGTGCCAGCAGTCTACAGATCTCCTATAATTCACCCCTCCACTTT	CASSLQISYNSPLHF	TRBV12-3*01	TRBJ1-6*01	12	CC Twin 2B	Gut-homing cells	Male	23	Monozygotic	Concordant	Crohn's disease	2.604	0.034								0.061
TGTGCTGTGGCCCCCGGGGGCAAACTAATCTTT	CAVAPGGKLIF	TRAV21*01	TRAJ37*01	1	CC Twin 2A	Gut-homing cells	Male	23	Monozygotic	Concordant	Crohn's disease	2.604	0.034	CAV[AN]PGGKLIF	2						0.063
TGTGCCAGCAGTCTACAGATCTCCTATAATTCACCCCTCCACTTT	CASSLQISYNSPLHF	TRBV12-3*01	TRBJ1-6*01	1	CC Twin 2A	Gut-homing cells	Male	23	Monozygotic	Concordant	Crohn's disease	2.604	0.034								0.061
TGTGCCATCAGTGGGGGGACAGGGGACTACGAGCAGTACTTC	CAISGGTGDYEQYF	TRBV10-3*01	TRBJ2-7*01	1	CC Twin 4B	Gut-homing cells	Male	29	Monozygotic	Concordant	Crohn's disease	2.603	0.022	CAISGGTG.YEQYF	3						0.047
TGTGCCAGCTCTCCCGGACTAGCGGAACGGAATGAGCAGTTCTTC	CASSPGLAERNEQFF	TRBV18*01	TRBJ2-1*01	1	CC Twin 2B	Non gut-homing cells	Male	23	Monozygotic	Concordant	Crohn's disease	2.603	0.022	CASSPGLAE[RH]NEQFF	2						0.056
TGTGCCAGCTCTCCCGGACTAGCGGAACGGAATGAGCAGTTCTTC	CASSPGLAERNEQFF	TRBV18*01	TRBJ2-1*01	16	CC Twin 2B	Tregs	Male	23	Monozygotic	Concordant	Crohn's disease	2.603	0.022	CASSPGLAE[RH]NEQFF	2						0.056
TGTGCCAGCTCTCCCGGACTAGCGGAACGGAATGAGCAGTTCTTC	CASSPGLAERNEQFF	TRBV18*01	TRBJ2-1*01	6	CC Twin 2A	Tregs	Male	23	Monozygotic	Concordant	Crohn's disease	2.603	0.022	CASSPGLAE[RH]NEQFF	2						0.056
TGCGCCAGCAGCACGGGACAGGGGGGCAATCAGCCCCAGCATTTT	CASSTGQGGNQPQHF	TRBV5-1*01	TRBJ1-5*01	3	CC Twin 2A	Gut-homing cells	Male	23	Monozygotic	Concordant	Crohn's disease	2.603	0.022	CASS.GQGGNQPQHF	3						0.04
TGTGCCAGCAGTCCCCAGACACCGAACACTGAAGCTTTCTTT	CASSPQTPNTEAFF	TRBV28*01	TRBJ1-1*01	2	DC Twin 8A	Gut-homing cells	Female	34	Monozygotic	Discordant	Crohn's disease	2.603	0.03								0.034
TGTGCCAGCAGCCCCGGGGGGGGCGGCACCGGGGAGCTGTTTTTT	CASSPGGGGTGELFF	TRBV28*01	TRBJ2-2*01	5	DC Twin 8A	Tregs	Female	34	Monozygotic	Discordant	Crohn's disease	2.603	0.03								0.074
TGTGCAGCAAGTATCGAGGGTTCAGGATACAGCACCCTCACCTTT	CAASIEGSGYSTLTF	TRAV13-1*01	TRAJ11*01	1	DC Twin 6A	Non gut-homing cells	Male	18	Monozygotic	Discordant	Crohn's disease	2.603	0.03								0.035
TGTGCCAGCAGCTTATCGGGCAGGACGTACGAGCAGTACTTC	CASSLSGRTYEQYF	TRBV7-2*01	TRBJ2-7*01	6	DC Twin 6A	Non gut-homing cells	Male	18	Monozygotic	Discordant	Crohn's disease	2.603	0.03								0.045
TGTGCCAGCAGTTTTCCGGGACAGAGCAACTATGGCTACACCTTC	CASSFPGQSNYGYTF	TRBV28*01	TRBJ1-2*01	3	CC Twin 2B	Tregs	Male	23	Monozygotic	Concordant	Crohn's disease	2.603	0.03	CASSFPGQ[AS]NYGYTF	2						0.061
TGTGCCAGCAGTTTCGGACTAGCGGGAACCTACGAGCAGTACTTC	CASSFGLAGTYEQYF	TRBV28*01	TRBJ2-7*01	5	CC Twin 2B	Gut-homing cells	Male	23	Monozygotic	Concordant	Crohn's disease	2.603	0.03	CASS[LF]GLAG.YEQYF	7						0.063
TGTGCCAGCAGTTGGGGAAACAGGGTCTCCTACAATGAGCAGTTCTTC	CASSWGNRVSYNEQFF	TRBV6-2*01	TRBJ2-1*01	6	CC Twin 2B	Non gut-homing cells	Male	23	Monozygotic	Concordant	Crohn's disease	2.603	0.03								0.055
TGTGCCAGCAGTTGGGGAAACAGGGTCTCCTACAATGAGCAGTTCTTC	CASSWGNRVSYNEQFF	TRBV6-2*01	TRBJ2-1*01	18	CC Twin 2B	Tregs	Male	23	Monozygotic	Concordant	Crohn's disease	2.603	0.03								0.055
TGTGCCAGCAGTTGGGGAAACAGGGTCTCCTACAATGAGCAGTTCTTC	CASSWGNRVSYNEQFF	TRBV6-2*01	TRBJ2-1*01	7	CC Twin 2B	Gut-homing cells	Male	23	Monozygotic	Concordant	Crohn's disease	2.603	0.03								0.055
TGTGCCAGCAGCACCGCCGGGACAGGGGGCGAAGAGACCCAGTACTTC	CASSTAGTGGEETQYF	TRBV28*01	TRBJ2-5*01	1	CC Twin 2A	Tregs	Male	23	Monozygotic	Concordant	Crohn's disease	2.603	0.03	CASSp[AS]GTGGEETQYF	7						0.026
TGTGCCAGCAGTTGGGGAAACAGGGTCTCCTACAATGAGCAGTTCTTC	CASSWGNRVSYNEQFF	TRBV6-2*01	TRBJ2-1*01	33	CC Twin 2A	Gut-homing cells	Male	23	Monozygotic	Concordant	Crohn's disease	2.603	0.03								0.055
TGTGCCAGCAGTTGGGGAAACAGGGTCTCCTACAATGAGCAGTTCTTC	CASSWGNRVSYNEQFF	TRBV6-2*01	TRBJ2-1*01	63	CC Twin 2A	Tregs	Male	23	Monozygotic	Concordant	Crohn's disease	2.603	0.03								0.055
TGTGCAATTCGTGACGGAACCTACAAATACATCTTT	CAIRDGTYKYIF	TRAV12-3*01	TRAJ40*01	5	DC Twin 8A	Gut-homing cells	Female	34	Monozygotic	Discordant	Crohn's disease	2.601	0.034								0.036
TGCAGTGCTCCCCAGGGGGTTTCCTACGAGCAGTACTTC	CSAPQGVSYEQYF	TRBV20-1*01	TRBJ2-7*01	4	DC Twin 8A	Tregs	Female	34	Monozygotic	Discordant	Crohn's disease	2.601	0.034								0.058
TGCGCCAGCAGCTTGGAAGGCGAAGGAGATACGCAGTATTTT	CASSLEGEGDTQYF	TRBV5-1*01	TRBJ2-3*01	4	DC Twin 8A	Tregs	Female	34	Monozygotic	Discordant	Crohn's disease	2.601	0.034	CASSLEG[DE]GDTQYF	2						0.148
TGCATCGTCAGAGTCGAGGGTTCCGGGTATGCACTCAACTTC	CIVRVEGSGYALNF	TRAV26-1*01	TRAJ41*01	1	DC Twin 6A	Non gut-homing cells	Male	18	Monozygotic	Discordant	Crohn's disease	2.601	0.034	CIVRVegSGYALNF	3						0.071
TGTGCTGTGGGGGGAGATGACAAGATCATCTTT	CAVGGDDKIIF	TRAV8-6*01	TRAJ30*01	1	DC Twin 6A	Non gut-homing cells	Male	18	Monozygotic	Discordant	Crohn's disease	2.601	0.034	CA[VG].GDDKIIF	12						0.071
TGTGTGGTGAACGAAGACTTCAACAAATTTTACTTT	CVVNEDFNKFYF	TRAV12-1*01	TRAJ21*01	3	CC Twin 2B	Gut-homing cells	Male	23	Monozygotic	Concordant	Crohn's disease	2.601	0.034	CVVN[EK]DFNKFYF	2						0.098
TGTGCCACCAGCAGCGGGACAGGCTACGAGCAGTACTTC	CATSSGTGYEQYF	TRBV15*01	TRBJ2-7*01	5	CC Twin 2A	Non gut-homing cells	Male	23	Monozygotic	Concordant	Crohn's disease	2.601	0.034								0.051
TGTGCCAGCAGTGTGAGGGACTACGAGCAGTACTTC	CASSVRDYEQYF	TRBV2*01	TRBJ2-7*01	2	CC Twin 2A	Tregs	Male	23	Monozygotic	Concordant	Crohn's disease	2.601	0.034								0.031
TGCCTCGTGGGTGACCTGGAATATGGAAACAAACTGGTCTTT	CLVGDLEYGNKLVF	TRAV4*01	TRAJ47*01	1	DC Twin 8A	Tregs	Female	34	Monozygotic	Discordant	Crohn's disease	2.601	0.022	CLVGD[LM]EYGNKLVF	2						0.027
TGCAGTGCTAGAGTGAACAGGAACACTGAAGCTTTCTTT	CSARVNRNTEAFF	TRBV20-1*01	TRBJ1-1*01	2	DC Twin 7A	Tregs	Female	36	Monozygotic	Discordant	Crohn's disease	2.601	0.022	CSARV[NY]RNTEAFF	2						0.105
TGCAGTGCTAGAGTTAACAGGAACACTGAAGCTTTCTTT	CSARVNRNTEAFF	TRBV20-1*01	TRBJ1-1*01	8	CC Twin 3B	Gut-homing cells	Female	21	Monozygotic	Concordant	Crohn's disease	2.601	0.022	CSARV[NY]RNTEAFF	2						0.105
TGCGCCAGCAGCTTGGTTAGTCCCGGGGAGCTGTTTTTT	CASSLVSPGELFF	TRBV5-1*01	TRBJ2-2*01	6	CC Twin 3B	Tregs	Female	21	Monozygotic	Concordant	Crohn's disease	2.601	0.022								0.04
TGCGCCAGCAGCTTGGATCAGGTCTATGGCTACACCTTC	CASSLDQVYGYTF	TRBV5-1*01	TRBJ1-2*01	2	CC Twin 3B	Tregs	Female	21	Monozygotic	Concordant	Crohn's disease	2.601	0.022								0.136
TGCAGTGCTAGAGTCAACAGAAACACTGAAGCTTTCTTT	CSARVNRNTEAFF	TRBV20-1*01	TRBJ1-1*01	16	CC Twin 3A	Gut-homing cells	Female	21	Monozygotic	Concordant	Crohn's disease	2.601	0.022	CSARV[NY]RNTEAFF	2						0.105
TGCCTCGTGGGTGACCTGGAATATGGAAACAAACTGGTCTTT	CLVGDLEYGNKLVF	TRAV4*01	TRAJ47*01	1	CC Twin 2B	Non gut-homing cells	Male	23	Monozygotic	Concordant	Crohn's disease	2.601	0.022	CLVGD[LM]EYGNKLVF	2						0.027
TGCGCCAGCAGCTTGGTCAGCCCCGGGGAGCTGTTTTTT	CASSLVSPGELFF	TRBV5-1*01	TRBJ2-2*01	9	CC Twin 2A	Tregs	Male	23	Monozygotic	Concordant	Crohn's disease	2.601	0.022								0.04
TGTGCTCTTACAATTTCTTCTGGTTCTGCAAGGCAACTGACCTTT	CALTISSGSARQLTF	TRAV16*01	TRAJ22*01	1	CC Twin 3B	Gut-homing cells	Female	21	Monozygotic	Concordant	Crohn's disease	2.6	0.031	CAL[RT]ISSGSARQLTF	2						0.041
TGCGCCAGCAGCCAAGGGGCCAAGAACACTGAAGCTTTCTTT	CASSQGAKNTEAFF	TRBV4-3*01	TRBJ1-1*01	4	CC Twin 3B	Gut-homing cells	Female	21	Monozygotic	Concordant	Crohn's disease	2.6	0.031	CASSQG[AG]KNTEAFF	2						0.116
TGCGCCAGCAGCCAAGGGGCCAAAAACACTGAAGCTTTCTTT	CASSQGAKNTEAFF	TRBV4-3*01	TRBJ1-1*01	5	CC Twin 3A	Gut-homing cells	Female	21	Monozygotic	Concordant	Crohn's disease	2.6	0.031	CASSQG[AG]KNTEAFF	2						0.116
TGTGCTTTCAAGAGCACCAATGCAGGCAAATCAACCTTT	CAFKSTNAGKSTF	TRAV38-1*01	TRAJ27*01	55	CC Twin 2A	Tregs	Male	23	Monozygotic	Concordant	Crohn's disease	2.6	0.031	CAFksTNAGKSTF	3						0.09
TGCGCCAGCAGCATCGGCGCGGGGAGCTCAGATACGCAGTATTTT	CASSIGAGSSDTQYF	TRBV5-1*01	TRBJ2-3*01	2	DC Twin 8A	Tregs	Female	34	Monozygotic	Discordant	Crohn's disease	2.598	0.034								0.058
TGTGTGGTGCGATCTTATAACACCAATGCAGGCAAATCAACCTTT	CVVRSYNTNAGKSTF	TRAV12-1*01	TRAJ27*01	5	CC Twin 4B	Tregs	Male	29	Monozygotic	Concordant	Crohn's disease	2.598	0.034								0.057
TGCAGTGCTTGGGACCGTAGCACAGATACGCAGTATTTT	CSAWDRSTDTQYF	TRBV20-1*01	TRBJ2-3*01	5	CC Twin 4A	Gut-homing cells	Male	29	Monozygotic	Concordant	Crohn's disease	2.598	0.034								0.126
TGTGCTGTGCAGGCGTTCGGGGGCTTTCAGAAACTTGTATTT	CAVQAFGGFQKLVF	TRAV20*01	TRAJ8*01	2	CC Twin 2B	Gut-homing cells	Male	23	Monozygotic	Concordant	Crohn's disease	2.598	0.034								0.058
TGCATCGTCAGAGTCCCATCATACAACTTCAACAAATTTTACTTT	CIVRVPSYNFNKFYF	TRAV26-1*01	TRAJ21*01	2	CC Twin 2B	Gut-homing cells	Male	23	Monozygotic	Concordant	Crohn's disease	2.598	0.034	CIVRVP.YNFNKFYF	3						0.048
TGCATCGTCAGAGTCCCATCATACAACTTCAACAAATTTTACTTT	CIVRVPSYNFNKFYF	TRAV26-1*01	TRAJ21*01	3	CC Twin 2A	Gut-homing cells	Male	23	Monozygotic	Concordant	Crohn's disease	2.598	0.034	CIVRVP.YNFNKFYF	3						0.048
TGTGCCAGCAGCCAAGCCCTCGGGGATACGCAGTATTTT	CASSQALGDTQYF	TRBV14*01	TRBJ2-3*01	1	CC Twin 2A	Gut-homing cells	Male	23	Monozygotic	Concordant	Crohn's disease	2.598	0.034								0.035
TGTGCCAGCAGCCAATGGGGGGAGACCCAGTACTTC	CASSQWGETQYF	TRBV14*01	TRBJ2-5*01	1	CC Twin 2A	Gut-homing cells	Male	23	Monozygotic	Concordant	Crohn's disease	2.598	0.034								0.077
TGTGCCAGCAGTTTAAATACAGGGGGCAATCAGCCCCAGCATTTT	CASSLNTGGNQPQHF	TRBV12-3*01	TRBJ1-5*01	22	CC Twin 1A	Tregs	Male	26	Monozygotic	Concordant	Crohn's disease	2.598	0.034								0.039
TGTGCTACGGGGTCGAATTCTGGGGGTTACCAGAAAGTTACCTTT	CATGSNSGGYQKVTF	TRAV17*01	TRAJ13*01	1	DC Twin 8A	Non gut-homing cells	Female	34	Monozygotic	Discordant	Crohn's disease	2.598	0.031								0.047
TGTGCCAGCAGCCTGTGGGGGGTATCCTACGAGCAGTACTTC	CASSLWGVSYEQYF	TRBV5-4*01	TRBJ2-7*01	3	DC Twin 8A	Tregs	Female	34	Monozygotic	Discordant	Crohn's disease	2.598	0.031								0.041
TGTGCAGTTCCCAAAATTCAGGGAGCCCAGAAGCTGGTATTT	CAVPKIQGAQKLVF	TRAV13-1*01	TRAJ54*01	8	CC Twin 3B	Gut-homing cells	Female	21	Monozygotic	Concordant	Crohn's disease	2.598	0.031	CAVrkIQGAQKLVF	3						0.032
TGTGCCAGCAGCTTCAGGGACACAGATACGCAGTATTTT	CASSFRDTDTQYF	TRBV7-2*01	TRBJ2-3*01	1	CC Twin 3B	Tregs	Female	21	Monozygotic	Concordant	Crohn's disease	2.598	0.031			PQPELPYPQPE	Œ±-gliadin,Gliadin	Triticum aestivum	Microbial	HLA-DQA1*0501_HLA-QB1*0201,HLA-DQB1*02	0.293
TGTGCCAGCAGCTTCCGCGACACAGATACGCAGTATTTT	CASSFRDTDTQYF	TRBV7-2*01	TRBJ2-3*01	12	CC Twin 3B	Gut-homing cells	Female	21	Monozygotic	Concordant	Crohn's disease	2.598	0.031			PQPELPYPQPE	Œ±-gliadin,Gliadin	Triticum aestivum	Microbial	HLA-DQA1*0501_HLA-QB1*0201,HLA-DQB1*02	0.293
TGTGCCAGCAGTTTTTCAGGCGAGACCTATGGCTACACCTTC	CASSFSGETYGYTF	TRBV28*01	TRBJ1-2*01	1	CC Twin 2B	Non gut-homing cells	Male	23	Monozygotic	Concordant	Crohn's disease	2.598	0.031	CASSFSGE[ST]YGYTF	2						0.035
TGTGCCAGCAGTTTTTCAGGCGAGACCTATGGCTACACCTTC	CASSFSGETYGYTF	TRBV28*01	TRBJ1-2*01	7	CC Twin 2B	Gut-homing cells	Male	23	Monozygotic	Concordant	Crohn's disease	2.598	0.031	CASSFSGE[ST]YGYTF	2						0.035
TGTGCCTCAACTGGGGGCTCTGGAAACACCATATATTTT	CASTGGSGNTIYF	TRBV28*01	TRBJ1-3*01	1	CC Twin 2B	Non gut-homing cells	Male	23	Monozygotic	Concordant	Crohn's disease	2.598	0.031								0.032
TGTGCCAGCAGTTTTTCAGGCGAGACCTATGGCTACACCTTC	CASSFSGETYGYTF	TRBV28*01	TRBJ1-2*01	5	CC Twin 2A	Gut-homing cells	Male	23	Monozygotic	Concordant	Crohn's disease	2.598	0.031	CASSFSGE[ST]YGYTF	2						0.035
TGTGCCAGCACAGGGGGCTCTGGAAACACCATATATTTT	CASTGGSGNTIYF	TRBV28*01	TRBJ1-3*01	1	CC Twin 2A	Gut-homing cells	Male	23	Monozygotic	Concordant	Crohn's disease	2.598	0.031								0.032
TGCAGCGTTGTAGGGGGGCGGGAGACCCAGTACTTC	CSVVGGRETQYF	TRBV29-1*01	TRBJ2-5*01	3	CC Twin 2A	Tregs	Male	23	Monozygotic	Concordant	Crohn's disease	2.598	0.031								0.047
TGTGCCAGCAGCCGTTACACAGATACGCAGTATTTT	CASSRYTDTQYF	TRBV14*01	TRBJ2-3*01	2	DC Twin 8A	Tregs	Female	34	Monozygotic	Discordant	Crohn's disease	2.595	0.034								0.029
TGTGCTCTGACCCTGAATAGTGGAGGTAGCAACTATAAACTGACATTT	CALTLNSGGSNYKLTF	TRAV9-2*01	TRAJ53*01	3	DC Twin 6A	Non gut-homing cells	Male	18	Monozygotic	Discordant	Crohn's disease	2.595	0.034								0.047
TGTGCCAGCAGCGCGTTTACCGGGGAGCTGTTTTTT	CASSAFTGELFF	TRBV9*01	TRBJ2-2*01	3	CC Twin 3B	Tregs	Female	21	Monozygotic	Concordant	Crohn's disease	2.595	0.034	CASSL.TGELFF	10						0.016
TGTGCTGGCTCTACTAGCAACACAGGCAAACTAATCTTT	CAGSTSNTGKLIF	TRAV35*01	TRAJ37*01	1	CC Twin 2B	Tregs	Male	23	Monozygotic	Concordant	Crohn's disease	2.595	0.034	CA..SSNTGKLIF	29						0.135
TGTGCTGCCCGGGGGGCTAACTTTGGAAATGAGAAATTAACCTTT	CAARGANFGNEKLTF	TRAV41*01	TRAJ48*01	1	CC Twin 2A	Tregs	Male	23	Monozygotic	Concordant	Crohn's disease	2.595	0.034	CAvrG[AS]NFGNEKLTF	6						0.061
TGTGCTCTGACCCTTAATAGTGGAGGTAGCAACTATAAACTGACATTT	CALTLNSGGSNYKLTF	TRAV9-2*01	TRAJ53*01	3	CC Twin 2A	Tregs	Male	23	Monozygotic	Concordant	Crohn's disease	2.595	0.034								0.047
TGTGCCAGCAGCCAACGAACAGCTAACTATGGCTACACCTTC	CASSQRTANYGYTF	TRBV3-1*01	TRBJ1-2*01	2	DC Twin 8A	Gut-homing cells	Female	34	Monozygotic	Discordant	Crohn's disease	2.595	0.022								0.052
TGCGCCAGCAGCCCGGGCGGGGAGCTGTTTTTT	CASSPGGELFF	TRBV5-1*01	TRBJ2-2*01	6	DC Twin 8A	Tregs	Female	34	Monozygotic	Discordant	Crohn's disease	2.595	0.022								0.068
TGCAGTGCTTTGAGGGACACTGAAGCTTTCTTT	CSALRDTEAFF	TRBV20-1*01	TRBJ1-1*01	2	CC Twin 1A	Tregs	Male	26	Monozygotic	Concordant	Crohn's disease	2.595	0.022	CSALRnTEAFF	5						0.088
TGTGCTTTCATGAAGCATGTGAGCAATAACAATGACATGCGCTTT	CAFMKHVSNNNDMRF	TRAV38-1*01	TRAJ43*01	3	CC Twin 1A	Tregs	Male	26	Monozygotic	Concordant	Crohn's disease	2.595	0.031								0.056
TGTGCCAGCAGCAGGGGGACGAACACTGAAGCTTTCTTT	CASSRGTNTEAFF	TRBV11-3*01	TRBJ1-1*01	3	CC Twin 1A	Tregs	Male	26	Monozygotic	Concordant	Crohn's disease	2.595	0.031								0.034
TGTGCCAGCTCACCCATTAGCAGGAACACTGAAGCTTTCTTT	CASSPISRNTEAFF	TRBV18*01	TRBJ1-1*01	5	CC Twin 3A	Gut-homing cells	Female	21	Monozygotic	Concordant	Crohn's disease	2.594	0.025								0.031
TGCATCCAGGAGGGCCAGAAGCTGCTCTTT	CIQEGQKLLF	TRAV26-2*01	TRAJ16*01	1	CC Twin 2B	Non gut-homing cells	Male	23	Monozygotic	Concordant	Crohn's disease	2.593	0.042								0
TGCATCCAGGAGGGCCAGAAGCTGCTCTTT	CIQEGQKLLF	TRAV26-2*01	TRAJ16*01	5	CC Twin 2A	Tregs	Male	23	Monozygotic	Concordant	Crohn's disease	2.593	0.042								0
TGTGCCAGCAGCCAAGGACAGAGCCAAGAGACCCAGTACTTC	CASSQGQSQETQYF	TRBV4-2*01	TRBJ2-5*01	7	DC Twin 6A	Gut-homing cells	Male	18	Monozygotic	Discordant	Crohn's disease	2.592	0.034								0.079
TGCGCCAGCAGCAGTGGGACAGGGGGTTTCTACGAGCAGTACTTC	CASSSGTGGFYEQYF	TRBV5-1*01	TRBJ2-7*01	1	DC Twin 6A	Gut-homing cells	Male	18	Monozygotic	Discordant	Crohn's disease	2.592	0.034								0.044
TGTGCCAGCAGCGTAGGTATAGGGGACGAGCAGTACTTC	CASSVGIGDEQYF	TRBV9*01	TRBJ2-7*01	1	DC Twin 6A	Tregs	Male	18	Monozygotic	Discordant	Crohn's disease	2.592	0.034								0.08
TGTGCAATGACCAGGGGCTACAAGCTCAGCTTT	CAMTRGYKLSF	TRAV12-3*01	TRAJ20*01	4	CC Twin 2B	Non gut-homing cells	Male	23	Monozygotic	Concordant	Crohn's disease	2.592	0.034								0.109
TGTGCCAGCAGCTTCAGAGAGACCCGGTACTTC	CASSFRETRYF	TRBV5-6*01	TRBJ2-5*01	2	CC Twin 2B	Gut-homing cells	Male	23	Monozygotic	Concordant	Crohn's disease	2.592	0.034	CASSFRETQYF	5						0.048
TGTGCCAGCAGTCTATCGGGCACCGGAGGCTACACCTTC	CASSLSGTGGYTF	TRBV27*01	TRBJ1-2*01	4	CC Twin 1B	Gut-homing cells	Male	26	Monozygotic	Concordant	Crohn's disease	2.592	0.034								0.189
TGTGCCATCAGTGACGGCAGCTACAATGAGCAGTTCTTC	CAISDGSYNEQFF	TRBV10-3*01	TRBJ2-1*01	1	DC Twin 8A	Non gut-homing cells	Female	34	Monozygotic	Discordant	Crohn's disease	2.592	0.022	CAISD[SG]SYNEQFF	2	YLVALGINAV	NS3-Mutant,K1Y	Synthetic,Hepatitis C virus	Synthetic	HLA-A*0201	0.275
TGTGCCAGCTCACCAGGGAGGGCGGATCAGCCCCAGCATTTT	CASSPGRADQPQHF	TRBV18*01	TRBJ1-5*01	4	DC Twin 8A	Gut-homing cells	Female	34	Monozygotic	Discordant	Crohn's disease	2.592	0.022								0.08
TGTGCCAGCTCACCCGGCAGGGCTGATCAGCCCCAGCATTTT	CASSPGRADQPQHF	TRBV18*01	TRBJ1-5*01	2	DC Twin 8A	Tregs	Female	34	Monozygotic	Discordant	Crohn's disease	2.592	0.022								0.08
TGCAGTGCTAACCAGGGGGCGGGTGGCTACACCTTC	CSANQGAGGYTF	TRBV20-1*01	TRBJ1-2*01	2	DC Twin 8A	Tregs	Female	34	Monozygotic	Discordant	Crohn's disease	2.592	0.022	CSA[PN]QGAGGYTF	2						0.119
TGTGCCAGTAGTATCGCAGGGCGGAACACTGAAGCTTTCTTT	CASSIAGRNTEAFF	TRBV19*01	TRBJ1-1*01	1	DC Twin 6A	Tregs	Male	18	Monozygotic	Discordant	Crohn's disease	2.592	0.022								0.047
TGTGCCAGCAGCTTGTACAGGGACACCGGGGAGCTGTTTTTT	CASSLYRDTGELFF	TRBV7-3*01	TRBJ2-2*01	5	CC Twin 2B	Tregs	Male	23	Monozygotic	Concordant	Crohn's disease	2.592	0.022	CASSL.RDTGELFF	3						0.09
TGTGCAGAGAATACAGGTGACAGCTGGGGGAAATTGCAGTTT	CAENTGDSWGKLQF	TRAV13-2*01	TRAJ24*01	1	DC Twin 6A	Non gut-homing cells	Male	18	Monozygotic	Discordant	Crohn's disease	2.59	0.034								0.052
TGTGCCGTGAATGCGCAGAATGACATGCGCTTT	CAVNAQNDMRF	TRAV8-1*01	TRAJ43*01	3	DC Twin 6A	Non gut-homing cells	Male	18	Monozygotic	Discordant	Crohn's disease	2.59	0.034	CAVNA[QH]NDMRF	2						0
TGTGTTGTGAGTAGAGTGGATAGCAGCTATAAATTGATCTTC	CVVSRVDSSYKLIF	TRAV8-2*01	TRAJ12*01	1	DC Twin 6A	Non gut-homing cells	Male	18	Monozygotic	Discordant	Crohn's disease	2.59	0.034	CVVS[AR]VDSSYKLIF	2						0.057
TGTGTGGTGATCGAGTACAATAACAATGACATGCGCTTT	CVVIEYNNNDMRF	TRAV12-1*01	TRAJ43*01	1	CC Twin 4A	Tregs	Male	29	Monozygotic	Concordant	Crohn's disease	2.59	0.034	CVVI.YNNNDMRF	4						0.105
TGTGCCGTGATCCCGAACAGAGATGACAAGATCATCTTT	CAVIPNRDDKIIF	TRAV8-1*01	TRAJ30*01	3	CC Twin 3B	Gut-homing cells	Female	21	Monozygotic	Concordant	Crohn's disease	2.59	0.034	CAV[GS].NRDDKIIF	18	VPTVWRSSL	Ring finger protein 43 (RNF43),Ring finger protein 43 mutant (RNF43)	Homo sapiens,Synthetic	Synthetic	HLA-B*0702,HLA-B‚àó0702	0.215
TGCGGCACAGAGTTCTCCGGTAACCAGTTCTATTTT	CGTEFSGNQFYF	TRAV30*01	TRAJ49*01	1	CC Twin 2B	Gut-homing cells	Male	23	Monozygotic	Concordant	Crohn's disease	2.59	0.034								0.036
TGTGCTGTCAGGGATAATAATGCAGGCAACATGCTCACCTTT	CAVRDNNAGNMLTF	TRAV41*01	TRAJ39*01	1	CC Twin 2B	Gut-homing cells	Male	23	Monozygotic	Concordant	Crohn's disease	2.59	0.034	C[IA]VR..NAGNMLTF	20						0.065
TGTGCTGTCAGGGATAATAATGCAGGCAACATGCTCACCTTT	CAVRDNNAGNMLTF	TRAV41*01	TRAJ39*01	1	CC Twin 2B	Non gut-homing cells	Male	23	Monozygotic	Concordant	Crohn's disease	2.59	0.034	C[IA]VR..NAGNMLTF	20						0.065
TGTGCCGTGATTCCGAACAGAGATGACAAGATCATCTTT	CAVIPNRDDKIIF	TRAV8-1*01	TRAJ30*01	1	CC Twin 2A	Gut-homing cells	Male	23	Monozygotic	Concordant	Crohn's disease	2.59	0.034	CAV[GS].NRDDKIIF	18	VPTVWRSSL	Ring finger protein 43 (RNF43),Ring finger protein 43 mutant (RNF43)	Homo sapiens,Synthetic	Synthetic	HLA-B*0702,HLA-B‚àó0702	0.215
TGTGCCAGCAGTTCGACTAGCTACGAGCAGTACTTC	CASSSTSYEQYF	TRBV2*01	TRBJ2-7*01	2	CC Twin 2A	Tregs	Male	23	Monozygotic	Concordant	Crohn's disease	2.59	0.034	CASSssSYEQYF	3						0.072
TGCCTCGTGGGTGACCCCTACAATAACAATGACATGCGCTTT	CLVGDPYNNNDMRF	TRAV4*01	TRAJ43*01	1	DC Twin 8A	Non gut-homing cells	Female	34	Monozygotic	Discordant	Crohn's disease	2.589	0.023	CLVG[AD]PYNNNDMRF	2						0.036
TGCCTCGTGGGTGACCCGTACAATAACAATGACATGCGCTTT	CLVGDPYNNNDMRF	TRAV4*01	TRAJ43*01	1	DC Twin 8A	Tregs	Female	34	Monozygotic	Discordant	Crohn's disease	2.589	0.023	CLVG[AD]PYNNNDMRF	2						0.036
TGCGCCAGCAGCTTACTAGCAGCCGAAGAGACCCAGTACTTC	CASSLLAAEETQYF	TRBV5-1*01	TRBJ2-5*01	16	DC Twin 8A	Gut-homing cells	Female	34	Monozygotic	Discordant	Crohn's disease	2.589	0.023								0.041
TGTGCCAGCTCACCACCCGCTGGGGGGCGCACAGATACGCAGTATTTT	CASSPPAGGRTDTQYF	TRBV18*01	TRBJ2-3*01	4	CC Twin 3B	Tregs	Female	21	Monozygotic	Concordant	Crohn's disease	2.589	0.023								0.035
TGCAGTGCTAGACAGGGACATAATGAAAAACTGTTTTTT	CSARQGHNEKLFF	TRBV20-1*01	TRBJ1-4*01	3	CC Twin 3A	Tregs	Female	21	Monozygotic	Concordant	Crohn's disease	2.589	0.023	CSARQG[HT]NEKLFF	2						0.066
TGCAGTGCTAGATACCCGAGGGGAAATCAGCCCCAGCATTTT	CSARYPRGNQPQHF	TRBV20-1*01	TRBJ1-5*01	4	CC Twin 2B	Non gut-homing cells	Male	23	Monozygotic	Concordant	Crohn's disease	2.589	0.023	CSARdPRGNQPQHF	5						0.041
TGCCTCGTGGGTGACCCGTACAATAACAATGACATGCGCTTT	CLVGDPYNNNDMRF	TRAV4*01	TRAJ43*01	3	CC Twin 2A	Gut-homing cells	Male	23	Monozygotic	Concordant	Crohn's disease	2.589	0.023	CLVG[AD]PYNNNDMRF	2						0.036
TGCCTCGTGGGTGACCCGTACAATAACAATGACATGCGCTTT	CLVGDPYNNNDMRF	TRAV4*01	TRAJ43*01	1	CC Twin 2A	Non gut-homing cells	Male	23	Monozygotic	Concordant	Crohn's disease	2.589	0.023	CLVG[AD]PYNNNDMRF	2						0.036
TGCGCCAGCAGCCAAGATGGACAGGACGAGCAGTACTTC	CASSQDGQDEQYF	TRBV4-3*01	TRBJ2-7*01	26	CC Twin 2B	Tregs	Male	23	Monozygotic	Concordant	Crohn's disease	2.588	0.043								0.07
TGCGCCAGCAGCCAAGATGGACAGGACGAGCAGTACTTC	CASSQDGQDEQYF	TRBV4-3*01	TRBJ2-7*01	6	CC Twin 2A	Tregs	Male	23	Monozygotic	Concordant	Crohn's disease	2.588	0.043								0.07
TGCGCCAGCAGCTTGGATAGGGGTTGGAATTCACCCCTCCACTTT	CASSLDRGWNSPLHF	TRBV5-1*01	TRBJ1-6*01	7	DC Twin 8A	Tregs	Female	34	Monozygotic	Discordant	Crohn's disease	2.587	0.034	CASSLDRG.NSPLHF	3						0.031
TGTGCTCCATATCAGAAAACCTCCTACGACAAGGTGATATTT	CAPYQKTSYDKVIF	TRAV9-2*01	TRAJ50*01	2	CC Twin 2B	Tregs	Male	23	Monozygotic	Concordant	Crohn's disease	2.587	0.034								0.086
TGTGCTGTGAGGGCTCATAACACCGACAAGCTCATCTTT	CAVRAHNTDKLIF	TRAV3*01	TRAJ34*01	1	DC Twin 8A	Tregs	Female	34	Monozygotic	Discordant	Crohn's disease	2.587	0.003	CAVrsYNTDKLIF	14						0.068
TGTGCTGTGAGAGCCCATAACACCGACAAGCTCATCTTT	CAVRAHNTDKLIF	TRAV3*01	TRAJ34*01	12	CC Twin 3A	Tregs	Female	21	Monozygotic	Concordant	Crohn's disease	2.587	0.003	CAVrsYNTDKLIF	14						0.068
TGTGCCAGCTCAGCTACGATGAACACTGAAGCTTTCTTT	CASSATMNTEAFF	TRBV18*01	TRBJ1-1*01	4	DC Twin 8A	Gut-homing cells	Female	34	Monozygotic	Discordant	Crohn's disease	2.586	0.023	CASS...NTEAFF	51						0.048
TGTGCCAGCTCAGCCACTATGAACACTGAAGCTTTCTTT	CASSATMNTEAFF	TRBV18*01	TRBJ1-1*01	32	DC Twin 5A	Tregs	Male	59	Monozygotic	Discordant	Crohn's disease	2.586	0.023	CASS...NTEAFF	51						0.048
TGTGCCAGCAGCCGAGGACGGTTGAACACTGAAGCTTTCTTT	CASSRGRLNTEAFF	TRBV7-9*01	TRBJ1-1*01	8	CC Twin 2A	Tregs	Male	23	Monozygotic	Concordant	Crohn's disease	2.586	0.025								0.104
TGTGCCAGCAGTGAAGGGACAGTCTATGGCTACACCTTC	CASSEGTVYGYTF	TRBV2*01	TRBJ1-2*01	2	DC Twin 8A	Non gut-homing cells	Female	34	Monozygotic	Discordant	Crohn's disease	2.584	0.034								0.09
TGTGCTGTGAATTTCTTTGGAAATGAGAAATTAACCTTT	CAVNFFGNEKLTF	TRAV8-6*01	TRAJ48*01	1	DC Twin 6A	Gut-homing cells	Male	18	Monozygotic	Discordant	Crohn's disease	2.584	0.034	CAV.[NF]FGNEKLTF	13						0.152
TGTGCTCTAGCAACTGACAGCTGGGGGAAATTGCAGTTT	CALATDSWGKLQF	TRAV16*01	TRAJ24*01	1	CC Twin 2A	Gut-homing cells	Male	23	Monozygotic	Concordant	Crohn's disease	2.584	0.034	CAL[AQ]TDSWGKLQF	2						0.076
TGTGCCAGCAGCTTGGTTGGGGAAAACTATGGCTACACCTTC	CASSLVGENYGYTF	TRBV5-6*01	TRBJ1-2*01	3	CC Twin 2A	Non gut-homing cells	Male	23	Monozygotic	Concordant	Crohn's disease	2.584	0.034	CASSLVG[RE]NYGYTF	2						0.071
TGTGCTCTTGCAACTGACAGCTGGGGGAAATTGCAGTTT	CALATDSWGKLQF	TRAV16*01	TRAJ24*01	1	CC Twin 1B	Gut-homing cells	Male	26	Monozygotic	Concordant	Crohn's disease	2.584	0.034	CAL[AQ]TDSWGKLQF	2						0.076
TGTGCTGTGAGAGGGGCTAACTTTGGAAATGAGAAATTAACCTTT	CAVRGANFGNEKLTF	TRAV21*01	TRAJ48*01	1	DC Twin 8A	Non gut-homing cells	Female	34	Monozygotic	Discordant	Crohn's disease	2.583	0.023	CAvrG[AS]NFGNEKLTF	6						0.07
TGTGCCAGCAGCTTGACACCGAACACTGAAGCTTTCTTT	CASSLTPNTEAFF	TRBV27*01	TRBJ1-1*01	2	DC Twin 8A	Non gut-homing cells	Female	34	Monozygotic	Discordant	Crohn's disease	2.583	0.023	CASS...NTEAFF	51						0.056
TGTGCAGGAGGAGCTGACAGCTGGGGGAAATTGCAGTTT	CAGGADSWGKLQF	TRAV27*01	TRAJ24*01	1	DC Twin 6A	Gut-homing cells	Male	18	Monozygotic	Discordant	Crohn's disease	2.583	0.023								0.061
TGTGCCAGCAGCGGACGGGTGAACACTGAAGCTTTCTTT	CASSGRVNTEAFF	TRBV6-5*01	TRBJ1-1*01	4	DC Twin 6A	Non gut-homing cells	Male	18	Monozygotic	Discordant	Crohn's disease	2.583	0.023	CASS...NTEAFF	51						0.11
TGTGCAGGAGAAAGGGGAACCGGTAACCAGTTCTATTTT	CAGERGTGNQFYF	TRAV27*01	TRAJ49*01	1	DC Twin 8A	Gut-homing cells	Female	34	Monozygotic	Discordant	Crohn's disease	2.581	0.034								0.047
TGTGCTGTGAGTGACGAGAATTATGGAGGAAGCCAAGGAAATCTCATCTTT	CAVSDENYGGSQGNLIF	TRAV8-4*01	TRAJ42*01	1	DC Twin 8A	Tregs	Female	34	Monozygotic	Discordant	Crohn's disease	2.581	0.034	CAVSD[EK]NYGGSQGNLIF	2						0.116
TGTGCCAGCAGCCTATCAGGACGCAATCAGCCCCAGCATTTT	CASSLSGRNQPQHF	TRBV7-8*01	TRBJ1-5*01	2	DC Twin 8A	Non gut-homing cells	Female	34	Monozygotic	Discordant	Crohn's disease	2.581	0.034								0.134
TGTGCTGTTCTTCACAGCAGTGCTTCCAAGATAATCTTT	CAVLHSSASKIIF	TRAV20*01	TRAJ3*01	3	DC Twin 6A	Non gut-homing cells	Male	18	Monozygotic	Discordant	Crohn's disease	2.581	0.034								0.07
TGTGCTGTGGGTGCGCGATCTTATGGAAATGAGAAATTAACCTTT	CAVGARSYGNEKLTF	TRAV8-3*01	TRAJ48*01	3	DC Twin 6A	Tregs	Male	18	Monozygotic	Discordant	Crohn's disease	2.581	0.034								0.049
TGTGCTGTGAGTGATGAGAATTATGGAGGAAGCCAAGGAAATCTCATCTTT	CAVSDENYGGSQGNLIF	TRAV8-4*01	TRAJ42*01	6	DC Twin 6A	Non gut-homing cells	Male	18	Monozygotic	Discordant	Crohn's disease	2.581	0.034	CAVSD[EK]NYGGSQGNLIF	2						0.116
TGTGCCAGCAGTGAAGCTCGCAGCTCCTACGAGCAGTACTTC	CASSEARSSYEQYF	TRBV2*01	TRBJ2-7*01	1	DC Twin 6A	Non gut-homing cells	Male	18	Monozygotic	Discordant	Crohn's disease	2.581	0.034								0.056
TGCGCCAGCAGCTTGGAAGGGGACGGTGATACGCAGTATTTT	CASSLEGDGDTQYF	TRBV5-1*01	TRBJ2-3*01	1	DC Twin 6A	Non gut-homing cells	Male	18	Monozygotic	Discordant	Crohn's disease	2.581	0.034	CASSLEG[DE]GDTQYF	2						0.096
TGCATCGTCAGAGTCCCAATAATTCAGGGAGCCCAGAAGCTGGTATTT	CIVRVPIIQGAQKLVF	TRAV26-1*01	TRAJ54*01	2	DC Twin 5A	Tregs	Male	59	Monozygotic	Discordant	Crohn's disease	2.581	0.034								0.096
TGTGCCAGCAGTGAAGCCAGAAGCTCCTACGAGCAGTACTTC	CASSEARSSYEQYF	TRBV2*01	TRBJ2-7*01	4	CC Twin 4B	Tregs	Male	29	Monozygotic	Concordant	Crohn's disease	2.581	0.034								0.056
TGCATCGTCAGAGTTCCTATAATTCAGGGAGCCCAGAAGCTGGTATTT	CIVRVPIIQGAQKLVF	TRAV26-1*01	TRAJ54*01	2	CC Twin 4A	Tregs	Male	29	Monozygotic	Concordant	Crohn's disease	2.581	0.034								0.096
TGTGCCAGCAGTCCCGGGACAGGGGTCTACGAGCAGTACTTC	CASSPGTGVYEQYF	TRBV12-3*01	TRBJ2-7*01	6	CC Twin 3A	Tregs	Female	21	Monozygotic	Concordant	Crohn's disease	2.581	0.034	CASSqGTG[RG]YEQYF	8						0.04
TGTGCCTTCGGGGGGCAGGGAACCTACAAATACATCTTT	CAFGGQGTYKYIF	TRAV12-2*01	TRAJ40*01	3	CC Twin 2A	Gut-homing cells	Male	23	Monozygotic	Concordant	Crohn's disease	2.581	0.034								0.084
TGCGCCAGCAGCTTGGAAGGGGACGGGGATACGCAGTATTTT	CASSLEGDGDTQYF	TRBV5-1*01	TRBJ2-3*01	6	CC Twin 2A	Non gut-homing cells	Male	23	Monozygotic	Concordant	Crohn's disease	2.581	0.034	CASSLEG[DE]GDTQYF	2						0.096
TGCGCCAGCAGTGACTCTGGGGCCAACGTCCTGACTTTC	CASSDSGANVLTF	TRBV5-1*01	TRBJ2-6*01	1	CC Twin 3B	Tregs	Female	21	Monozygotic	Concordant	Crohn's disease	2.58	0.023	CAtS.SGANVLTF	16						0.064
TGTGCCAGTAGTATTTCTTCGGCGAACACTGAAGCTTTCTTT	CASSISSANTEAFF	TRBV19*01	TRBJ1-1*01	3	CC Twin 2A	Gut-homing cells	Male	23	Monozygotic	Concordant	Crohn's disease	2.58	0.023								0.032
TGTGCCAGCAGCACCGGGACAGGAAACACTGAAGCTTTCTTT	CASSTGTGNTEAFF	TRBV7-9*01	TRBJ1-1*01	15	DC Twin 5A	Gut-homing cells	Male	59	Monozygotic	Discordant	Crohn's disease	2.58	0.025	CASSpR[QT]GNTEAFF	8						0.071
TGTGCCAGCAGCTTAGACAGGGTGACCTACGAGCAGTACTTC	CASSLDRVTYEQYF	TRBV11-2*01	TRBJ2-7*01	3	DC Twin 8A	Non gut-homing cells	Female	34	Monozygotic	Discordant	Crohn's disease	2.578	0.034								0.067
TGTGCCAGCAGTTGGACAGGGAACTATGGCTACACCTTC	CASSWTGNYGYTF	TRBV12-3*01	TRBJ1-2*01	13	DC Twin 8A	Non gut-homing cells	Female	34	Monozygotic	Discordant	Crohn's disease	2.578	0.034	CASS.[GT]gnYGYTF	42						0.083
TGTGCCGTGAAGAGGAACACCGGTAACCAGTTCTATTTT	CAVKRNTGNQFYF	TRAV12-2*01	TRAJ49*01	3	DC Twin 6A	Non gut-homing cells	Male	18	Monozygotic	Discordant	Crohn's disease	2.578	0.034								0.133
TGTGCCCCGTGGGGAGGAAACACACCTCTTGTCTTT	CAPWGGNTPLVF	TRAV9-2*01	TRAJ29*01	1	DC Twin 6A	Tregs	Male	18	Monozygotic	Discordant	Crohn's disease	2.578	0.034								0.033
TGTGCCAGCAGTTGGACAGGGAACTATGGCTACACCTTC	CASSWTGNYGYTF	TRBV12-3*01	TRBJ1-2*01	10	DC Twin 6A	Non gut-homing cells	Male	18	Monozygotic	Discordant	Crohn's disease	2.578	0.034	CASS.[GT]gnYGYTF	42						0.083
TGTGCCAGCAGTGGGCAGGGGGCGGGTCAGCCCCAGCATTTT	CASSGQGAGQPQHF	TRBV2*01	TRBJ1-5*01	1	DC Twin 6A	Gut-homing cells	Male	18	Monozygotic	Discordant	Crohn's disease	2.578	0.034								0.058
TGTGCTGTGAGTGCGATTTATAACCAGGGAGGAAAGCTTATCTTC	CAVSAIYNQGGKLIF	TRAV3*01	TRAJ23*01	1	CC Twin 4A	Gut-homing cells	Male	29	Monozygotic	Concordant	Crohn's disease	2.578	0.034								0.041
TGTGCCAGCAGTGGACAGGGGGCTGGACAGCCCCAGCATTTT	CASSGQGAGQPQHF	TRBV2*01	TRBJ1-5*01	2	CC Twin 2B	Gut-homing cells	Male	23	Monozygotic	Concordant	Crohn's disease	2.578	0.034								0.058
TGTGCCAGCAGTAACAGGGGGATCACTGAAGCTTTCTTT	CASSNRGITEAFF	TRBV2*01	TRBJ1-1*01	4	DC Twin 6A	Tregs	Male	18	Monozygotic	Discordant	Crohn's disease	2.575	0.034	CASSDRG.TEAFF	5						0.031
TGTGCTGTGGGGAGGACCGGCACTGCCAGTAAACTCACCTTT	CAVGRTGTASKLTF	TRAV21*01	TRAJ44*01	1	CC Twin 4A	Tregs	Male	29	Monozygotic	Concordant	Crohn's disease	2.575	0.034	CAV..TGTASKLTF	23						0.036
TGTGCAATGATCGGGGATAGCAGCTATAAATTGATCTTC	CAMIGDSSYKLIF	TRAV12-3*01	TRAJ12*01	9	CC Twin 3B	Tregs	Female	21	Monozygotic	Concordant	Crohn's disease	2.575	0.034								0.047
TGTGCAGAGACCCCATCTTATAACACCGACAAGCTCATCTTT	CAETPSYNTDKLIF	TRAV5*01	TRAJ34*01	1	CC Twin 2B	Tregs	Male	23	Monozygotic	Concordant	Crohn's disease	2.575	0.034	CAET[IP]SYNTDKLIF	2						0.064
TGTGCAGAGACCCCATCTTATAACACCGACAAGCTCATCTTT	CAETPSYNTDKLIF	TRAV5*01	TRAJ34*01	11	CC Twin 2A	Tregs	Male	23	Monozygotic	Concordant	Crohn's disease	2.575	0.034	CAET[IP]SYNTDKLIF	2						0.064
TGCGCCAGCAGCCCCCCAACAGGGTCAGGTGGTGATACGCAGTATTTT	CASSPPTGSGGDTQYF	TRBV5-1*01	TRBJ2-3*01	1	CC Twin 2A	Gut-homing cells	Male	23	Monozygotic	Concordant	Crohn's disease	2.575	0.034								0.031
TGTGCCAGCAGCTTAGAGGGGGCTGCTAACTATGGCTACACCTTC	CASSLEGAANYGYTF	TRBV7-2*01	TRBJ1-2*01	2	CC Twin 2A	Tregs	Male	23	Monozygotic	Concordant	Crohn's disease	2.575	0.034								0.041
TGTGCTGTCACCATATACAACTTCAACAAATTTTACTTT	CAVTIYNFNKFYF	TRAV3*01	TRAJ21*01	1	DC Twin 8A	Non gut-homing cells	Female	34	Monozygotic	Discordant	Crohn's disease	2.575	0.023	CAVT[IL]YNFNKFYF	2						0.04
TGTGCCAGCAGCCAAGTTACGGGTTCACCCCTCCACTTT	CASSQVTGSPLHF	TRBV3-1*01	TRBJ1-6*01	7	CC Twin 3B	Gut-homing cells	Female	21	Monozygotic	Concordant	Crohn's disease	2.575	0.023								0.032
TGTGCCAGCTCACCGCCGGGACTAGCGGGAGGCTACGAGCAGTACTTC	CASSPPGLAGGYEQYF	TRBV18*01	TRBJ2-7*01	2	CC Twin 2B	Gut-homing cells	Male	23	Monozygotic	Concordant	Crohn's disease	2.575	0.023								0.027
TGCAGTGCCCCAGGGGGTGTCTATGGCTACACCTTC	CSAPGGVYGYTF	TRBV20-1*01	TRBJ1-2*01	2	CC Twin 2A	Tregs	Male	23	Monozygotic	Concordant	Crohn's disease	2.575	0.023								0.07
TGTGCCTTTAGAGACGACTACAAGCTCAGCTTT	CAFRDDYKLSF	TRAV24*01	TRAJ20*01	1	DC Twin 7A	Tregs	Female	36	Monozygotic	Discordant	Crohn's disease	2.574	0.004	CA.R.DYKLSF	23						0.07
TGCATCCTCTTGTCGACTAGCTATGGAAAGCTGACATTT	CILLSTSYGKLTF	TRAV26-2*01	TRAJ52*01	2	CC Twin 2B	Gut-homing cells	Male	23	Monozygotic	Concordant	Crohn's disease	2.574	0.044								0.026
TGTGCTGTGGCCCCAAATGCAGGCAACATGCTCACCTTT	CAVAPNAGNMLTF	TRAV8-3*01	TRAJ39*01	2	DC Twin 8A	Tregs	Female	34	Monozygotic	Discordant	Crohn's disease	2.573	0.034								0.065
TGTGCCAGCAGTTTACGGGGGTCTAATTCACCCCTCCACTTT	CASSLRGSNSPLHF	TRBV12-3*01	TRBJ1-6*01	16	DC Twin 8A	Non gut-homing cells	Female	34	Monozygotic	Discordant	Crohn's disease	2.573	0.034								0.04
TGCAGCGTTGAGGGGCCAGGGTATGGCTACACCTTC	CSVEGPGYGYTF	TRBV29-1*01	TRBJ1-2*01	3	DC Twin 8A	Non gut-homing cells	Female	34	Monozygotic	Discordant	Crohn's disease	2.573	0.034								0.047
TGTGTGGTGAAAGGGACAACTGACAGCTGGGGGAAATTGCAGTTT	CVVKGTTDSWGKLQF	TRAV12-1*01	TRAJ24*01	2	DC Twin 7A	Tregs	Female	36	Monozygotic	Discordant	Crohn's disease	2.573	0.034								0.029
TGTGTGGTGAAAGGGACAACTGACAGCTGGGGGAAATTGCAGTTT	CVVKGTTDSWGKLQF	TRAV12-1*01	TRAJ24*01	1	DC Twin 6A	Non gut-homing cells	Male	18	Monozygotic	Discordant	Crohn's disease	2.573	0.034								0.029
TGTGCCAGCAGCTTAGCGCCAGGCTCTGGAAACACCATATATTTT	CASSLAPGSGNTIYF	TRBV7-8*01	TRBJ1-3*01	4	DC Twin 6A	Gut-homing cells	Male	18	Monozygotic	Discordant	Crohn's disease	2.573	0.034	CASSLA.GSGNTIYF	3						0.044
TGTGTGGTGAAAGGGACAACTGACAGCTGGGGGAAATTGCAGTTT	CVVKGTTDSWGKLQF	TRAV12-1*01	TRAJ24*01	2	CC Twin 3A	Tregs	Female	21	Monozygotic	Concordant	Crohn's disease	2.573	0.034								0.029
TGTGCTCTGAGTGAGGTGAGGACGGGCAGGAGAGCACTTACTTTT	CALSEVRTGRRALTF	TRAV19*01	TRAJ5*01	1	CC Twin 2B	Non gut-homing cells	Male	23	Monozygotic	Concordant	Crohn's disease	2.573	0.034								0.08
TGTGCTCTGAGTAGTGCTGGAGGCTTCAAAACTATCTTT	CALSSAGGFKTIF	TRAV9-2*01	TRAJ9*01	1	CC Twin 2B	Gut-homing cells	Male	23	Monozygotic	Concordant	Crohn's disease	2.573	0.034								0.047
TGTGCCAGCAGTATCGGGGGCCGCACTGAAGCTTTCTTT	CASSIGGRTEAFF	TRBV12-3*01	TRBJ1-1*01	5	CC Twin 2B	Gut-homing cells	Male	23	Monozygotic	Concordant	Crohn's disease	2.573	0.034	CASS[IL]GGRTEAFF	4						0.07
TGTGCTGTGAGTGAAGGGTGGAACTTCAACAAATTTTACTTT	CAVSEGWNFNKFYF	TRAV8-4*01	TRAJ21*01	2	CC Twin 2A	Gut-homing cells	Male	23	Monozygotic	Concordant	Crohn's disease	2.573	0.034								0.057
TGTGCCAGCAGTATCGGGGGCCGCACTGAAGCTTTCTTT	CASSIGGRTEAFF	TRBV12-3*01	TRBJ1-1*01	2	CC Twin 2A	Gut-homing cells	Male	23	Monozygotic	Concordant	Crohn's disease	2.573	0.034	CASS[IL]GGRTEAFF	4						0.07
TGTGCCAGTAGTATCGGGGGCGGGGCAGGCACAGATACGCAGTATTTT	CASSIGGGAGTDTQYF	TRBV19*01	TRBJ2-3*01	1	CC Twin 2A	Gut-homing cells	Male	23	Monozygotic	Concordant	Crohn's disease	2.573	0.034								0.101
TGTGCCAGCAGTGAAGCGGGACAGCCCCAGCATTTT	CASSEAGQPQHF	TRBV6-1*01	TRBJ1-5*01	2	CC Twin 2A	Tregs	Male	23	Monozygotic	Concordant	Crohn's disease	2.573	0.034								0.115
TGCGCCAGCAGCTTGCTGCAGGACTCCTACGAGCAGTACTTC	CASSLLQDSYEQYF	TRBV5-1*01	TRBJ2-7*01	16	CC Twin 1B	Gut-homing cells	Male	26	Monozygotic	Concordant	Crohn's disease	2.573	0.034								0.057
TGCGCCAGCAGCTTGGGACAGGGTCGACAGACCCAGTACTTC	CASSLGQGRQTQYF	TRBV5-1*01	TRBJ2-5*01	9	CC Twin 2A	Non gut-homing cells	Male	23	Monozygotic	Concordant	Crohn's disease	2.572	0.023								0.158
TGTGCCGTGCTATTTTCTGGTGGCTACAATAAGCTGATTTTT	CAVLFSGGYNKLIF	TRAV12-2*01	TRAJ4*01	2	DC Twin 8A	Tregs	Female	34	Monozygotic	Discordant	Crohn's disease	2.571	0.004	CAV..SGGYNKLIF	17						0.111
TGTGCCGTGCTCTTTTCTGGTGGCTACAATAAGCTGATTTTT	CAVLFSGGYNKLIF	TRAV12-2*01	TRAJ4*01	1	DC Twin 6A	Tregs	Male	18	Monozygotic	Discordant	Crohn's disease	2.571	0.004	CAV..SGGYNKLIF	17						0.111
TGTGCCGTTCTGTTTTCTGGTGGCTACAATAAGCTGATTTTT	CAVLFSGGYNKLIF	TRAV12-2*01	TRAJ4*01	1	CC Twin 4B	Gut-homing cells	Male	29	Monozygotic	Concordant	Crohn's disease	2.571	0.004	CAV..SGGYNKLIF	17						0.111
TGTGCCGTGCTTTTTTCTGGTGGCTACAATAAGCTGATTTTT	CAVLFSGGYNKLIF	TRAV12-2*01	TRAJ4*01	2	CC Twin 1A	Tregs	Male	26	Monozygotic	Concordant	Crohn's disease	2.571	0.004	CAV..SGGYNKLIF	17						0.111
TGTGCCAGCTCAGCCGGGACTTCAAATGAGCAGTTCTTC	CASSAGTSNEQFF	TRBV18*01	TRBJ2-1*01	1	DC Twin 8A	Gut-homing cells	Female	34	Monozygotic	Discordant	Crohn's disease	2.57	0.034								0.032
TGTGCCAGTAGTATCAGGACAGGGGTGAACACCGGGGAGCTGTTTTTT	CASSIRTGVNTGELFF	TRBV19*01	TRBJ2-2*01	1	DC Twin 8A	Gut-homing cells	Female	34	Monozygotic	Discordant	Crohn's disease	2.57	0.034	CASSIRTG[VA]NTGELFF	2						0.073
TGCGCCAGCAGCTTAACTAGCGGGGGGGCCACAGATACGCAGTATTTT	CASSLTSGGATDTQYF	TRBV5-1*01	TRBJ2-3*01	9	DC Twin 8A	Tregs	Female	34	Monozygotic	Discordant	Crohn's disease	2.57	0.034								0.093
TGCGCCAGCAGCTTGACTAGCGGGGGGGCCACAGATACGCAGTATTTT	CASSLTSGGATDTQYF	TRBV5-1*01	TRBJ2-3*01	5	DC Twin 8A	Non gut-homing cells	Female	34	Monozygotic	Discordant	Crohn's disease	2.57	0.034								0.093
TGTGCCAGTAGTATCCGGACAGGGGCGAACACCGGGGAGCTGTTTTTT	CASSIRTGANTGELFF	TRBV19*01	TRBJ2-2*01	2	DC Twin 6A	Tregs	Male	18	Monozygotic	Discordant	Crohn's disease	2.57	0.034	CASSIRTG[VA]NTGELFF	2						0.073
TGCAGTGCTGGGACAGGGAATAGCAATCAGCCCCAGCATTTT	CSAGTGNSNQPQHF	TRBV20-1*01	TRBJ1-5*01	1	DC Twin 6A	Gut-homing cells	Male	18	Monozygotic	Discordant	Crohn's disease	2.57	0.034								0.036
TGCGCCAGCAGCTTGGCCCCTGCGGGGGGGCGGGAGACCCAGTACTTC	CASSLAPAGGRETQYF	TRBV5-1*01	TRBJ2-5*01	6	DC Twin 6A	Tregs	Male	18	Monozygotic	Discordant	Crohn's disease	2.57	0.034								0.063
TGTGCTCTGAGTGGATACGGATCTGAAAAGCTGGTCTTT	CALSGYGSEKLVF	TRAV9-2*01	TRAJ57*01	2	DC Twin 5A	Tregs	Male	59	Monozygotic	Discordant	Crohn's disease	2.57	0.034								0.037
TGTGCTCTGAGTGAGGAATCAGATGGCCAGAAGCTGCTCTTT	CALSEESDGQKLLF	TRAV19*01	TRAJ16*01	1	CC Twin 3A	Tregs	Female	21	Monozygotic	Concordant	Crohn's disease	2.57	0.034	CALSE[RE]SDGQKLLF	2						0.047
TGTGCCAGTAGTATCAGGACAGGGGTTAACACCGGGGAGCTGTTTTTT	CASSIRTGVNTGELFF	TRBV19*01	TRBJ2-2*01	5	CC Twin 3A	Gut-homing cells	Female	21	Monozygotic	Concordant	Crohn's disease	2.57	0.034	CASSIRTG[VA]NTGELFF	2						0.073
TGTGTGGTGAACAGTAAGGGAACCTACAAATACATCTTT	CVVNSKGTYKYIF	TRAV12-1*01	TRAJ40*01	3	CC Twin 2B	Non gut-homing cells	Male	23	Monozygotic	Concordant	Crohn's disease	2.57	0.034								0.126
TGTGCTGCCTTGAATTATGGTGGTGCTACAAACAAGCTCATCTTT	CAALNYGGATNKLIF	TRAV41*01	TRAJ32*01	2	CC Twin 2B	Tregs	Male	23	Monozygotic	Concordant	Crohn's disease	2.57	0.034								0.058
TGTGCTGTGAGTGATCCGCGGGGAGGAAGCCAAGGAAATCTCATCTTT	CAVSDPRGGSQGNLIF	TRAV8-4*01	TRAJ42*01	5	CC Twin 2B	Gut-homing cells	Male	23	Monozygotic	Concordant	Crohn's disease	2.57	0.034	CAVSDrrGGSQGNLIF	3						0.047
TGTGCTCTGAGTGAACCGAATTCAGGAAACACACCTCTTGTCTTT	CALSEPNSGNTPLVF	TRAV9-2*01	TRAJ29*01	2	CC Twin 2B	Gut-homing cells	Male	23	Monozygotic	Concordant	Crohn's disease	2.57	0.034								0.109
TGTGCCAGTAGTATAAGGACAGGGGTGAACACCGGGGAGCTGTTTTTT	CASSIRTGVNTGELFF	TRBV19*01	TRBJ2-2*01	5	CC Twin 2B	Gut-homing cells	Male	23	Monozygotic	Concordant	Crohn's disease	2.57	0.034	CASSIRTG[VA]NTGELFF	2						0.073
TGTGCCAGTAGTATAAGGACAGGGGTGAACACCGGGGAGCTGTTTTTT	CASSIRTGVNTGELFF	TRBV19*01	TRBJ2-2*01	5	CC Twin 2A	Gut-homing cells	Male	23	Monozygotic	Concordant	Crohn's disease	2.57	0.034	CASSIRTG[VA]NTGELFF	2						0.073
TGTGCCAGCAGCCAAGTGGGGGGAAGCGAGCAGTACTTC	CASSQVGGSEQYF	TRBV4-2*01	TRBJ2-7*01	4	CC Twin 2A	Gut-homing cells	Male	23	Monozygotic	Concordant	Crohn's disease	2.57	0.034	CASSQVqGSEQyF	3						0.063
TGTGCCGTGAAAACCGGTGGTACTAGCTATGGAAAGCTGACATTT	CAVKTGGTSYGKLTF	TRAV12-2*01	TRAJ52*01	3	CC Twin 1A	Tregs	Male	26	Monozygotic	Concordant	Crohn's disease	2.57	0.034								0.041
TGTGTTGTGAGTGGGACTGGGGGTTACCAGAAAGTTACCTTT	CVVSGTGGYQKVTF	TRAV8-2*01	TRAJ13*01	1	CC Twin 1A	Gut-homing cells	Male	26	Monozygotic	Concordant	Crohn's disease	2.57	0.034								0.047
TGTGCCAGTAGGCCGGGACAGGTGAACACTGAAGCTTTCTTT	CASRPGQVNTEAFF	TRBV19*01	TRBJ1-1*01	1	CC Twin 2B	Gut-homing cells	Male	23	Monozygotic	Concordant	Crohn's disease	2.569	0.023								0.04
TGTGCAGAGAAGACTAATGCAGGCAACATGCTCACCTTT	CAEKTNAGNMLTF	TRAV13-2*01	TRAJ39*01	1	CC Twin 2B	Gut-homing cells	Male	23	Monozygotic	Concordant	Crohn's disease	2.569	0.004	CAEK.NAGNMLTF	3						0.048
TGCATCCTGAGAGACCCCTACAGAGATGACAAGATCATCTTT	CILRDPYRDDKIIF	TRAV26-2*01	TRAJ30*01	1	CC Twin 2A	Non gut-homing cells	Male	23	Monozygotic	Concordant	Crohn's disease	2.568	0.044								0.047
TGTGTGGTGAACGCCGGAGGCTCAACCCTGGGGAGGCTATACTTT	CVVNAGGSTLGRLYF	TRAV12-1*01	TRAJ18*01	1	DC Twin 8A	Non gut-homing cells	Female	34	Monozygotic	Discordant	Crohn's disease	2.567	0.035								0.076
TGTGCTCGGGGTTACCAGAAAGTTACCTTT	CARGYQKVTF	TRAV16*01	TRAJ13*01	4	DC Twin 8A	Gut-homing cells	Female	34	Monozygotic	Discordant	Crohn's disease	2.567	0.035								0.102
TGTGCTCTGAGTGATTTATTCTTTGGAAATGAGAAATTAACCTTT	CALSDLFFGNEKLTF	TRAV9-2*01	TRAJ48*01	2	DC Twin 8A	Gut-homing cells	Female	34	Monozygotic	Discordant	Crohn's disease	2.567	0.035								0.041
TGTGCCAGCAGCCTCCGGGACAGTTATGGCTACACCTTC	CASSLRDSYGYTF	TRBV27*01	TRBJ1-2*01	6	DC Twin 8A	Gut-homing cells	Female	34	Monozygotic	Discordant	Crohn's disease	2.567	0.035								0.095
TGTGCTGGCCCGGGCCCCGGTAACCAGTTCTATTTT	CAGPGPGNQFYF	TRAV21*01	TRAJ49*01	2	CC Twin 2B	Gut-homing cells	Male	23	Monozygotic	Concordant	Crohn's disease	2.567	0.035								0.027
TGTGCAGATCTCCGGGATAACTATGGTCAGAATTTTGTCTTT	CADLRDNYGQNFVF	TRAV27*01	TRAJ26*01	1	CC Twin 2B	Tregs	Male	23	Monozygotic	Concordant	Crohn's disease	2.567	0.035								0.061
TGCCTCGTGTGGGGAAGCAGTGCTTCCAAGATAATCTTT	CLVWGSSASKIIF	TRAV4*01	TRAJ3*01	4	CC Twin 2B	Tregs	Male	23	Monozygotic	Concordant	Crohn's disease	2.567	0.035	CLvwGSSASKIIF	3						0.058
TGTGCAGAGAAGGCAAACGACTACAAGCTCAGCTTT	CAEKANDYKLSF	TRAV5*01	TRAJ20*01	27	CC Twin 2B	Tregs	Male	23	Monozygotic	Concordant	Crohn's disease	2.567	0.035	CAE[RK]ANDYKLSF	2						0.064
TGTGCCGTGTGCCAGGCAGGAACTGCTCTGATCTTT	CAVCQAGTALIF	TRAV8-1*01	TRAJ15*01	1	CC Twin 2B	Gut-homing cells	Male	23	Monozygotic	Concordant	Crohn's disease	2.567	0.035	CA.nQAGTALIF	15						0.048
TGTGCAGACCTCCGGGATAACTATGGTCAGAATTTTGTCTTT	CADLRDNYGQNFVF	TRAV27*01	TRAJ26*01	1	CC Twin 2A	Gut-homing cells	Male	23	Monozygotic	Concordant	Crohn's disease	2.567	0.035								0.061
TGCCTCGCCTGGGGCAGCAGTGCTTCCAAGATAATCTTT	CLAWGSSASKIIF	TRAV4*01	TRAJ3*01	1	CC Twin 2A	Tregs	Male	23	Monozygotic	Concordant	Crohn's disease	2.567	0.035	CLvwGSSASKIIF	3						0.03
TGTGCAGAGAAGGCTAACGACTACAAGCTCAGCTTT	CAEKANDYKLSF	TRAV5*01	TRAJ20*01	1	CC Twin 2A	Non gut-homing cells	Male	23	Monozygotic	Concordant	Crohn's disease	2.567	0.035	CAE[RK]ANDYKLSF	2						0.064
TGCGCCAGCAGCTTGGAGGCAGCCTACAATGAGCAGTTCTTC	CASSLEAAYNEQFF	TRBV5-1*01	TRBJ2-1*01	7	CC Twin 1A	Gut-homing cells	Male	26	Monozygotic	Concordant	Crohn's disease	2.567	0.035								0.056
TGTGCCAGCAGCGTAGGAGGAGCTATGAACACTGAAGCTTTCTTT	CASSVGGAMNTEAFF	TRBV9*01	TRBJ1-1*01	4	CC Twin 1A	Gut-homing cells	Male	26	Monozygotic	Concordant	Crohn's disease	2.567	0.035								0.155
TGTGCTGTGAAACGGGAGGGCGGATCTGAAAAGCTGGTCTTT	CAVKREGGSEKLVF	TRAV21*01	TRAJ57*01	1	CC Twin 3A	Tregs	Female	21	Monozygotic	Concordant	Crohn's disease	2.566	0.023			YPSVWRSSL	Ring finger protein 43 (RNF43),Ring finger protein 43 mutant (RNF43)	Homo sapiens,Synthetic	Synthetic	HLA-B*0702,HLA-B‚àó0702	0.248
TGTGCCAGTAGTATAGGGGCGCATGGCTACACCTTC	CASSIGAHGYTF	TRBV19*01	TRBJ1-2*01	2	CC Twin 2A	Non gut-homing cells	Male	23	Monozygotic	Concordant	Crohn's disease	2.566	0.023	CASSIGA[HY]GYTF	2	GILGFVFTL	Matrix protein 1 (M1)	Influenza A virus	Viral	HLA-A*0201	0.357
TGCGCCAGCAGCCAAGATAGTGGCTCTGGGGCCAACGTCCTGACTTTC	CASSQDSGSGANVLTF	TRBV4-3*01	TRBJ2-6*01	12	CC Twin 2A	Non gut-homing cells	Male	23	Monozygotic	Concordant	Crohn's disease	2.565	0.044								0.119
TGCGGCACAGAGAACGACTACAAGCTCAGCTTT	CGTENDYKLSF	TRAV30*01	TRAJ20*01	2	DC Twin 8A	Tregs	Female	34	Monozygotic	Discordant	Crohn's disease	2.564	0.035								0.084
TGCAGTGCTAGAGAAAGCGGGGCAACCTACGAGCAGTACTTC	CSARESGATYEQYF	TRBV20-1*01	TRBJ2-7*01	5	DC Twin 8A	Gut-homing cells	Female	34	Monozygotic	Discordant	Crohn's disease	2.564	0.035								0.041
TGCGCCAGCAGCGAGGGACAGGGGGGCACCGGGGAGCTGTTTTTT	CASSEGQGGTGELFF	TRBV5-1*01	TRBJ2-2*01	10	DC Twin 8A	Gut-homing cells	Female	34	Monozygotic	Discordant	Crohn's disease	2.564	0.035								0.196
TGTGCCATTAGCCTCCAGGAGAACACTGAAGCTTTCTTT	CAISLQENTEAFF	TRBV6-1*01	TRBJ1-1*01	1	DC Twin 8A	Non gut-homing cells	Female	34	Monozygotic	Discordant	Crohn's disease	2.564	0.035								0.079
TGTGCCGTGAGACCGGCAGGCAACATGCTCACCTTT	CAVRPAGNMLTF	TRAV8-1*01	TRAJ39*01	3	CC Twin 3A	Tregs	Female	21	Monozygotic	Concordant	Crohn's disease	2.564	0.035	CAVr.AGNMLTF	6						0.134
TGTGTTGTGAGTGCAGTGGATAGCAGCTATAAATTGATCTTC	CVVSAVDSSYKLIF	TRAV8-2*01	TRAJ12*01	4	CC Twin 3A	Tregs	Female	21	Monozygotic	Concordant	Crohn's disease	2.564	0.035	CVVS[AR]VDSSYKLIF	2						0.085
TGTGCTGTCCCCATGGATAGCAACTATCAGTTAATCTGG	CAVPMDSNYQLIW	TRAV8-3*01	TRAJ33*01	1	CC Twin 3A	Gut-homing cells	Female	21	Monozygotic	Concordant	Crohn's disease	2.564	0.035	CAV.MDSNYQLIW	3						0.091
TGCGCCAGCAGCTTCCGGGCTAGCACAGATACGCAGTATTTT	CASSFRASTDTQYF	TRBV5-1*01	TRBJ2-3*01	1	CC Twin 2B	Tregs	Male	23	Monozygotic	Concordant	Crohn's disease	2.564	0.035								0.073
TGTGCCAGCAGTTACACCGGGGAGCTGTTTTTT	CASSYTGELFF	TRBV6-6*01	TRBJ2-2*01	1	CC Twin 2A	Gut-homing cells	Male	23	Monozygotic	Concordant	Crohn's disease	2.564	0.035								0.133
TGTGCCTCCTTCGGGGATGACAAGATCATCTTT	CASFGDDKIIF	TRAV8-6*01	TRAJ30*01	2	DC Twin 8A	Gut-homing cells	Female	34	Monozygotic	Discordant	Crohn's disease	2.561	0.035								0.061
TGTGCCAGCAGTTTAGGACTGGTGGAGACCCAGTACTTC	CASSLGLVETQYF	TRBV12-3*01	TRBJ2-5*01	1	DC Twin 8A	Non gut-homing cells	Female	34	Monozygotic	Discordant	Crohn's disease	2.561	0.035								0.064
TGCGCCAGCAGTGGGGGGATTACCTACGAGCAGTACTTC	CASSGGITYEQYF	TRBV5-1*01	TRBJ2-7*01	4	DC Twin 8A	Tregs	Female	34	Monozygotic	Discordant	Crohn's disease	2.561	0.035								0.026
TGTGCCAGCAGCTTGGGTGTCGGTCAGCCCCAGCATTTT	CASSLGVGQPQHF	TRBV5-6*01	TRBJ1-5*01	1	DC Twin 8A	Tregs	Female	34	Monozygotic	Discordant	Crohn's disease	2.561	0.035								0.136
TGTGCTGTGCCGATTGGTGGTGCTACAAACAAGCTCATCTTT	CAVPIGGATNKLIF	TRAV20*01	TRAJ32*01	20	DC Twin 6A	Non gut-homing cells	Male	18	Monozygotic	Discordant	Crohn's disease	2.561	0.035	CAv[PN]YGGATNKLIF	6						0.032
TGTGCTGTGCCGATTGGTGGTGCTACAAACAAGCTCATCTTT	CAVPIGGATNKLIF	TRAV20*01	TRAJ32*01	2	CC Twin 3B	Tregs	Female	21	Monozygotic	Concordant	Crohn's disease	2.561	0.035	CAv[PN]YGGATNKLIF	6						0.032
TGTGCCGTGAAGCCGAACAGAGATGACAAGATCATCTTT	CAVKPNRDDKIIF	TRAV8-1*01	TRAJ30*01	2	CC Twin 2B	Gut-homing cells	Male	23	Monozygotic	Concordant	Crohn's disease	2.561	0.035	CAV[GS].NRDDKIIF	18	VPTVWRSSL	Ring finger protein 43 (RNF43),Ring finger protein 43 mutant (RNF43)	Homo sapiens,Synthetic	Synthetic	HLA-B*0702,HLA-B‚àó0702	0.215
TGTGCCAGCAGTAAAGGGACCCACGAGCAGTACTTC	CASSKGTHEQYF	TRBV12-4*01	TRBJ2-7*01	4	CC Twin 2B	Gut-homing cells	Male	23	Monozygotic	Concordant	Crohn's disease	2.561	0.035	CASTKGThEQYF	5						0.058
TGCAGTGCTAGTACGGGGCCGGGGCAGCCCCAGCATTTT	CSASTGPGQPQHF	TRBV20-1*01	TRBJ1-5*01	8	CC Twin 2B	Gut-homing cells	Male	23	Monozygotic	Concordant	Crohn's disease	2.561	0.035								0.076
TGTGCCAGCAGCTTAATACGGGGAGACGAGCAGTACTTC	CASSLIRGDEQYF	TRBV7-3*01	TRBJ2-7*01	7	CC Twin 2B	Gut-homing cells	Male	23	Monozygotic	Concordant	Crohn's disease	2.561	0.035	CASSL[SI]RGNEQ[YF]F	5						0.089
TGTGCCAGCAGCGTAGAGAGCGGGAGGGCGTACGAGCAGTACTTC	CASSVESGRAYEQYF	TRBV9*01	TRBJ2-7*01	1	CC Twin 2B	Gut-homing cells	Male	23	Monozygotic	Concordant	Crohn's disease	2.561	0.035								0.08
TGTGCTGTGAGACGAGATTATGGAGGAAGCCAAGGAAATCTCATCTTT	CAVRRDYGGSQGNLIF	TRAV8-4*01	TRAJ42*01	2	CC Twin 2A	Gut-homing cells	Male	23	Monozygotic	Concordant	Crohn's disease	2.561	0.035								0.069
TGTGCCATCCAGGGGCAGAACACTGAAGCTTTCTTT	CAIQGQNTEAFF	TRBV10-3*01	TRBJ1-1*01	4	CC Twin 2A	Gut-homing cells	Male	23	Monozygotic	Concordant	Crohn's disease	2.561	0.035								0.027
TGTGCCAGCAGTAAGGGAACCCACGAGCAGTACTTC	CASSKGTHEQYF	TRBV12-4*01	TRBJ2-7*01	3	CC Twin 2A	Gut-homing cells	Male	23	Monozygotic	Concordant	Crohn's disease	2.561	0.035	CASTKGThEQYF	5						0.058
TGTGCCAGCAGTTACAGGGAAGGAGAAAAACTGTTTTTT	CASSYREGEKLFF	TRBV27*01	TRBJ1-4*01	1	CC Twin 2A	Gut-homing cells	Male	23	Monozygotic	Concordant	Crohn's disease	2.561	0.035								0.046
TGTGCCAGCAGCGTAGAAAGCGGGAGGGCCTACGAGCAGTACTTC	CASSVESGRAYEQYF	TRBV9*01	TRBJ2-7*01	7	CC Twin 2A	Gut-homing cells	Male	23	Monozygotic	Concordant	Crohn's disease	2.561	0.035								0.08
TGTGCCAGCAGTCTCGAGGGAGTCACAGATACGCAGTATTTT	CASSLEGVTDTQYF	TRBV12-3*01	TRBJ2-3*01	2	CC Twin 1B	Gut-homing cells	Male	26	Monozygotic	Concordant	Crohn's disease	2.561	0.035								0.102
TGTGCTGTCTCGTCTACCGGCACTGCCAGTAAACTCACCTTT	CAVSSTGTASKLTF	TRAV22*01	TRAJ44*01	1	CC Twin 2B	Gut-homing cells	Male	23	Monozygotic	Concordant	Crohn's disease	2.56	0.004	CAV..TGTASKLTF	23						0.069
TGTGCCAGTAGAAGGACAGGGGACACCGGGGAGCTGTTTTTT	CASRRTGDTGELFF	TRBV19*01	TRBJ2-2*01	1	DC Twin 8A	Non gut-homing cells	Female	34	Monozygotic	Discordant	Crohn's disease	2.558	0.035								0.041
TGTGTTGTGATCCCTTCTGGTTCTGCAAGGCAACTGACCTTT	CVVIPSGSARQLTF	TRAV8-2*01	TRAJ22*01	1	CC Twin 4B	Gut-homing cells	Male	29	Monozygotic	Concordant	Crohn's disease	2.558	0.035	CVVS[PD]SGSARQLTF	7						0.032
TGTGCCAGCAGCTTAACCGGACAGGGCACAGATACGCAGTATTTT	CASSLTGQGTDTQYF	TRBV7-3*01	TRBJ2-3*01	9	CC Twin 3B	Gut-homing cells	Female	21	Monozygotic	Concordant	Crohn's disease	2.558	0.035	CASSL[FT]GQGTDTQYF	2						0.199
TGTGCCGTGAATCCCACCACCGGTAACCAGTTCTATTTT	CAVNPTTGNQFYF	TRAV8-1*01	TRAJ49*01	9	CC Twin 2B	Tregs	Male	23	Monozygotic	Concordant	Crohn's disease	2.558	0.035	CAVNP[PT]TGNQFYF	2						0.041
TGTGCCGTGAATCCCACCACCGGTAACCAGTTCTATTTT	CAVNPTTGNQFYF	TRAV8-1*01	TRAJ49*01	66	CC Twin 2A	Tregs	Male	23	Monozygotic	Concordant	Crohn's disease	2.558	0.035	CAVNP[PT]TGNQFYF	2						0.041
TGTGCCAGTAGGCGAACAGGGGACACCGGGGAGCTGTTTTTT	CASRRTGDTGELFF	TRBV19*01	TRBJ2-2*01	3	CC Twin 2A	Gut-homing cells	Male	23	Monozygotic	Concordant	Crohn's disease	2.558	0.035								0.041
TGTGCCAGCAGCTTGGAAGGGTTCAACACTGAAGCTTTCTTT	CASSLEGFNTEAFF	TRBV5-5*01	TRBJ1-1*01	3	CC Twin 1A	Gut-homing cells	Male	26	Monozygotic	Concordant	Crohn's disease	2.558	0.035								0.106
TGCGCCAGCAGCTTGGTTACGACCGGGAACACTGAAGCTTTCTTT	CASSLVTTGNTEAFF	TRBV5-1*01	TRBJ1-1*01	1	CC Twin 3A	Tregs	Female	21	Monozygotic	Concordant	Crohn's disease	2.557	0.024								0.047
TGCGCCAGCAGTCCACAGGGCCCTAATGAAAAACTGTTTTTT	CASSPQGPNEKLFF	TRBV5-1*01	TRBJ1-4*01	2	CC Twin 1A	Gut-homing cells	Male	26	Monozygotic	Concordant	Crohn's disease	2.557	0.024	CASSPQG[VP]NEKLFF	2						0.143
TGCATCCCCGCGGATGGAGATGACAAGATCATCTTT	CIPADGDDKIIF	TRAV26-2*01	TRAJ30*01	3	DC Twin 8A	Non gut-homing cells	Female	34	Monozygotic	Discordant	Crohn's disease	2.557	0.045								0.107
TGCAGTGCTCAAGCTGGCAATGAGCAGTTCTTC	CSAQAGNEQFF	TRBV20-1*01	TRBJ2-1*01	2	DC Twin 8A	Tregs	Female	34	Monozygotic	Discordant	Crohn's disease	2.555	0.035								0.055
TGTGCCAGCAGCGTAGGTTTCCATGAGCAGTTCTTC	CASSVGFHEQFF	TRBV9*01	TRBJ2-1*01	1	DC Twin 8A	Non gut-homing cells	Female	34	Monozygotic	Discordant	Crohn's disease	2.555	0.035								0.066
TGTGCTCTAAGTGAAAATGCTGGTGGTACTAGCTATGGAAAGCTGACATTT	CALSENAGGTSYGKLTF	TRAV16*01	TRAJ52*01	6	DC Twin 6A	Non gut-homing cells	Male	18	Monozygotic	Discordant	Crohn's disease	2.555	0.035	CALSE[MN]AGGTSYGKLTF	2						0.157
TGTGCTGTGGGGGAATCTGGTGGCTACAATAAGCTGATTTTT	CAVGESGGYNKLIF	TRAV2*01	TRAJ4*01	1	DC Twin 6A	Non gut-homing cells	Male	18	Monozygotic	Discordant	Crohn's disease	2.555	0.035	CAV..SGGYNKLIF	17						0.071
TGTGCTGTGGAGGATAATCGAGGAAAGCTTATCTTC	CAVEDNRGKLIF	TRAV2*01	TRAJ23*01	1	DC Twin 6A	Tregs	Male	18	Monozygotic	Discordant	Crohn's disease	2.555	0.035								0.001
TGTGCCAGCAGCCCCGGGAGGAATGAAAAACTGTTTTTT	CASSPGRNEKLFF	TRBV7-2*01	TRBJ1-4*01	4	DC Twin 6A	Gut-homing cells	Male	18	Monozygotic	Discordant	Crohn's disease	2.555	0.035								0.108
TGCAGTGCTAGAGTAGGGGGCGTCCACGAGCAGTACTTC	CSARVGGVHEQYF	TRBV20-1*01	TRBJ2-7*01	1	DC Twin 5A	Gut-homing cells	Male	59	Monozygotic	Discordant	Crohn's disease	2.555	0.035								0.028
TGTGCCAGCAGTTCTCCGAGCAATCAGCCCCAGCATTTT	CASSSPSNQPQHF	TRBV12-3*01	TRBJ1-5*01	1	CC Twin 3A	Tregs	Female	21	Monozygotic	Concordant	Crohn's disease	2.555	0.035	CASSS[VP]SNQPQHF	2						0.182
TGTGCCAGTAGTCCGGGACGTACGAACACCGGGGAGCTGTTTTTT	CASSPGRTNTGELFF	TRBV19*01	TRBJ2-2*01	1	CC Twin 2B	Gut-homing cells	Male	23	Monozygotic	Concordant	Crohn's disease	2.555	0.035								0.113
TGTGCTCTAAGTGAAAATGCTGGTGGTACTAGCTATGGAAAGCTGACATTT	CALSENAGGTSYGKLTF	TRAV16*01	TRAJ52*01	3	CC Twin 2A	Tregs	Male	23	Monozygotic	Concordant	Crohn's disease	2.555	0.035	CALSE[MN]AGGTSYGKLTF	2						0.157
TGTGCCAGTAGTCCGGGACGTACGAACACCGGGGAGCTGTTTTTT	CASSPGRTNTGELFF	TRBV19*01	TRBJ2-2*01	16	CC Twin 2A	Gut-homing cells	Male	23	Monozygotic	Concordant	Crohn's disease	2.555	0.035								0.113
TGCAGTGTCGAGGGAGGCGGCTACACCTTC	CSVEGGGYTF	TRBV20-1*01	TRBJ1-2*01	1	DC Twin 8A	Gut-homing cells	Female	34	Monozygotic	Discordant	Crohn's disease	2.554	0.024								0
TGTGCCAGCTCACCCCTCGGGACCACTAATGAAAAACTGTTTTTT	CASSPLGTTNEKLFF	TRBV18*01	TRBJ1-4*01	1	CC Twin 3B	Gut-homing cells	Female	21	Monozygotic	Concordant	Crohn's disease	2.554	0.024	CASSP.GTTNEKLFF	3						0.063
TGTGCCAGCTCACCCCTCGGGACAACTAATGAAAAACTGTTTTTT	CASSPLGTTNEKLFF	TRBV18*01	TRBJ1-4*01	1	CC Twin 1A	Gut-homing cells	Male	26	Monozygotic	Concordant	Crohn's disease	2.554	0.024	CASSP.GTTNEKLFF	3						0.063
TGCGCCAGCAGCCAAGATGAGAGCACAGATACGCAGTATTTT	CASSQDESTDTQYF	TRBV4-3*01	TRBJ2-3*01	7	CC Twin 2B	Gut-homing cells	Male	23	Monozygotic	Concordant	Crohn's disease	2.554	0.045	CASSQD[DE]STDTQYF	2						0.13
TGTGCTGTGAGTGGTCCCAATAACAATGCCAGACTCATGTTT	CAVSGPNNNARLMF	TRAV8-6*01	TRAJ31*01	1	DC Twin 8A	Gut-homing cells	Female	34	Monozygotic	Discordant	Crohn's disease	2.553	0.035	CAV[SR].RNNNARLMF	16						0.032
TGTGCCAGCAGTTTTCGAGGGTTGGAGACCCAGTACTTC	CASSFRGLETQYF	TRBV27*01	TRBJ2-5*01	8	DC Twin 8A	Gut-homing cells	Female	34	Monozygotic	Discordant	Crohn's disease	2.553	0.035								0.081
TGCAGTGCTAGAGATCTAGCGGGGGACCAAGAGACCCAGTACTTC	CSARDLAGDQETQYF	TRBV20-1*01	TRBJ2-5*01	12	DC Twin 6A	Non gut-homing cells	Male	18	Monozygotic	Discordant	Crohn's disease	2.553	0.035								0.048
TGCAGTGCTATGACAGGCTATAGCAATCAGCCCCAGCATTTT	CSAMTGYSNQPQHF	TRBV20-1*01	TRBJ1-5*01	2	DC Twin 6A	Non gut-homing cells	Male	18	Monozygotic	Discordant	Crohn's disease	2.553	0.035								0.036
TGTGTGGTGAGGCGTTCAGGATACAGCACCCTCACCTTT	CVVRRSGYSTLTF	TRAV12-1*01	TRAJ11*01	1	DC Twin 5A	Tregs	Male	59	Monozygotic	Discordant	Crohn's disease	2.553	0.035								0.042
TGTGCTGTGAGAGACATGGGAAGGGGCAGGAGAGCACTTACTTTT	CAVRDMGRGRRALTF	TRAV3*01	TRAJ5*01	2	CC Twin 4A	Tregs	Male	29	Monozygotic	Concordant	Crohn's disease	2.553	0.035								0.032
TGTGCTCTGAGGCGGTATAACCAGGGAGGAAAGCTTATCTTC	CALRRYNQGGKLIF	TRAV19*01	TRAJ23*01	9	CC Twin 3A	Tregs	Female	21	Monozygotic	Concordant	Crohn's disease	2.553	0.035								0.071
TGTGCTGTGGGTGCGACGGACACAGGCTTTCAGAAACTTGTATTT	CAVGATDTGFQKLVF	TRAV8-3*01	TRAJ8*01	1	CC Twin 2B	Non gut-homing cells	Male	23	Monozygotic	Concordant	Crohn's disease	2.553	0.035								0.06
TGTGCCAGTAGTATTAGGACTAGCGGAAACACCGGGGAGCTGTTTTTT	CASSIRTSGNTGELFF	TRBV19*01	TRBJ2-2*01	3	CC Twin 2B	Gut-homing cells	Male	23	Monozygotic	Concordant	Crohn's disease	2.553	0.035								0.073
TGCGCCAGCACCCTCGGAGCCTCTGGAAACACCATATATTTT	CASTLGASGNTIYF	TRBV5-1*01	TRBJ1-3*01	8	CC Twin 2B	Gut-homing cells	Male	23	Monozygotic	Concordant	Crohn's disease	2.553	0.035								0.033
TGTGCCGTGAAGGGAAGAGGAGGTAGCAACTATAAACTGACATTT	CAVKGRGGSNYKLTF	TRAV12-2*01	TRAJ53*01	5	CC Twin 2A	Non gut-homing cells	Male	23	Monozygotic	Concordant	Crohn's disease	2.553	0.035	CAV[KG]GgGGSNYKLTF	5						0.071
TGTGCCAGTAGTATCAGGACTAGCGGGAACACCGGGGAGCTGTTTTTT	CASSIRTSGNTGELFF	TRBV19*01	TRBJ2-2*01	6	CC Twin 2A	Gut-homing cells	Male	23	Monozygotic	Concordant	Crohn's disease	2.553	0.035								0.073
TGTGCTGTGAGCGGGCCTAATAACAATGCCAGACTCATGTTT	CAVSGPNNNARLMF	TRAV8-6*01	TRAJ31*01	2	CC Twin 1A	Tregs	Male	26	Monozygotic	Concordant	Crohn's disease	2.553	0.035	CAV[SR].RNNNARLMF	16						0.032
TGTGCCAGCAGTCCCGGACTAGCTACAGATACGCAGTATTTT	CASSPGLATDTQYF	TRBV12-3*01	TRBJ2-3*01	12	CC Twin 1A	Tregs	Male	26	Monozygotic	Concordant	Crohn's disease	2.553	0.035								0.089
TGCGCCAGCAGTCTACTAGCGGGCCAAGAGACCCAGTACTTC	CASSLLAGQETQYF	TRBV5-1*01	TRBJ2-5*01	12	CC Twin 2B	Tregs	Male	23	Monozygotic	Concordant	Crohn's disease	2.552	0.003								0.131
TGCGCCAGCAGCTTGGAAGGAGGGGATGAAAAACTGTTTTTT	CASSLEGGDEKLFF	TRBV5-1*01	TRBJ1-4*01	9	DC Twin 8A	Gut-homing cells	Female	34	Monozygotic	Discordant	Crohn's disease	2.552	0.024								0.045
TGCGCCAGCAGCTTGGAAGGGGGCGATGAAAAACTGTTTTTT	CASSLEGGDEKLFF	TRBV5-1*01	TRBJ1-4*01	12	DC Twin 6A	Non gut-homing cells	Male	18	Monozygotic	Discordant	Crohn's disease	2.552	0.024								0.045
TGCATCCTGATGCGGCAGGCAGGAACTGCTCTGATCTTT	CILMRQAGTALIF	TRAV26-2*01	TRAJ15*01	2	DC Twin 8A	Tregs	Female	34	Monozygotic	Discordant	Crohn's disease	2.551	0.045								0.049
TGTGCTACCCTCAAAGGAGGAGGAAACAAACTCACCTTT	CATLKGGGNKLTF	TRAV1-2*01	TRAJ10*01	4	DC Twin 8A	Gut-homing cells	Female	34	Monozygotic	Discordant	Crohn's disease	2.55	0.035								0.056
TGTGCCAGCAGCTCCGGTTTTAATCAGCCCCAGCATTTT	CASSSGFNQPQHF	TRBV7-9*01	TRBJ1-5*01	8	DC Twin 8A	Gut-homing cells	Female	34	Monozygotic	Discordant	Crohn's disease	2.55	0.035								0.116
TGTGCCAGCAGCACTAACAATGAGCAGTTCTTC	CASSTNNEQFF	TRBV7-8*01	TRBJ2-1*01	1	DC Twin 5A	Gut-homing cells	Male	59	Monozygotic	Discordant	Crohn's disease	2.55	0.035	CASS..NEQFF	21						0.09
TGTGCTCTGTCACCTTCCTCTAGCAACACAGGCAAACTAATCTTT	CALSPSSSNTGKLIF	TRAV9-2*01	TRAJ37*01	1	CC Twin 3A	Gut-homing cells	Female	21	Monozygotic	Concordant	Crohn's disease	2.55	0.035								0.059
TGTGCTCTGAGAGGGGGGAACAACAGACTCGCTTTT	CALRGGNNRLAF	TRAV9-2*01	TRAJ7*01	1	CC Twin 2B	Gut-homing cells	Male	23	Monozygotic	Concordant	Crohn's disease	2.55	0.035	CAv..GNNRLAF	19						0.032
TGTGCCAGCAGCTTAGCGGACGGTTCTGGAAACACCATATATTTT	CASSLADGSGNTIYF	TRBV7-8*01	TRBJ1-3*01	2	CC Twin 2B	Gut-homing cells	Male	23	Monozygotic	Concordant	Crohn's disease	2.55	0.035	CASSLA.GSGNTIYF	3						0.044
TGTGCCAGCAGCTTACTAGCGGGAGCCTACGAGCAGTACTTC	CASSLLAGAYEQYF	TRBV11-2*01	TRBJ2-7*01	1	CC Twin 2A	Tregs	Male	23	Monozygotic	Concordant	Crohn's disease	2.55	0.035	CASSL[VL]AG[PA]YEQYF	6						0.076
TGTGCCAGTAGTATAGGTGCAGGGAGCTCCTACGAGCAGTACTTC	CASSIGAGSSYEQYF	TRBV19*01	TRBJ2-7*01	1	DC Twin 8A	Gut-homing cells	Female	34	Monozygotic	Discordant	Crohn's disease	2.547	0.035								0.072
TGTGCTGTCAGCGGTGGTGGTACTAGCTATGGAAAGCTGACATTT	CAVSGGGTSYGKLTF	TRAV41*01	TRAJ52*01	1	DC Twin 6A	Non gut-homing cells	Male	18	Monozygotic	Discordant	Crohn's disease	2.547	0.035	CAv.aGGTSYGKLTF	13						0.041
TGTGCCAGCACCAGGGAAGGGGGCAATCAGCCCCAGCATTTT	CASTREGGNQPQHF	TRBV2*01	TRBJ1-5*01	2	DC Twin 6A	Non gut-homing cells	Male	18	Monozygotic	Discordant	Crohn's disease	2.547	0.035								0.032
TGTGCCAGCAGTTCTGTTAGCAATCAGCCCCAGCATTTT	CASSSVSNQPQHF	TRBV12-3*01	TRBJ1-5*01	3	CC Twin 3B	Tregs	Female	21	Monozygotic	Concordant	Crohn's disease	2.547	0.035	CASSS[VP]SNQPQHF	2						0.116
TGCATCGTCAGACTCCCGATTTATAACCAGGGAGGAAAGCTTATCTTC	CIVRLPIYNQGGKLIF	TRAV26-1*01	TRAJ23*01	1	CC Twin 2B	Non gut-homing cells	Male	23	Monozygotic	Concordant	Crohn's disease	2.547	0.035								0.064
TGCGCCAGCAGCTTAACTAGCGGGAGCTCCTCCTACAATGAGCAGTTCTTC	CASSLTSGSSSYNEQFF	TRBV5-1*01	TRBJ2-1*01	2	CC Twin 2B	Tregs	Male	23	Monozygotic	Concordant	Crohn's disease	2.547	0.035								0.094
TGTGCCAGCAGTCCCGGGACAGGGGGTTACGAGCAGTACTTC	CASSPGTGGYEQYF	TRBV12-3*01	TRBJ2-7*01	2	CC Twin 2A	Gut-homing cells	Male	23	Monozygotic	Concordant	Crohn's disease	2.547	0.035	CASSqGTG[RG]YEQYF	8						0.148
TGTGCCAGCAGCTACGGGATGAACACTGAAGCTTTCTTT	CASSYGMNTEAFF	TRBV7-8*01	TRBJ1-1*01	5	CC Twin 2A	Tregs	Male	23	Monozygotic	Concordant	Crohn's disease	2.547	0.035	CASS...NTEAFF	51						0.041
TGTGTGGTGAACTGGGGGAATAACAATGACATGCGCTTT	CVVNWGNNNDMRF	TRAV12-1*01	TRAJ43*01	1	CC Twin 1B	Gut-homing cells	Male	26	Monozygotic	Concordant	Crohn's disease	2.547	0.035	CVVN[WG]GNNNDMRF	2						0.079
TGCGCCAGCAGCTTGACCACAGGGTCTGATACGCAGTATTTT	CASSLTTGSDTQYF	TRBV5-1*01	TRBJ2-3*01	1	CC Twin 1B	Gut-homing cells	Male	26	Monozygotic	Concordant	Crohn's disease	2.547	0.035								0.04
TGCATCCTGGTTCGTTCTGGGGGTTACCAGAAAGTTACCTTT	CILVRSGGYQKVTF	TRAV26-2*01	TRAJ13*01	1	DC Twin 8A	Gut-homing cells	Female	34	Monozygotic	Discordant	Crohn's disease	2.545	0.046								0.036
TGTGCCAGCAGTTTATCTGGAGGGGAGCAGCCCCAGCATTTT	CASSLSGGEQPQHF	TRBV12-3*01	TRBJ1-5*01	21	DC Twin 8A	Non gut-homing cells	Female	34	Monozygotic	Discordant	Crohn's disease	2.544	0.035								0.064
TGTGCAGAGAGTATGAGCAACACAGGCAAACTAATCTTT	CAESMSNTGKLIF	TRAV5*01	TRAJ37*01	2	DC Twin 6A	Gut-homing cells	Male	18	Monozygotic	Discordant	Crohn's disease	2.544	0.035								0.169
TGTGCAGAGAGTATGAGCAACACAGGCAAACTAATCTTT	CAESMSNTGKLIF	TRAV5*01	TRAJ37*01	2	CC Twin 3B	Gut-homing cells	Female	21	Monozygotic	Concordant	Crohn's disease	2.544	0.035								0.169
TGTGCTGTGAGCCTAGATGACAAGATCATCTTT	CAVSLDDKIIF	TRAV8-6*01	TRAJ30*01	2	CC Twin 2B	Gut-homing cells	Male	23	Monozygotic	Concordant	Crohn's disease	2.544	0.035	CA[VG].GDDKIIF	12						0.042
TGTGCCAGTAGTATGGAGATTTCTGGGGCCAACGTCCTGACTTTC	CASSMEISGANVLTF	TRBV19*01	TRBJ2-6*01	1	CC Twin 2B	Non gut-homing cells	Male	23	Monozygotic	Concordant	Crohn's disease	2.544	0.035								0.048
TGTGTGGTGAACATAAATGAGAAATTAACCTTT	CVVNINEKLTF	TRAV12-1*01	TRAJ48*01	1	CC Twin 2A	Gut-homing cells	Male	23	Monozygotic	Concordant	Crohn's disease	2.544	0.035								0
TGCGCCAGCAGCCAAGATAGGTCAGGCTATGGCTACACCTTC	CASSQDRSGYGYTF	TRBV4-3*01	TRBJ1-2*01	9	CC Twin 2B	Gut-homing cells	Male	23	Monozygotic	Concordant	Crohn's disease	2.543	0.005	CASSQDRSGyGYTF	5						0.075
TGCATCCCCCCTGGGGCAAACAACCTCTTCTTT	CIPPGANNLFF	TRAV26-2*01	TRAJ36*01	3	CC Twin 4B	Tregs	Male	29	Monozygotic	Concordant	Crohn's disease	2.542	0.046								0.049
TGTGCTGTGGAGTCCCCTTATAACCAGGGAGGAAAGCTTATCTTC	CAVESPYNQGGKLIF	TRAV2*01	TRAJ23*01	2	DC Twin 8A	Tregs	Female	34	Monozygotic	Discordant	Crohn's disease	2.541	0.035								0.06
TGTGCCAGCAGCTCACAGGGGGCTGGAAACACCATATATTTT	CASSSQGAGNTIYF	TRBV7-8*01	TRBJ1-3*01	4	DC Twin 8A	Gut-homing cells	Female	34	Monozygotic	Discordant	Crohn's disease	2.541	0.035			ELAGIGILTV	Melanoma antigen recognized by T-cells 1-mutant (MART1-mutant),Melanoma antigen recognized by T-cells 1 (MART1)	Synthetic,Homo sapiens	Synthetic	HLA-A*0201	0.216
TGCAGTGCGAGGGACCTCACGGGCACAGATACGCAGTATTTT	CSARDLTGTDTQYF	TRBV20-1*01	TRBJ2-3*01	1	DC Twin 6A	Non gut-homing cells	Male	18	Monozygotic	Discordant	Crohn's disease	2.541	0.035								0.036
TGTGCCAACCAGGGGGAAAACACTGAAGCTTTCTTT	CANQGENTEAFF	TRBV10-3*01	TRBJ1-1*01	1	DC Twin 5A	Tregs	Male	59	Monozygotic	Discordant	Crohn's disease	2.541	0.035								0.044
TGTGCCAGCAGTTCCCTCGGGGGGGGCACTGAAGCTTTCTTT	CASSSLGGGTEAFF	TRBV7-3*01	TRBJ1-1*01	5	CC Twin 3B	Tregs	Female	21	Monozygotic	Concordant	Crohn's disease	2.541	0.035								0.093
TGTGCAGGGTCAGGAGATGACAAGATCATCTTT	CAGSGDDKIIF	TRAV27*01	TRAJ30*01	2	CC Twin 2B	Non gut-homing cells	Male	23	Monozygotic	Concordant	Crohn's disease	2.541	0.035	CA[VG].GDDKIIF	12						0.051
TGTGCCAGTAGTCTAGAACTCTCTGGGGCCAACGTCCTGACTTTC	CASSLELSGANVLTF	TRBV19*01	TRBJ2-6*01	3	CC Twin 2B	Non gut-homing cells	Male	23	Monozygotic	Concordant	Crohn's disease	2.541	0.035	CASSLE[VL]SGANVLTF	2						0.076
TGTGCAATGAGCGGGAGAGGTAACGACTACAAGCTCAGCTTT	CAMSGRGNDYKLSF	TRAV12-3*01	TRAJ20*01	3	CC Twin 2A	Gut-homing cells	Male	23	Monozygotic	Concordant	Crohn's disease	2.541	0.035								0.048
TGTGCCGTGGGAAAGAACTTTGGAAATGAGAAATTAACCTTT	CAVGKNFGNEKLTF	TRAV39*01	TRAJ48*01	3	CC Twin 1B	Gut-homing cells	Male	26	Monozygotic	Concordant	Crohn's disease	2.541	0.035	CAVgsNFGNEKLTF	3						0.097
TGCAGCGTCGGCAGGGAGGGGAACACTGAAGCTTTCTTT	CSVGREGNTEAFF	TRBV29-1*01	TRBJ1-1*01	13	CC Twin 1B	Gut-homing cells	Male	26	Monozygotic	Concordant	Crohn's disease	2.541	0.035								0.07
TGTGCCATCAGTGAGAACAATGAGCAGTTCTTC	CAISENNEQFF	TRBV10-3*01	TRBJ2-1*01	5	DC Twin 8B	Non gut-homing cells	Female	34	Monozygotic	Discordant	Healthy cotwin	2.54	0.005	CAISE[DN]NEQFF	2						0.109
TGTGCCATCAGTGAGAACAATGAGCAGTTCTTC	CAISENNEQFF	TRBV10-3*01	TRBJ2-1*01	1	DC Twin 8A	Tregs	Female	34	Monozygotic	Discordant	Crohn's disease	2.54	0.005	CAISE[DN]NEQFF	2						0.109
TGTGCCAGCTCACCAGGGGACTATAGCAATCAGCCCCAGCATTTT	CASSPGDYSNQPQHF	TRBV18*01	TRBJ1-5*01	7	DC Twin 8A	Gut-homing cells	Female	34	Monozygotic	Discordant	Crohn's disease	2.54	0.046	CASSPG.YSNQPQHF	3						0.04
TGTGCCAGCAGCCCCGGGACTAGCACAGATACGCAGTATTTT	CASSPGTSTDTQYF	TRBV3-1*01	TRBJ2-3*01	13	DC Twin 6A	Non gut-homing cells	Male	18	Monozygotic	Discordant	Crohn's disease	2.54	0.046	CASSPG[HT]STDTQYF	2						0.04
TGCGCCAGCAGCCTACAACGGGCAACCCACGAGCAGTACTTC	CASSLQRATHEQYF	TRBV4-3*01	TRBJ2-7*01	2	CC Twin 2B	Non gut-homing cells	Male	23	Monozygotic	Concordant	Crohn's disease	2.54	0.046								0.026
TGCGCCAGCAGCCTACAACGGGCAACCCACGAGCAGTACTTC	CASSLQRATHEQYF	TRBV4-3*01	TRBJ2-7*01	32	CC Twin 2B	Gut-homing cells	Male	23	Monozygotic	Concordant	Crohn's disease	2.54	0.046								0.026
TGCGCCAGCAGCCTACAACGGGCAACCCACGAGCAGTACTTC	CASSLQRATHEQYF	TRBV4-3*01	TRBJ2-7*01	59	CC Twin 2A	Gut-homing cells	Male	23	Monozygotic	Concordant	Crohn's disease	2.54	0.046								0.026
TGCGCCAGCAGCCTACAACGGGCAACCCACGAGCAGTACTTC	CASSLQRATHEQYF	TRBV4-3*01	TRBJ2-7*01	8	CC Twin 2A	Non gut-homing cells	Male	23	Monozygotic	Concordant	Crohn's disease	2.54	0.046								0.026
TGTGCCAGCAGTTTAACCGGGACCAGCACAGATACGCAGTATTTT	CASSLTGTSTDTQYF	TRBV12-3*01	TRBJ2-3*01	5	DC Twin 8A	Gut-homing cells	Female	34	Monozygotic	Discordant	Crohn's disease	2.538	0.035			FLNGSCGSV	ORF1ab	SARS-CoV-2	Viral	HLA-A*0201	0.23
TGTGCCAGCAGTCCCGGGACAGGGGTGAATGAGCAGTTCTTC	CASSPGTGVNEQFF	TRBV12-3*01	TRBJ2-1*01	13	DC Twin 8A	Tregs	Female	34	Monozygotic	Discordant	Crohn's disease	2.538	0.035								0.066
TGCGCCAGCAGCTTAGGTCAGGGAGTAGCTGAAGCTTTCTTT	CASSLGQGVAEAFF	TRBV5-1*01	TRBJ1-1*01	4	DC Twin 8A	Tregs	Female	34	Monozygotic	Discordant	Crohn's disease	2.538	0.035	CASSLGQG[VS]AEAFF	2						0.112
TGTGCCAGCAGCTTATTGACGGGCACTGAAGCTTTCTTT	CASSLLTGTEAFF	TRBV7-3*01	TRBJ1-1*01	1	DC Twin 8A	Non gut-homing cells	Female	34	Monozygotic	Discordant	Crohn's disease	2.538	0.035	CASSLL[GT]GTEAFF	2						0.04
TGCAGTGCTAGCCCTCGAACAGAGACCCAGTACTTC	CSASPRTETQYF	TRBV20-1*01	TRBJ2-5*01	2	CC Twin 3B	Gut-homing cells	Female	21	Monozygotic	Concordant	Crohn's disease	2.538	0.035								0.044
TGTGTTGTGAGTGAAGCCTATGGAGGAAGCCAAGGAAATCTCATCTTT	CVVSEAYGGSQGNLIF	TRAV8-2*01	TRAJ42*01	2	CC Twin 2B	Gut-homing cells	Male	23	Monozygotic	Concordant	Crohn's disease	2.538	0.035	CVVSedYGGSQGNLIF	3						0.042
TGTGCCAGTAGTCTGGAAGTCTCTGGGGCCAACGTCCTGACTTTC	CASSLEVSGANVLTF	TRBV19*01	TRBJ2-6*01	10	CC Twin 2B	Non gut-homing cells	Male	23	Monozygotic	Concordant	Crohn's disease	2.538	0.035	CASSLE[VL]SGANVLTF	2						0.041
TGTGCCAGCAGCCGACAGGGGAATCAGCCCCAGCATTTT	CASSRQGNQPQHF	TRBV6-6*01	TRBJ1-5*01	2	CC Twin 2B	Gut-homing cells	Male	23	Monozygotic	Concordant	Crohn's disease	2.538	0.035								0.042
TGTGCTGTGCAGGCGGAGGGAGGAGGTGCTGACGGACTCACCTTT	CAVQAEGGGADGLTF	TRAV20*01	TRAJ45*01	1	CC Twin 2A	Non gut-homing cells	Male	23	Monozygotic	Concordant	Crohn's disease	2.538	0.035	CAVQA.GGGADGLTF	3						0.072
TGTGCCAGCAGCCTACAAGCCACCGGGGAGCTGTTTTTT	CASSLQATGELFF	TRBV27*01	TRBJ2-2*01	1	CC Twin 2A	Non gut-homing cells	Male	23	Monozygotic	Concordant	Crohn's disease	2.538	0.035	CASS.RsTGELFF	12						0.137
TGTGCCAGTAGTATTCTGGCGGGAGGGCCATATGAGCAGTTCTTC	CASSILAGGPYEQFF	TRBV19*01	TRBJ2-1*01	4	CC Twin 1B	Gut-homing cells	Male	26	Monozygotic	Concordant	Crohn's disease	2.538	0.035								0.078
TGTGCCAGCAGTAGCGGAGCTAACTATGGCTACACCTTC	CASSSGANYGYTF	TRBV6-1*01	TRBJ1-2*01	2	DC Twin 6A	Tregs	Male	18	Monozygotic	Discordant	Crohn's disease	2.537	0.005	CASS.[GT]gnYGYTF	42						0.073
TGTGCCAGCAGCCGCGTGCTGGAGACCCAGTACTTC	CASSRVLETQYF	TRBV3-1*01	TRBJ2-5*01	1	CC Twin 4A	Gut-homing cells	Male	29	Monozygotic	Concordant	Crohn's disease	2.537	0.046	CASSRV[LS]ETQYF	2						0.061
TGTGCCAGCAGTGTTAGCGGGGGGGCCTACAATGAGCAGTTCTTC	CASSVSGGAYNEQFF	TRBV12-4*01	TRBJ2-1*01	1	DC Twin 8A	Gut-homing cells	Female	34	Monozygotic	Discordant	Crohn's disease	2.536	0.035								0.106
TGCAGTGCCAGCCAAGGACAGGGCGGAAATCAGCCCCAGCATTTT	CSASQGQGGNQPQHF	TRBV20-1*01	TRBJ1-5*01	4	DC Twin 8A	Gut-homing cells	Female	34	Monozygotic	Discordant	Crohn's disease	2.536	0.035								0.03
TGTGCCAGCAGTGACAGATACTATGGCTACACCTTC	CASSDRYYGYTF	TRBV6-1*01	TRBJ1-2*01	2	DC Twin 8A	Non gut-homing cells	Female	34	Monozygotic	Discordant	Crohn's disease	2.536	0.035	CASS[DG]RGYGYTF	7						0.023
TGTGCCACCTCTGCCCGGGGCGAGCAGTTCTTC	CATSARGEQFF	TRBV27*01	TRBJ2-1*01	2	DC Twin 6A	Non gut-homing cells	Male	18	Monozygotic	Discordant	Crohn's disease	2.536	0.035								0.019
TGTGCTCTGAGTGAGGGCTTTCAGGGAGCCCAGAAGCTGGTATTT	CALSEGFQGAQKLVF	TRAV19*01	TRAJ54*01	9	CC Twin 3B	Gut-homing cells	Female	21	Monozygotic	Concordant	Crohn's disease	2.536	0.035								0.047
TGTGCCAGCTCACCTTTTTCGGGGGATGAGCAGTTCTTC	CASSPFSGDEQFF	TRBV18*01	TRBJ2-1*01	1	CC Twin 3A	Tregs	Female	21	Monozygotic	Concordant	Crohn's disease	2.536	0.035								0.033
TGTGCCAGTAGCTTAGGGTTCAGCAGCCACGAGCAGTACTTC	CASSLGFSSHEQYF	TRBV11-2*01	TRBJ2-7*01	1	CC Twin 2B	Non gut-homing cells	Male	23	Monozygotic	Concordant	Crohn's disease	2.536	0.035	CASSLG.sSYEQYF	14						0.123
TGTGCCAGCAGCTTAGGGTTCAGCAGCCACGAGCAGTACTTC	CASSLGFSSHEQYF	TRBV11-2*01	TRBJ2-7*01	11	CC Twin 2B	Gut-homing cells	Male	23	Monozygotic	Concordant	Crohn's disease	2.536	0.035	CASSLG.sSYEQYF	14						0.123
TGCAGTGCTGCAGGACAGGGCGGGTCACCCCTCCACTTT	CSAAGQGGSPLHF	TRBV20-1*01	TRBJ1-6*01	1	CC Twin 2B	Non gut-homing cells	Male	23	Monozygotic	Concordant	Crohn's disease	2.536	0.035								0.026
TGTGCCAGCAGCTTAGGGTTCAGCAGCCACGAGCAGTACTTC	CASSLGFSSHEQYF	TRBV11-2*01	TRBJ2-7*01	7	CC Twin 2A	Gut-homing cells	Male	23	Monozygotic	Concordant	Crohn's disease	2.536	0.035	CASSLG.sSYEQYF	14						0.123
TGTGCCAGCAGTGAAGCTACGGGGGGATACAATGAGCAGTTCTTC	CASSEATGGYNEQFF	TRBV6-1*01	TRBJ2-1*01	2	CC Twin 4A	Tregs	Male	29	Monozygotic	Concordant	Crohn's disease	2.534	0.046	CASSE[AG]TGGYNEQFF	2						0.047
TGTGCCAGCAGAGGACAGACGAACACTGAAGCTTTCTTT	CASRGQTNTEAFF	TRBV11-2*01	TRBJ1-1*01	29	CC Twin 3B	Gut-homing cells	Female	21	Monozygotic	Concordant	Crohn's disease	2.534	0.046	CAS[SR]gQG.TEAFF	14						0.037
TGTGCCAGCAGAGGACAGACGAACACTGAAGCTTTCTTT	CASRGQTNTEAFF	TRBV11-2*01	TRBJ1-1*01	4	CC Twin 2B	Gut-homing cells	Male	23	Monozygotic	Concordant	Crohn's disease	2.534	0.046	CAS[SR]gQG.TEAFF	14						0.037
TGTGCCAGCAGGGGACAGACGAACACTGAAGCTTTCTTT	CASRGQTNTEAFF	TRBV11-2*01	TRBJ1-1*01	9	CC Twin 1B	Gut-homing cells	Male	26	Monozygotic	Concordant	Crohn's disease	2.534	0.046	CAS[SR]gQG.TEAFF	14						0.037
TGCATCCTGAGAGACCATTATAACACCGACAAGCTCATCTTT	CILRDHYNTDKLIF	TRAV26-2*01	TRAJ34*01	1	DC Twin 8A	Gut-homing cells	Female	34	Monozygotic	Discordant	Crohn's disease	2.534	0.046	CILRD[RH]YNTDKLIF	2						0.087
TGCATCCTGAGACGTATGAACAGAGATGACAAGATCATCTTT	CILRRMNRDDKIIF	TRAV26-2*01	TRAJ30*01	1	DC Twin 6A	Non gut-homing cells	Male	18	Monozygotic	Discordant	Crohn's disease	2.534	0.046								0.047
TGTGCCAGCCCTGAGGGTTCGGACTATGGCTACACCTTC	CASPEGSDYGYTF	TRBV28*01	TRBJ1-2*01	3	CC Twin 1B	Gut-homing cells	Male	26	Monozygotic	Concordant	Crohn's disease	2.534	0.046	CAS[IP]EGSDYGYTF	2						0.029
TGTGCTCTAGACGGCCAAACTGGGGCAAACAACCTCTTCTTT	CALDGQTGANNLFF	TRAV6*01	TRAJ36*01	5	DC Twin 8A	Non gut-homing cells	Female	34	Monozygotic	Discordant	Crohn's disease	2.533	0.036								0.059
TGTGTTGTGAACGTTAACCAGGCAGGAACTGCTCTGATCTTT	CVVNVNQAGTALIF	TRAV8-2*01	TRAJ15*01	2	DC Twin 8A	Non gut-homing cells	Female	34	Monozygotic	Discordant	Crohn's disease	2.533	0.036								0.106
TGTGCCAGCAGTCAACAGGGGAACACTGAAGCTTTCTTT	CASSQQGNTEAFF	TRBV6-1*01	TRBJ1-1*01	1	DC Twin 8A	Gut-homing cells	Female	34	Monozygotic	Discordant	Crohn's disease	2.533	0.036	CASS...NTEAFF	51						0.041
TGCAGTGCTAGAGATCCGACTAGCGGGGAAGAGACCCAGTACTTC	CSARDPTSGEETQYF	TRBV20-1*01	TRBJ2-5*01	1	DC Twin 5A	Gut-homing cells	Male	59	Monozygotic	Discordant	Crohn's disease	2.533	0.036								0.05
TGTGCTCTGAGGGGTGGCGGAGCCAATAGTAAGCTGACATTT	CALRGGGANSKLTF	TRAV9-2*01	TRAJ56*01	1	CC Twin 4A	Tregs	Male	29	Monozygotic	Concordant	Crohn's disease	2.533	0.036								0.088
TGTGCCGTGAAAGGGTACAACTTCAACAAATTTTACTTT	CAVKGYNFNKFYF	TRAV8-1*01	TRAJ21*01	8	CC Twin 3A	Gut-homing cells	Female	21	Monozygotic	Concordant	Crohn's disease	2.533	0.036	CAveGYNFNKFYF	3						0.045
TGCAGTGCCCGCGGTGGGGGAAATACCTACGAGCAGTACTTC	CSARGGGNTYEQYF	TRBV20-1*01	TRBJ2-7*01	4	CC Twin 2B	Gut-homing cells	Male	23	Monozygotic	Concordant	Crohn's disease	2.533	0.036	CSARgGGtTYEQYF	3						0.133
TGCGCCAGCAGTTATGGACAGGGGGCGGATGGCTACACCTTC	CASSYGQGADGYTF	TRBV5-1*01	TRBJ1-2*01	1	CC Twin 2B	Non gut-homing cells	Male	23	Monozygotic	Concordant	Crohn's disease	2.533	0.036								0.102
TGTGCTGTGACATCTACCTCAGGAACCTACAAATACATCTTT	CAVTSTSGTYKYIF	TRAV3*01	TRAJ40*01	1	CC Twin 2A	Gut-homing cells	Male	23	Monozygotic	Concordant	Crohn's disease	2.533	0.036	CAV[RT]aTSGTYKYIF	7						0.077
TGTGCCAGCAGTTTTGGCGGGAGTTCGGATACGCAGTATTTT	CASSFGGSSDTQYF	TRBV12-4*01	TRBJ2-3*01	5	CC Twin 2A	Gut-homing cells	Male	23	Monozygotic	Concordant	Crohn's disease	2.533	0.036	CASS[FY]gGSTDTQYF	6						0.134
TGTGCTGTCACGTCTACCTCAGGAACCTACAAATACATCTTT	CAVTSTSGTYKYIF	TRAV3*01	TRAJ40*01	2	CC Twin 1B	Gut-homing cells	Male	26	Monozygotic	Concordant	Crohn's disease	2.533	0.036	CAV[RT]aTSGTYKYIF	7						0.077
TGTGCCAGCTCACCTACAGGAACAACTAATGAAAAACTGTTTTTT	CASSPTGTTNEKLFF	TRBV18*01	TRBJ1-4*01	1	DC Twin 8A	Tregs	Female	34	Monozygotic	Discordant	Crohn's disease	2.531	0.046	CASSP.GTTNEKLFF	3						0.041
TGCGCCAGCAGAGACACAGACACCGGGGAGCTGTTTTTT	CASRDTDTGELFF	TRBV5-1*01	TRBJ2-2*01	3	CC Twin 1B	Gut-homing cells	Male	26	Monozygotic	Concordant	Crohn's disease	2.531	0.046	CASRD[ST]DTGELFF	2						0.101
TGTGCCAGCAAGGGGGGACTCTATGGCTACACCTTC	CASKGGLYGYTF	TRBV28*01	TRBJ1-2*01	2	DC Twin 8A	Tregs	Female	34	Monozygotic	Discordant	Crohn's disease	2.531	0.047								0.167
TGCACCTTAACTGGGGCAAACAACCTCTTCTTT	CTLTGANNLFF	TRAV26-2*01	TRAJ36*01	5	DC Twin 7A	Tregs	Female	36	Monozygotic	Discordant	Crohn's disease	2.531	0.047	CA.TGANNLFF	6						0.073
TGCATCCGAACTGGGGCAAACAACCTCTTCTTT	CIRTGANNLFF	TRAV26-2*01	TRAJ36*01	1	DC Twin 5A	Tregs	Male	59	Monozygotic	Discordant	Crohn's disease	2.531	0.047								0.073
TGCATCCTGAGAGACAGCAATAACAATGACATGCGCTTT	CILRDSNNNDMRF	TRAV26-2*01	TRAJ43*01	6	CC Twin 4A	Gut-homing cells	Male	29	Monozygotic	Concordant	Crohn's disease	2.531	0.047								0.042
TGCGTCGATACTGGGGCAAACAACCTCTTCTTT	CVDTGANNLFF	TRAV26-2*01	TRAJ36*01	4	CC Twin 3B	Gut-homing cells	Female	21	Monozygotic	Concordant	Crohn's disease	2.531	0.047								0.049
TGTGCCAGCATCGAGGGGAGCGACTATGGCTACACCTTC	CASIEGSDYGYTF	TRBV28*01	TRBJ1-2*01	3	CC Twin 1B	Gut-homing cells	Male	26	Monozygotic	Concordant	Crohn's disease	2.531	0.047	CAS[IP]EGSDYGYTF	2						0.029
TGCGCCAGCAGCCAAAGCGGGGGTGGTTACAATGAGCAGTTCTTC	CASSQSGGGYNEQFF	TRBV4-3*01	TRBJ2-1*01	4	CC Twin 1B	Gut-homing cells	Male	26	Monozygotic	Concordant	Crohn's disease	2.531	0.047								0.041
TGTGCCGTGGAAGGGGGTGCTACAAACAAGCTCATCTTT	CAVEGGATNKLIF	TRAV39*01	TRAJ32*01	2	DC Twin 8A	Tregs	Female	34	Monozygotic	Discordant	Crohn's disease	2.53	0.036	CAv.GGATNKLIF	8						0.033
TGCCTCGTGGGTGGTACTTCTGGTTCTGCAAGGCAACTGACCTTT	CLVGGTSGSARQLTF	TRAV4*01	TRAJ22*01	1	DC Twin 8A	Tregs	Female	34	Monozygotic	Discordant	Crohn's disease	2.53	0.036								0.107
TGCAGGGTGGGGGGGCCGGCCGAGCAGTACTTC	CRVGGPAEQYF	TRBV20-1*01	TRBJ2-7*01	2	DC Twin 8A	Non gut-homing cells	Female	34	Monozygotic	Discordant	Crohn's disease	2.53	0.036								0.036
TGTGCAATGAGAGACAAGCTCAGCTTT	CAMRDKLSF	TRAV12-3*01	TRAJ20*01	1	DC Twin 6A	Non gut-homing cells	Male	18	Monozygotic	Discordant	Crohn's disease	2.53	0.036	CAvRDKLsF	3						0
TGTGCCAGCAGTCCGAGGGGGGGCGGAGAGACCCAGTACTTC	CASSPRGGGETQYF	TRBV12-3*01	TRBJ2-5*01	2	DC Twin 5A	Gut-homing cells	Male	59	Monozygotic	Discordant	Crohn's disease	2.53	0.036	CASS[PL]RGGGETQYF	2						0.126
TGCCTCGTGGGTGGAACTTCTGGTTCTGCAAGGCAACTGACCTTT	CLVGGTSGSARQLTF	TRAV4*01	TRAJ22*01	3	CC Twin 4A	Tregs	Male	29	Monozygotic	Concordant	Crohn's disease	2.53	0.036								0.107
TGTGCCAGCAGTCCGAGGGGGGGCGGAGAGACCCAGTACTTC	CASSPRGGGETQYF	TRBV12-3*01	TRBJ2-5*01	1	CC Twin 4A	Gut-homing cells	Male	29	Monozygotic	Concordant	Crohn's disease	2.53	0.036	CASS[PL]RGGGETQYF	2						0.126
TGCAGTGCTAGACCGACAGGGGACTATGGCTACACCTTC	CSARPTGDYGYTF	TRBV20-1*01	TRBJ1-2*01	7	CC Twin 3B	Gut-homing cells	Female	21	Monozygotic	Concordant	Crohn's disease	2.53	0.036								0.095
TGTGCCACCAGCAGAGGAGGAGGCGAGCAGTACTTC	CATSRGGGEQYF	TRBV15*01	TRBJ2-7*01	9	CC Twin 2B	Non gut-homing cells	Male	23	Monozygotic	Concordant	Crohn's disease	2.53	0.036								0.027
TGTGCCAGCAGTACAGGGAACACTGAAGCTTTCTTT	CASSTGNTEAFF	TRBV6-1*01	TRBJ1-1*01	4	CC Twin 2B	Non gut-homing cells	Male	23	Monozygotic	Concordant	Crohn's disease	2.53	0.036								0.036
TGTGCCAGCAGCTTACAGAAGAACACTGAAGCTTTCTTT	CASSLQKNTEAFF	TRBV7-6*01	TRBJ1-1*01	1	CC Twin 2A	Gut-homing cells	Male	23	Monozygotic	Concordant	Crohn's disease	2.53	0.036	CASS...NTEAFF	51						0.045
TGTGCCTGGAGCGGACAGGGGGGTGAAAAACTGTTTTTT	CAWSGQGGEKLFF	TRBV30*01	TRBJ1-4*01	1	DC Twin 8A	Non gut-homing cells	Female	34	Monozygotic	Discordant	Crohn's disease	2.529	0.01	CAW.gQGGEKLFF	8						0.059
TGTGCTGTGGGTGGCGGAAAGCTTATCTTC	CAVGGGKLIF	TRAV8-3*01	TRAJ23*01	5	CC Twin 1A	Tregs	Male	26	Monozygotic	Concordant	Crohn's disease	2.528	0.006	CAVGG[DG]KLIF	2						0.055
TGCATCCTGAGATATCCTTATAACCAGGGAGGAAAGCTTATCTTC	CILRYPYNQGGKLIF	TRAV26-2*01	TRAJ23*01	3	DC Twin 8A	Tregs	Female	34	Monozygotic	Discordant	Crohn's disease	2.528	0.047								0.046
TGTGCTGTCCTCTACACCAATGCAGGCAAATCAACCTTT	CAVLYTNAGKSTF	TRAV2*01	TRAJ27*01	3	DC Twin 8A	Non gut-homing cells	Female	34	Monozygotic	Discordant	Crohn's disease	2.527	0.036								0.064
TGCATCGTCAGAGTCGTGAGGAACAATGACATGCGCTTT	CIVRVVRNNDMRF	TRAV26-1*01	TRAJ43*01	2	DC Twin 8A	Gut-homing cells	Female	34	Monozygotic	Discordant	Crohn's disease	2.527	0.036								0.112
TGCAGTGCTAGAGGCGACCCAACTAATGAAAAACTGTTTTTT	CSARGDPTNEKLFF	TRBV20-1*01	TRBJ1-4*01	9	DC Twin 8A	Gut-homing cells	Female	34	Monozygotic	Discordant	Crohn's disease	2.527	0.036	CSARGD[PS]TNEKLFF	2						0.053
TGCGGCACAGAGAACTATGGTCAGAATTTTGTCTTT	CGTENYGQNFVF	TRAV30*01	TRAJ26*01	2	DC Twin 5A	Tregs	Male	59	Monozygotic	Discordant	Crohn's disease	2.527	0.036	CGT[AE]NYGQNFVF	2						0.026
TGCATCGTCAGAGTCGTCAGGAACAATGACATGCGCTTT	CIVRVVRNNDMRF	TRAV26-1*01	TRAJ43*01	2	CC Twin 4A	Tregs	Male	29	Monozygotic	Concordant	Crohn's disease	2.527	0.036								0.112
TGCGGCACAGAGAACTATGGTCAGAATTTTGTCTTT	CGTENYGQNFVF	TRAV30*01	TRAJ26*01	1	CC Twin 4A	Gut-homing cells	Male	29	Monozygotic	Concordant	Crohn's disease	2.527	0.036	CGT[AE]NYGQNFVF	2						0.026
TGCCTCGTGGTGGGTTATAACACCGACAAGCTCATCTTT	CLVVGYNTDKLIF	TRAV4*01	TRAJ34*01	2	CC Twin 4A	Gut-homing cells	Male	29	Monozygotic	Concordant	Crohn's disease	2.527	0.036								0.043
TGTGCCAGCAGTAAAGGGACCAGTGAGCAGTTCTTC	CASSKGTSEQFF	TRBV12-4*01	TRBJ2-1*01	1	CC Twin 4A	Gut-homing cells	Male	29	Monozygotic	Concordant	Crohn's disease	2.527	0.036								0.04
TGTGCCAGCTCACCAAGGCAGAACAATGAGCAGTTCTTC	CASSPRQNNEQFF	TRBV18*01	TRBJ2-1*01	4	CC Twin 3B	Tregs	Female	21	Monozygotic	Concordant	Crohn's disease	2.527	0.036	CASSPGQNNEQFF	4						0.07
TGTGCCAGCAGTCCTCGGCGGGATACGCAGTATTTT	CASSPRRDTQYF	TRBV6-5*01	TRBJ2-3*01	5	CC Twin 3B	Tregs	Female	21	Monozygotic	Concordant	Crohn's disease	2.527	0.036	CASSp[RL].DTQYF	8						0.047
TGCGGCACAGAGAACTATGGTCAGAATTTTGTCTTT	CGTENYGQNFVF	TRAV30*01	TRAJ26*01	1	CC Twin 2B	Tregs	Male	23	Monozygotic	Concordant	Crohn's disease	2.527	0.036	CGT[AE]NYGQNFVF	2						0.026
TGCGGCACAGAGAACTATGGTCAGAATTTTGTCTTT	CGTENYGQNFVF	TRAV30*01	TRAJ26*01	1	CC Twin 2B	Non gut-homing cells	Male	23	Monozygotic	Concordant	Crohn's disease	2.527	0.036	CGT[AE]NYGQNFVF	2						0.026
TGCAGTGCTAGAGATCCGTCGGGTAACGAGCAGTACTTC	CSARDPSGNEQYF	TRBV20-1*01	TRBJ2-7*01	2	CC Twin 2B	Non gut-homing cells	Male	23	Monozygotic	Concordant	Crohn's disease	2.527	0.036								0.04
TGTGCTGTGTTCGGGGGTGGAGGTAGCAACTATAAACTGACATTT	CAVFGGGGSNYKLTF	TRAV21*01	TRAJ53*01	1	CC Twin 2A	Tregs	Male	23	Monozygotic	Concordant	Crohn's disease	2.527	0.036	CAV[KG]GgGGSNYKLTF	5						0.032
TGTGCCACCAGCAGAGAGGGGGTAGGCTACGAGCAGTACTTC	CATSREGVGYEQYF	TRBV15*01	TRBJ2-7*01	1	CC Twin 2A	Gut-homing cells	Male	23	Monozygotic	Concordant	Crohn's disease	2.527	0.036	CATSREGvSYEQYF	4						0.061
TGTGCCAGCAGCTTTGGGGGGTCCTACAATGAGCAGTTCTTC	CASSFGGSYNEQFF	TRBV19*01	TRBJ2-1*01	10	CC Twin 2A	Non gut-homing cells	Male	23	Monozygotic	Concordant	Crohn's disease	2.527	0.036								0.076
TGTGCCGTCTCCTTTTCTGGTGGCTACAATAAGCTGATTTTT	CAVSFSGGYNKLIF	TRAV12-2*01	TRAJ4*01	1	DC Twin 6A	Gut-homing cells	Male	18	Monozygotic	Discordant	Crohn's disease	2.527	0.0007479	CAV..SGGYNKLIF	17						0.111
TGTGCCGTCTCGTTTTCTGGTGGCTACAATAAGCTGATTTTT	CAVSFSGGYNKLIF	TRAV12-2*01	TRAJ4*01	3	CC Twin 3A	Gut-homing cells	Female	21	Monozygotic	Concordant	Crohn's disease	2.527	0.0007479	CAV..SGGYNKLIF	17						0.111
TGTGCCGTTTCTTTTTCTGGTGGCTACAATAAGCTGATTTTT	CAVSFSGGYNKLIF	TRAV12-2*01	TRAJ4*01	1	CC Twin 2B	Tregs	Male	23	Monozygotic	Concordant	Crohn's disease	2.527	0.0007479	CAV..SGGYNKLIF	17						0.111
TGTGCCAGTAGTATTGAGCGGGGGCACACTGAAGCTTTCTTT	CASSIERGHTEAFF	TRBV19*01	TRBJ1-1*01	1	DC Twin 6A	Non gut-homing cells	Male	18	Monozygotic	Discordant	Crohn's disease	2.525	0.046								0.047
TGCATCCTGAGAGACGTCAATGGAAACAAACTGGTCTTT	CILRDVNGNKLVF	TRAV26-2*01	TRAJ47*01	1	DC Twin 8A	Non gut-homing cells	Female	34	Monozygotic	Discordant	Crohn's disease	2.525	0.047								0.053
TGCAGTGCTAGATTTCTCAACGAGCAGTACTTC	CSARFLNEQYF	TRBV20-1*01	TRBJ2-7*01	9	DC Twin 8A	Gut-homing cells	Female	34	Monozygotic	Discordant	Crohn's disease	2.524	0.036								0.036
TGCAGTGCTAGACTAGCGGGGGGGCATGAGACCCAGTACTTC	CSARLAGGHETQYF	TRBV20-1*01	TRBJ2-5*01	2	DC Twin 8A	Tregs	Female	34	Monozygotic	Discordant	Crohn's disease	2.524	0.036								0.071
TGTGCCAGCAGTTTTTCAGGGATCTATGGCTACACCTTC	CASSFSGIYGYTF	TRBV12-4*01	TRBJ1-2*01	17	CC Twin 2B	Tregs	Male	23	Monozygotic	Concordant	Crohn's disease	2.524	0.036								0.047
TGCAGTGCTAGAGGGAGGACAGGCTACAATGAGCAGTTCTTC	CSARGRTGYNEQFF	TRBV20-1*01	TRBJ2-1*01	4	CC Twin 2B	Tregs	Male	23	Monozygotic	Concordant	Crohn's disease	2.524	0.036								0.047
TGTGCCAGCAGTTTATCGGGACTCTACGAGCAGTACTTC	CASSLSGLYEQYF	TRBV27*01	TRBJ2-7*01	2	CC Twin 2A	Gut-homing cells	Male	23	Monozygotic	Concordant	Crohn's disease	2.524	0.036	CASSlSGrYEQYF	3						0.046
TGTGCCAGCAGCTTATCGCACAGCTCCTACGAGCAGTACTTC	CASSLSHSSYEQYF	TRBV7-2*01	TRBJ2-7*01	3	CC Twin 2A	Gut-homing cells	Male	23	Monozygotic	Concordant	Crohn's disease	2.523	0.005	CASSL.HSSYEQYF	3						0.068
TGCGCTGTGAGGGGCAAAGCTGCAGGCAACAAGCTAACTTTT	CAVRGKAAGNKLTF	TRAV1-1*01	TRAJ17*01	21	CC Twin 2B	Tregs	Male	23	Monozygotic	Concordant	Crohn's disease	2.523	0.046	CAVR.KAAGNKLTF	9						0.034
TGCGCTGTGAGGGGCAAAGCTGCAGGCAACAAGCTAACTTTT	CAVRGKAAGNKLTF	TRAV1-1*01	TRAJ17*01	71	CC Twin 2A	Tregs	Male	23	Monozygotic	Concordant	Crohn's disease	2.523	0.046	CAVR.KAAGNKLTF	9						0.034
TGTGCCAGTAGTATCAGGAGCAGCGAGACCCAGTACTTC	CASSIRSSETQYF	TRBV19*01	TRBJ2-5*01	14	CC Twin 2A	Non gut-homing cells	Male	23	Monozygotic	Concordant	Crohn's disease	2.523	0.046			GILGFVFTL	Matrix protein 1 (M1)	Influenza A virus	Viral	HLA-A*0201	0.423
TGCGCCAGCAGCTCGGACAGGGGTGGCTACACCTTC	CASSSDRGGYTF	TRBV5-1*01	TRBJ1-2*01	5	CC Twin 1A	Tregs	Male	26	Monozygotic	Concordant	Crohn's disease	2.523	0.046								0.046
TGCAGTGCGCGGACAGGGGGCTCTCACGAGCAGTACTTC	CSARTGGSHEQYF	TRBV20-1*01	TRBJ2-7*01	6	DC Twin 8A	Tregs	Female	34	Monozygotic	Discordant	Crohn's disease	2.521	0.036								0.023
TGCGCCAGCAGCAGGGACGGGGACTACGAGCAGTACTTC	CASSRDGDYEQYF	TRBV5-1*01	TRBJ2-7*01	10	DC Twin 8A	Tregs	Female	34	Monozygotic	Discordant	Crohn's disease	2.521	0.036	CASSRDgdYEQYF	3						0.042
TGTGCCAGCAGTTACCGGCAGGGAGGCAATCAGCCCCAGCATTTT	CASSYRQGGNQPQHF	TRBV6-5*01	TRBJ1-5*01	1	DC Twin 8A	Non gut-homing cells	Female	34	Monozygotic	Discordant	Crohn's disease	2.521	0.036	CASSYRQG[SG]NQPQHF	2						0.047
TGTGCCAGCAGCCCGGACGGGAACTATGGCTACACCTTC	CASSPDGNYGYTF	TRBV7-3*01	TRBJ1-2*01	3	DC Twin 8A	Gut-homing cells	Female	34	Monozygotic	Discordant	Crohn's disease	2.521	0.036	CASS.[GT]gnYGYTF	42						0.074
TGCAGTGCTAGTCCCCGAAGCAATCAGCCCCAGCATTTT	CSASPRSNQPQHF	TRBV20-1*01	TRBJ1-5*01	16	DC Twin 5A	Tregs	Male	59	Monozygotic	Discordant	Crohn's disease	2.521	0.036								0.083
TGTGCTGTGAGAGACAGGAGAACTGGGGCAAACAACCTCTTCTTT	CAVRDRRTGANNLFF	TRAV3*01	TRAJ36*01	1	CC Twin 3A	Tregs	Female	21	Monozygotic	Concordant	Crohn's disease	2.521	0.036								0.071
TGTGCTGTGGATTACAGAGATGACAAGATCATCTTT	CAVDYRDDKIIF	TRAV2*01	TRAJ30*01	2	CC Twin 2B	Non gut-homing cells	Male	23	Monozygotic	Concordant	Crohn's disease	2.521	0.036	CAv[RS][GY]RDDKIIF	8						0.053
TGTGCTGTGTATTATGCAGGCAAATCAACCTTT	CAVYYAGKSTF	TRAV21*01	TRAJ27*01	2	CC Twin 2B	Tregs	Male	23	Monozygotic	Concordant	Crohn's disease	2.521	0.036								0.103
TGTGCCATCAGTGGCGGAGGCTCCTACAATGAGCAGTTCTTC	CAISGGGSYNEQFF	TRBV10-3*01	TRBJ2-1*01	2	CC Twin 2B	Tregs	Male	23	Monozygotic	Concordant	Crohn's disease	2.521	0.036								0.059
TGTGCCAGCAGTTTCGGGGGGCGCGGAGATACGCAGTATTTT	CASSFGGRGDTQYF	TRBV12-4*01	TRBJ2-3*01	8	CC Twin 2B	Gut-homing cells	Male	23	Monozygotic	Concordant	Crohn's disease	2.521	0.036								0.067
TGTGCCAGCAGTGACTCGGGGGGGGATACGCAGTATTTT	CASSDSGGDTQYF	TRBV6-4*01	TRBJ2-3*01	1	CC Twin 2A	Gut-homing cells	Male	23	Monozygotic	Concordant	Crohn's disease	2.521	0.036	CASS.sGTDTQYF	14						0.112
TGCATCCTGAGTAGGGGGGGTTACCAGAAAGTTACCTTT	CILSRGGYQKVTF	TRAV26-2*01	TRAJ13*01	16	CC Twin 4A	Tregs	Male	29	Monozygotic	Concordant	Crohn's disease	2.52	0.047	CILS[VR]GGYQKVTF	2						0.041
TGCATCCCCCGCCGGGGCTTTGGAAATGAGAAATTAACCTTT	CIPRRGFGNEKLTF	TRAV26-2*01	TRAJ48*01	3	CC Twin 2B	Gut-homing cells	Male	23	Monozygotic	Concordant	Crohn's disease	2.52	0.047								0.083
TGTGTTGTGAGTGACTCTGCAGGCAACATGCTCACCTTT	CVVSDSAGNMLTF	TRAV8-2*01	TRAJ39*01	1	DC Twin 8A	Non gut-homing cells	Female	34	Monozygotic	Discordant	Crohn's disease	2.518	0.036								0.067
TGCAGTGCTAGATATGCGGGGGGGGGAGATACGCAGTATTTT	CSARYAGGGDTQYF	TRBV20-1*01	TRBJ2-3*01	8	DC Twin 8A	Tregs	Female	34	Monozygotic	Discordant	Crohn's disease	2.518	0.036								0.106
[truncated: 6,124 more rows]

## Sheet: 2. All sign enriched TCRs
Junction	Junction aa	V call	J call	Clonecount	Patient ID	Cell type	Sex	Age	Zygosity	Concordancy	Diagnosis	Enrichment ratio	Enrichment pval	Enrichment cluster motif	Enrichment cluster size	Epitope	Antigen	Species	Epitope group	HLA	Prediction score
TGTGCCGTGGGGGGGTCAGGAGGAGGTGCTGACGGACTCACCTTT	CAVGGSGGGADGLTF	TRAV39*01	TRAJ45*01	1	Healthy 4	Gut-homing cells	Male	35		Healthy control	Healthy control	190	5.374e-16	CAvG.SGGGADGLTF	12						0.064
TGTGCCGGGGGGGATTCAGGAGGAGGTGCTGACGGACTCACCTTT	CAGGDSGGGADGLTF	TRAV39*01	TRAJ45*01	1	Healthy 4	Gut-homing cells	Male	35		Healthy control	Healthy control	190	5.374e-16	CAvG.SGGGADGLTF	12						0.032
TGTGCCAGCACTCGAGGGCAGGGGAGTTCCTACGAGCAGTACTTC	CASTRGQGSSYEQYF	TRBV12-4*01	TRBJ2-7*01	28	Healthy 3	Gut-homing cells	Female	26		Healthy control	Healthy control	110	1.15e-07	CASSRGQGsSYEQYF	5						0.18
TGTGCCAGCAGCTTAACGTTGGCTAGCTACGATGAGCAGTTCTTC	CASSLTLASYDEQFF	TRBV7-3*01	TRBJ2-1*01	5	CC Twin 2A	Non gut-homing cells	Male	23	Monozygotic	Concordant	Crohn's disease	110	4.748e-08								0.059
TGTGCCAGCAGCTTGGGACAGGGGTTCTATAATTCACCCCTCCACTTT	CASSLGQGFYNSPLHF	TRBV7-9*01	TRBJ1-6*01	8	CC Twin 2B	Non gut-homing cells	Male	23	Monozygotic	Concordant	Crohn's disease	100	7.372e-07	CASSlGQGFYNSPLHF	4						0.086
TGTGCCAGCAGCTTGGGGCAGGGTTTTTATAATTCACCCCTCCACTTT	CASSLGQGFYNSPLHF	TRBV7-9*01	TRBJ1-6*01	13	CC Twin 2B	Gut-homing cells	Male	23	Monozygotic	Concordant	Crohn's disease	100	7.372e-07	CASSlGQGFYNSPLHF	4						0.086
TGTGCCAGCAGGATGGGGGGCTCTGGGGCCAACGTCCTGACTTTC	CASRMGGSGANVLTF	TRBV6-1*01	TRBJ2-6*01	11	CC Twin 2B	Non gut-homing cells	Male	23	Monozygotic	Concordant	Crohn's disease	90	8.11e-06	CASR.GGSGANVLTF	7						0.147
TGTGCCAGCAGGATGGGGGGCTCTGGGGCCAACGTCCTGACTTTC	CASRMGGSGANVLTF	TRBV6-1*01	TRBJ2-6*01	6	CC Twin 2B	Gut-homing cells	Male	23	Monozygotic	Concordant	Crohn's disease	90	8.11e-06	CASR.GGSGANVLTF	7						0.147
TGTGCCAGCAGCAACGACAGGGGCAATCAGCCCCAGCATTTT	CASSNDRGNQPQHF	TRBV3-1*01	TRBJ1-5*01	2	Healthy 4	Gut-homing cells	Male	35		Healthy control	Healthy control	80	0.0001032	CASS.DRGNQPQHF	3						0.063
TGCGCCAGCAGTGCTACGAACACCGGGGAGCTGTTTTTT	CASSATNTGELFF	TRBV4-3*01	TRBJ2-2*01	1	CC Twin 3B	Gut-homing cells	Female	21	Monozygotic	Concordant	Crohn's disease	80	3.944e-05	CASS.TNTGELFF	3						0.199
TGTGCCCGTGGAAAATCAGGAGGAGGTGCTGACGGACTCACCTTT	CARGKSGGGADGLTF	TRAV39*01	TRAJ45*01	1	Healthy 4	Gut-homing cells	Male	35		Healthy control	Healthy control	70	9.365e-16	CAvG.SGGGADGLTF	12						0.054
TGTGCCGTGGGAAAATCAGGAGGAGGTGCTGACGGACTCACCTTT	CAVGKSGGGADGLTF	TRAV39*01	TRAJ45*01	1	Healthy 4	Non gut-homing cells	Male	35		Healthy control	Healthy control	70	9.365e-16	CAvG.SGGGADGLTF	12						0.034
TGTGCCGTGGGAAAGTCAGGAGGAGGTGCTGACGGACTCACCTTT	CAVGKSGGGADGLTF	TRAV39*01	TRAJ45*01	7	Healthy 4	Gut-homing cells	Male	35		Healthy control	Healthy control	70	9.365e-16	CAvG.SGGGADGLTF	12						0.034
TGTGCCGGGGGGCGCTCAGGAGGAGGTGCTGACGGACTCACCTTT	CAGGRSGGGADGLTF	TRAV39*01	TRAJ45*01	1	Healthy 4	Gut-homing cells	Male	35		Healthy control	Healthy control	70	9.365e-16	CAvG.SGGGADGLTF	12						0.032
TGTGCCGTGGGCTTCTCAGGAGGAGGTGCTGACGGACTCACCTTT	CAVGFSGGGADGLTF	TRAV39*01	TRAJ45*01	1	Healthy 4	Non gut-homing cells	Male	35		Healthy control	Healthy control	70	9.365e-16	CAvG.SGGGADGLTF	12						0.034
TGTGCCGTGGGGCGTTCAGGAGGAGGTGCTGACGGACTCACCTTT	CAVGRSGGGADGLTF	TRAV39*01	TRAJ45*01	12	Healthy 4	Gut-homing cells	Male	35		Healthy control	Healthy control	70	9.365e-16	CAvG.SGGGADGLTF	12						0.038
TGTGCCGCGGGAAGGTCAGGAGGAGGTGCTGACGGACTCACCTTT	CAAGRSGGGADGLTF	TRAV39*01	TRAJ45*01	2	Healthy 4	Gut-homing cells	Male	35		Healthy control	Healthy control	70	9.365e-16	CAvG.SGGGADGLTF	12						0.064
TGTGCCAGTAGTCAGCGGGGGGAGAACACCGGGGAGCTGTTTTTT	CASSQRGENTGELFF	TRBV19*01	TRBJ2-2*01	5	Healthy 4	Gut-homing cells	Male	35		Healthy control	Healthy control	70	0.001								0.047
TGTGCTGTGGCCCTGTATGGGAACAACAGACTCGCTTTT	CAVALYGNNRLAF	TRAV8-3*01	TRAJ7*01	1	Healthy 3	Gut-homing cells	Female	26		Healthy control	Healthy control	70	0.002	CAVGa.GNNRLAF	19						0.105
TGTGCCAGCAGCTCGACAGTCACGAACACCGGGGAGCTGTTTTTT	CASSSTVTNTGELFF	TRBV7-6*01	TRBJ2-2*01	1	Healthy 3	Non gut-homing cells	Female	26		Healthy control	Healthy control	70	0.002								0.053
TGCGGCACAGCTAGTCAGGGCGGATCTGAAAAGCTGGTCTTT	CGTASQGGSEKLVF	TRAV30*01	TRAJ57*01	7	Healthy 1	Gut-homing cells	Female	49		Healthy control	Healthy control	70	4.492e-05	CGTGsQGGSEKLVF	4						0.145
TGTGTTGTGAGTGGAACTTATAACCAGGGAGGAAAGCTTATCTTC	CVVSGTYNQGGKLIF	TRAV8-2*01	TRAJ23*01	2	DC Twin 8B	Non gut-homing cells	Female	34	Monozygotic	Discordant	Healthy cotwin	70	0.0007356	CVVSG.YNQGGKLIF	3						0.047
TGTGCCAGCAGTTTGGGGGCGAACAATGAGCAGTTCTTC	CASSLGANNEQFF	TRBV11-3*01	TRBJ2-1*01	16	DC Twin 6A	Non gut-homing cells	Male	18	Monozygotic	Discordant	Crohn's disease	70	0.0006519	CAsSLGrNNEQFF	3						0.089
TGTGCTGTTATGGATAGCAACTATCAGTTAATCTGG	CAVMDSNYQLIW	TRAV1-2*01	TRAJ33*01	2	CC Twin 3A	Gut-homing cells	Female	21	Monozygotic	Concordant	Crohn's disease	70	0.000164	CA..DSNYQLIW	37	MR1:5-OP-RU		Bacteria	Microbial	MR1	0.457
TGTGCTGGCATGGATAGCAACTATCAGTTAATCTGG	CAGMDSNYQLIW	TRAV1-2*01	TRAJ33*01	1	CC Twin 3A	Gut-homing cells	Female	21	Monozygotic	Concordant	Crohn's disease	70	0.000164	CA..DSNYQLIW	37	MR1:5-OP-RU		Bacteria	Microbial	MR1	0.316
TGTGCTGGCATGGATAGCAACTATCAGTTAATCTGG	CAGMDSNYQLIW	TRAV1-2*01	TRAJ33*01	2	CC Twin 3A	Tregs	Female	21	Monozygotic	Concordant	Crohn's disease	70	0.000164	CA..DSNYQLIW	37	MR1:5-OP-RU		Bacteria	Microbial	MR1	0.316
TGTGCTACCATGGATAGCAACTATCAGTTAATCTGG	CATMDSNYQLIW	TRAV1-2*01	TRAJ33*01	2	CC Twin 3A	Gut-homing cells	Female	21	Monozygotic	Concordant	Crohn's disease	70	0.000164	CA..DSNYQLIW	37	MR1:5-OP-RU		Bacteria	Microbial	MR1	0.292
TGTGCTGGGCATTCAATTCAGGGAGCCCAGAAGCTGGTATTT	CAGHSIQGAQKLVF	TRAV35*01	TRAJ54*01	2	CC Twin 2B	Non gut-homing cells	Male	23	Monozygotic	Concordant	Crohn's disease	70	0.002								0.071
TGTGCCAGCAGCAATGGACAGGGGTTCTATAATTCACCCCTCCACTTT	CASSNGQGFYNSPLHF	TRBV7-9*01	TRBJ1-6*01	2	CC Twin 2B	Gut-homing cells	Male	23	Monozygotic	Concordant	Crohn's disease	70	0.0009814	CASSlGQGFYNSPLHF	4						0.104
TGTGCCCGCAGCCCCGGGGGGGGGGCAGGGACCGGGGAGCTGTTTTTT	CARSPGGGAGTGELFF	TRBV9*01	TRBJ2-2*01	5	CC Twin 2A	Non gut-homing cells	Male	23	Monozygotic	Concordant	Crohn's disease	70	0.0006954								0.139
TGTGCCAGCAGCCATACTAGCGGGAGTGTGTACGAGCAGTACTTC	CASSHTSGSVYEQYF	TRBV3-1*01	TRBJ2-7*01	10	CC Twin 2A	Non gut-homing cells	Male	23	Monozygotic	Concordant	Crohn's disease	70	0.0006954	CASS[FH]TSGSVYEQYF	2	GLCTLVAML	mRNA export factor ICP27 homolog (BMLF1),Replication and transcription activator (BRLF1)	Human gammaherpesvirus 4	Viral	HLA-B*0801,HLA-A*0201,HLA-A*0202	0.24
TGTGCCAGCAGTTTCACAGCTGATCAGCCCCAGCATTTT	CASSFTADQPQHF	TRBV12-4*01	TRBJ1-5*01	2	CC Twin 1B	Gut-homing cells	Male	26	Monozygotic	Concordant	Crohn's disease	70	0.0001306	CASSFT[AG]DQPQHF	2						0.027
TGTGCCAGCAGCCAAGGACAGGGAAGCTCCTACGAGCAGTACTTC	CASSQGQGSSYEQYF	TRBV12-4*01	TRBJ2-7*01	8	Healthy 3	Gut-homing cells	Female	26		Healthy control	Healthy control	65	1.218e-08	CASSRGQGsSYEQYF	5						0.07
TGTGCCGTGGGGCTTTCAGGAGGAGGTGCTGACGGACTCACCTTT	CAVGLSGGGADGLTF	TRAV39*01	TRAJ45*01	1	Healthy 4	Non gut-homing cells	Male	35		Healthy control	Healthy control	63.333	9.421e-14	CAvG.SGGGADGLTF	12						0.034
TGTGCTGTGGTGTGGGGTGGTGCTACAAACAAGCTCATCTTT	CAVVWGGATNKLIF	TRAV1-2*01	TRAJ32*01	2	Healthy 4	Tregs	Male	35		Healthy control	Healthy control	60	0.019								0.035
TGTGCCAGCAGCTTAGACGCAGGGGGCAATCACCCCCAGCATTTT	CASSLDAGGNHPQHF	TRBV7-2*01	TRBJ1-5*01	1	Healthy 4	Gut-homing cells	Male	35		Healthy control	Healthy control	60	0.012								0.051
TGCAGCGTTAGGGCGCAGGAAAATTCACCCCTCCACTTT	CSVRAQENSPLHF	TRBV29-1*01	TRBJ1-6*01	21	Healthy 3	Non gut-homing cells	Female	26		Healthy control	Healthy control	60	0.019								0.023
TGTGCCAGCAGGCCCACTAGCACAGATACGCAGTATTTT	CASRPTSTDTQYF	TRBV12-4*01	TRBJ2-3*01	25	Healthy 3	Non gut-homing cells	Female	26		Healthy control	Healthy control	60	0.019	CA[SG]RPTSTDTQYF	2						0.067
TGCGCCAGCAGCTCCCTAGCGGGGCTTAACAATGAGCAGTTCTTC	CASSSLAGLNNEQFF	TRBV5-1*01	TRBJ2-1*01	21	Healthy 3	Gut-homing cells	Female	26		Healthy control	Healthy control	60	0.019								0.09
TGTGCCGGCAGGCCCACTAGCACAGATACGCAGTATTTT	CAGRPTSTDTQYF	TRBV12-4*01	TRBJ2-3*01	1	Healthy 3	Non gut-homing cells	Female	26		Healthy control	Healthy control	60	0.019	CA[SG]RPTSTDTQYF	2						0.088
TGCAGTGCTAGAGATCGGGGGGGAACTGGCAATCAGCCCCAGCATTTT	CSARDRGGTGNQPQHF	TRBV20-1*01	TRBJ1-5*01	26	DC Twin 7B	Gut-homing cells	Female	36	Monozygotic	Discordant	Healthy cotwin	60	0.004	CSARDRGG[VT]GNQPQHF	2						0.047
TGTGCCAGCAGCTACAGGGGTGGCCAGCCCCAGCATTTT	CASSYRGGQPQHF	TRBV7-2*01	TRBJ1-5*01	26	DC Twin 7B	Gut-homing cells	Female	36	Monozygotic	Discordant	Healthy cotwin	60	0.004	CASS.[RE]G[ND]QPQHF	16						0.041
TGTGCTGTCATGGATAGCAACTATCAGTTAATCTGG	CAVMDSNYQLIW	TRAV1-2*01	TRAJ33*01	1	DC Twin 7A	Tregs	Female	36	Monozygotic	Discordant	Crohn's disease	60	0.001	CA..DSNYQLIW	37	MR1:5-OP-RU		Bacteria	Microbial	MR1	0.457
TGTGCTGTGATGGATAGCAACTATCAGTTAATCTGG	CAVMDSNYQLIW	TRAV1-2*01	TRAJ33*01	1	DC Twin 7A	Gut-homing cells	Female	36	Monozygotic	Discordant	Crohn's disease	60	0.001	CA..DSNYQLIW	37	MR1:5-OP-RU		Bacteria	Microbial	MR1	0.457
TGTGCAGCCATGGATAGCAACTATCAGTTAATCTGG	CAAMDSNYQLIW	TRAV1-2*01	TRAJ33*01	1	DC Twin 7A	Gut-homing cells	Female	36	Monozygotic	Discordant	Crohn's disease	60	0.001	CA..DSNYQLIW	37	MR1:5-OP-RU		Bacteria	Microbial	MR1	0.368
TGCAGCGTTGGTCCGGGTTGGGGTATGAACACTGAAGCTTTCTTT	CSVGPGWGMNTEAFF	TRBV29-1*01	TRBJ1-1*01	9	DC Twin 6B	Non gut-homing cells	Male	18	Monozygotic	Discordant	Healthy cotwin	60	0.003								0.039
TGTGCTGTCAGATTGAGCAATGAGAAATTAACCTTT	CAVRLSNEKLTF	TRAV41*01	TRAJ48*01	1	DC Twin 6A	Tregs	Male	18	Monozygotic	Discordant	Crohn's disease	60	0.008								0.022
TGTGCTGGGCAGAAGCGTGCTGGTGGTACTAGCTATGGAAAGCTGACATTT	CAGQKRAGGTSYGKLTF	TRAV35*01	TRAJ52*01	4	DC Twin 6A	Non gut-homing cells	Male	18	Monozygotic	Discordant	Crohn's disease	60	0.008								0.058
TGTGCTGTGCAGGCCCCGAGGAACACCGACAAGCTCATCTTT	CAVQAPRNTDKLIF	TRAV20*01	TRAJ34*01	100	DC Twin 6A	Non gut-homing cells	Male	18	Monozygotic	Discordant	Crohn's disease	60	0.008								0.033
TGTGCTGTCAAGGGCAGGTCTAACTTTGGAAATGAGAAATTAACCTTT	CAVKGRSNFGNEKLTF	TRAV41*01	TRAJ48*01	2	DC Twin 6A	Non gut-homing cells	Male	18	Monozygotic	Discordant	Crohn's disease	60	0.008								0.047
TGTGCTGTCAAGGGACGGTCTAACTTTGGAAATGAGAAATTAACCTTT	CAVKGRSNFGNEKLTF	TRAV41*01	TRAJ48*01	6	DC Twin 6A	Tregs	Male	18	Monozygotic	Discordant	Crohn's disease	60	0.008								0.047
TGTGCCAGCAGCTTGTTGGGGGCCCGGTCTGGGGCCAACGTCCTGACTTTC	CASSLLGARSGANVLTF	TRBV5-6*01	TRBJ2-6*01	167	DC Twin 6A	Non gut-homing cells	Male	18	Monozygotic	Discordant	Crohn's disease	60	0.007	CASSLlGsRSGANVLTF	3						0.072
TGTGCCAGCAGCTTGTTGGGGGCCCGGTCTGGGGCCAACGTCCTGACTTTC	CASSLLGARSGANVLTF	TRBV5-6*01	TRBJ2-6*01	22	DC Twin 6A	Gut-homing cells	Male	18	Monozygotic	Discordant	Crohn's disease	60	0.007	CASSLlGsRSGANVLTF	3						0.072
TGTGCCCCCCGCTCAAATCGTGGCGGGGGGGGGGAAAAACTGTTTTTT	CAPRSNRGGGGEKLFF	TRBV7-2*01	TRBJ1-4*01	1	DC Twin 5B	Tregs	Male	59	Monozygotic	Discordant	Healthy cotwin	60	0.006								0.028
TGCGGCACAGAGCCTACTAATGCTGGTGGTACTAGCTATGGAAAGCTGACATTT	CGTEPTNAGGTSYGKLTF	TRAV30*01	TRAJ52*01	2	CC Twin 3B	Gut-homing cells	Female	21	Monozygotic	Concordant	Crohn's disease	60	0.009	CGTEP[VT]NAGGTSYGKLTF	2						0.03
TGTGCTGGGCGAGAAATTCAGGGAGCCCAGAAGCTGGTATTT	CAGREIQGAQKLVF	TRAV35*01	TRAJ54*01	1	CC Twin 3B	Tregs	Female	21	Monozygotic	Concordant	Crohn's disease	60	0.009								0.047
TGTGCTGTCTGGTCCGGTAACCAGTTCTATTTT	CAVWSGNQFYF	TRAV41*01	TRAJ49*01	1	CC Twin 3B	Tregs	Female	21	Monozygotic	Concordant	Crohn's disease	60	0.009	CA..TGNQFYF	51						0.145
TGCGGCACAGAGCCGGTTAATGCTGGTGGTACTAGCTATGGAAAGCTGACATTT	CGTEPVNAGGTSYGKLTF	TRAV30*01	TRAJ52*01	1	CC Twin 3B	Gut-homing cells	Female	21	Monozygotic	Concordant	Crohn's disease	60	0.009	CGTEP[VT]NAGGTSYGKLTF	2						0.03
TGTGCCAGCAGCTTAGGAGCGGGCTTCTATAATTCACCCCTCCACTTT	CASSLGAGFYNSPLHF	TRBV7-9*01	TRBJ1-6*01	1	CC Twin 2B	Non gut-homing cells	Male	23	Monozygotic	Concordant	Crohn's disease	60	0.011	CASSlGQGFYNSPLHF	4						0.061
TGTGCCAGCAGCTTAGGAGCGGGCTTCTATAATTCACCCCTCCACTTT	CASSLGAGFYNSPLHF	TRBV7-9*01	TRBJ1-6*01	4	CC Twin 2B	Gut-homing cells	Male	23	Monozygotic	Concordant	Crohn's disease	60	0.011	CASSlGQGFYNSPLHF	4						0.061
TGCATCCTGAGAGACGTGGGGAGTGGAGGTAGCAACTATAAACTGACATTT	CILRDVGSGGSNYKLTF	TRAV26-2*01	TRAJ53*01	9	CC Twin 2A	Gut-homing cells	Male	23	Monozygotic	Concordant	Crohn's disease	60	0.012								0.071
TGTGCCAGCAGCTTCACTAGCGGGAGTGTCTACGAGCAGTACTTC	CASSFTSGSVYEQYF	TRBV3-1*01	TRBJ2-7*01	3	CC Twin 2A	Non gut-homing cells	Male	23	Monozygotic	Concordant	Crohn's disease	60	0.008	CASS[FH]TSGSVYEQYF	2						0.184
TGCAGTGCTAGAAATTGGGACTCGTACTCCTACGAGCAGTACTTC	CSARNWDSYSYEQYF	TRBV20-1*01	TRBJ2-7*01	1	CC Twin 2A	Non gut-homing cells	Male	23	Monozygotic	Concordant	Crohn's disease	60	0.008	CSARD[WF]DS[YF]SYEQYF	5						0.024
TGTGCCAGCGACCAGGGCACTGAAGCTTTCTTT	CASDQGTEAFF	TRBV6-2*01	TRBJ1-1*01	2	CC Twin 2A	Gut-homing cells	Male	23	Monozygotic	Concordant	Crohn's disease	60	0.008	CAS[DG]QGTEAFF	2						0.015
TGTGCCAGCAGCTCCACAACGAACACCGGGGAGCTGTTTTTT	CASSSTTNTGELFF	TRBV7-6*01	TRBJ2-2*01	51	Healthy 3	Non gut-homing cells	Female	26		Healthy control	Healthy control	55	1.265e-06	CASS.TTNTGELFF	3						0.041
TGTGCCAGCAGCTCAACTACGAACACCGGGGAGCTGTTTTTT	CASSSTTNTGELFF	TRBV7-6*01	TRBJ2-2*01	87	Healthy 3	Tregs	Female	26		Healthy control	Healthy control	55	1.265e-06	CASS.TTNTGELFF	3						0.041
TGTGCCAGCAGCTCAACTACGAACACCGGGGAGCTGTTTTTT	CASSSTTNTGELFF	TRBV7-6*01	TRBJ2-2*01	21	Healthy 3	Gut-homing cells	Female	26		Healthy control	Healthy control	55	1.265e-06	CASS.TTNTGELFF	3						0.041
TGTGCCAGCAGCTTGTTGGGATCCCGTTCTGGGGCCAACGTCCTGACTTTC	CASSLLGSRSGANVLTF	TRBV5-6*01	TRBJ2-6*01	5	DC Twin 6A	Non gut-homing cells	Male	18	Monozygotic	Discordant	Crohn's disease	55	4.896e-07	CASSLlGsRSGANVLTF	3						0.048
TGTGCCAGCAGCTTATTAGGGTCCCGGTCTGGGGCCAACGTCCTGACTTTC	CASSLLGSRSGANVLTF	TRBV5-6*01	TRBJ2-6*01	7	DC Twin 6A	Gut-homing cells	Male	18	Monozygotic	Discordant	Crohn's disease	55	4.896e-07	CASSLlGsRSGANVLTF	3						0.048
TGTGCTGTCTTCGATAGCAACTATCAGTTAATCTGG	CAVFDSNYQLIW	TRAV1-2*01	TRAJ33*01	3	CC Twin 2A	Non gut-homing cells	Male	23	Monozygotic	Concordant	Crohn's disease	55	1.287e-43	CA..DSNYQLIW	37	MR1:5-OP-RU		Bacteria	Microbial	MR1	0.493
TGTGCTGTTATTGATAGCAACTATCAGTTAATCTGG	CAVIDSNYQLIW	TRAV1-2*01	TRAJ33*01	1	CC Twin 2A	Non gut-homing cells	Male	23	Monozygotic	Concordant	Crohn's disease	55	1.287e-43	CA..DSNYQLIW	37	MR1:5-OP-RU		Bacteria	Microbial	MR1	0.495
TGTGCTCCCCAGGATAGCAACTATCAGTTAATCTGG	CAPQDSNYQLIW	TRAV1-2*01	TRAJ33*01	1	CC Twin 2A	Gut-homing cells	Male	23	Monozygotic	Concordant	Crohn's disease	55	1.287e-43	CA..DSNYQLIW	37	MR1:5-OP-RU		Bacteria	Microbial	MR1	0.334
TGCAGTGCTAGTGTATTAGACAATCAGCCCCAGCATTTT	CSASVLDNQPQHF	TRBV20-1*01	TRBJ1-5*01	5	DC Twin 8B	Non gut-homing cells	Female	34	Monozygotic	Discordant	Healthy cotwin	50	6.181e-06								0.031
TGCAGTGCTAGAGATCGCGGAGGGGTTGGTAATCAGCCCCAGCATTTT	CSARDRGGVGNQPQHF	TRBV20-1*01	TRBJ1-5*01	1	DC Twin 7B	Gut-homing cells	Female	36	Monozygotic	Discordant	Healthy cotwin	50	0.048	CSARDRGG[VT]GNQPQHF	2						0.047
TGCAGTGCTAGAAGGACTAGCGCCACCGGGGAGCTGTTTTTT	CSARRTSATGELFF	TRBV20-1*01	TRBJ2-2*01	18	DC Twin 7B	Gut-homing cells	Female	36	Monozygotic	Discordant	Healthy cotwin	50	0.048	CSARrTSvTGELFF	3						0.097
TGCGCCAGCAGCCAAGGTATAAGCTCCTACAATGAGCAGTTCTTC	CASSQGISSYNEQFF	TRBV4-3*01	TRBJ2-1*01	34	DC Twin 7B	Gut-homing cells	Female	36	Monozygotic	Discordant	Healthy cotwin	50	0.048	CASSQG[IL]aSYNEQFF	4						0.04
TGTGCTGTGGGGGATAGCAACTATCAGTTAATCTGG	CAVGDSNYQLIW	TRAV1-2*01	TRAJ33*01	1	DC Twin 7A	Tregs	Female	36	Monozygotic	Discordant	Crohn's disease	50	0.014	CA..DSNYQLIW	37	MR1:5-OP-RU		Bacteria	Microbial	MR1	0.493
TGTGCTGGAGTGGATAGCAACTATCAGTTAATCTGG	CAGVDSNYQLIW	TRAV1-2*01	TRAJ33*01	1	DC Twin 7A	Tregs	Female	36	Monozygotic	Discordant	Crohn's disease	50	0.014	CA..DSNYQLIW	37	MR1:5-OP-RU		Bacteria	Microbial	MR1	0.285
TGTGCTGTGCAGGCACCGCGGAACACCGACAAGCTCATCTTT	CAVQAPRNTDKLIF	TRAV20*01	TRAJ34*01	47	DC Twin 6B	Non gut-homing cells	Male	18	Monozygotic	Discordant	Healthy cotwin	50	0.044								0.033
TGTGCTGTGCAGGCACCGCGGAACACCGACAAGCTCATCTTT	CAVQAPRNTDKLIF	TRAV20*01	TRAJ34*01	6	DC Twin 6B	Gut-homing cells	Male	18	Monozygotic	Discordant	Healthy cotwin	50	0.044								0.033
TGTGCTGTGACCCGCACGGGAGGAGGAAACAAACTCACCTTT	CAVTRTGGGNKLTF	TRAV8-6*01	TRAJ10*01	1	DC Twin 5A	Tregs	Male	59	Monozygotic	Discordant	Crohn's disease	50	0.013								0.091
TGTGCTGTGAGTGAGGACAGAGGCTCAACCCTGGGGAGGCTATACTTT	CAVSEDRGSTLGRLYF	TRAV8-4*01	TRAJ18*01	1	CC Twin 3A	Gut-homing cells	Female	21	Monozygotic	Concordant	Crohn's disease	50	0.02								0.052
TGTGCCAGCAGGCCAGGGGGCTCTGGGGCCAACGTCCTGACTTTC	CASRPGGSGANVLTF	TRBV6-1*01	TRBJ2-6*01	1	CC Twin 2B	Non gut-homing cells	Male	23	Monozygotic	Concordant	Crohn's disease	50	7.439e-06	CASR.GGSGANVLTF	7						0.147
TGTGCTGTGGTGGAGGGCGACTACAAGCTCAGCTTT	CAVVEGDYKLSF	TRAV1-2*01	TRAJ20*01	5	CC Twin 2A	Non gut-homing cells	Male	23	Monozygotic	Concordant	Crohn's disease	50	8.244e-06	CAVR[DE].DYKLSF	9	MR1:5-OP-RU		Bacteria	Microbial	MR1	0.246
TGTGCTACGGTTCCGATGAACAGAGATGACAAGATCATCTTT	CATVPMNRDDKIIF	TRAV17*01	TRAJ30*01	6	CC Twin 1B	Gut-homing cells	Male	26	Monozygotic	Concordant	Crohn's disease	50	0.028								0.079
TGTGCTGTGTGGGATAGCAACTATCAGTTAATCTGG	CAVWDSNYQLIW	TRAV1-2*01	TRAJ33*01	1	CC Twin 2A	Non gut-homing cells	Male	23	Monozygotic	Concordant	Crohn's disease	49.091	7.105e-42	CA..DSNYQLIW	37	MR1:5-OP-RU		Bacteria	Microbial	MR1	0.493
TGTGCTCCCTGGGATAGCAACTATCAGTTAATCTGG	CAPWDSNYQLIW	TRAV1-2*01	TRAJ33*01	1	CC Twin 2A	Non gut-homing cells	Male	23	Monozygotic	Concordant	Crohn's disease	49.091	7.105e-42	CA..DSNYQLIW	37	MR1:5-OP-RU		Bacteria	Microbial	MR1	0.404
TGTGCTGTGAAAGATAGCAACTATCAGTTAATCTGG	CAVKDSNYQLIW	TRAV1-2*01	TRAJ33*01	17	CC Twin 2A	Non gut-homing cells	Male	23	Monozygotic	Concordant	Crohn's disease	46.667	4.523e-43	CA..DSNYQLIW	37	MR1:5-OP-RU		Bacteria	Microbial	MR1	0.494
[truncated: 1,836 more rows]

## Sheet: 3. Selected enriched clusters
Junction	Junction aa	V call	J call	Clonecount	Patient ID	Cell type	Sex	Age	Zygosity	Concordancy	Diagnosis	Enrichment ratio	Enrichment pval	Enrichment cluster motif	Enrichment cluster size	Epitope	Antigen	Species	Epitope group	HLA	Prediction score	Enriched cluster number
[truncated: 526 more rows]

[truncated: 1 more sheets: 4. Selected CD-related clusters]
