# Supplementary material for: Clonal overlap and convergent clustering of T cell receptor signatures in Crohn’s disease in monozygotic twins
Source: Inflamm Bowel Dis. 2026 Jun 5;32(8):1561–75. doi: 10.1093/ibd/izag078 (PMC13414540; doi:10.1093/ibd/izag078)
Supplement: izag078_Supplementary_Data [file izag078_supplementary_data.zip › 2025.10.31 Supplementary table 4 - TCR-seq TWIN-IBD.xlsx]

## Sheet: Overlap Rosati Journal CD 2020
Full TCR	Junction aa	V call	J call	Clonecount	Chain	Patient ID	Cell type	Sex	Age	Zygosity	Concordancy	Diagnosis	Epitope	Antigen	Species	Epitope group	HLA	Prediction score	Enrichment ratio	Enrichment pval	Enrichment cluster motif	Enriched cluster	Convergence score	Convergence pval	Convergence cluster motif	Convergent cluster	Subset	Viral prediction from paper
TRAV8-1*01_CAVTPNQAGTALIF_TRAJ15*01	CAVTPNQAGTALIF	TRAV8-1*01	TRAJ15*01	3	TCRα	Healthy 3	Non gut-homing cells	Female	26		Healthy control	Healthy control						0.077									Predicted TCRs (table 4)
TRAV9-2*01_CALLGGTSYGKLTF_TRAJ52*01	CALLGGTSYGKLTF	TRAV9-2*01	TRAJ52*01	1	TCRα	Healthy 3	Non gut-homing cells	Female	26		Healthy control	Healthy control						0.066									Predicted TCRs (table 4)
TRAV8-1*01_CAVTPNQAGTALIF_TRAJ15*01	CAVTPNQAGTALIF	TRAV8-1*01	TRAJ15*01	11	TCRα	DC Twin 8A	Non gut-homing cells	Female	34	Monozygotic	Discordant	Crohn's disease						0.077									Predicted TCRs (table 4)
TRAV8-1*01_CAVTPNQAGTALIF_TRAJ15*01	CAVTPNQAGTALIF	TRAV8-1*01	TRAJ15*01	1	TCRα	Healthy 4	Non gut-homing cells	Male	35		Healthy control	Healthy control						0.077									Predicted TCRs (table 4)
TRAV9-2*01_CALLGGTSYGKLTF_TRAJ52*01	CALLGGTSYGKLTF	TRAV9-2*01	TRAJ52*01	1	TCRα	DC Twin 8B	Gut-homing cells	Female	34	Monozygotic	Discordant	Healthy cotwin						0.066									Predicted TCRs (table 4)
TRAV8-1*01_CAVTPNQAGTALIF_TRAJ15*01	CAVTPNQAGTALIF	TRAV8-1*01	TRAJ15*01	1	TCRα	DC Twin 8A	Tregs	Female	34	Monozygotic	Discordant	Crohn's disease						0.077									Predicted TCRs (table 4)
TRAV9-2*01_CALLGGTSYGKLTF_TRAJ52*01	CALLGGTSYGKLTF	TRAV9-2*01	TRAJ52*01	11	TCRα	CC Twin 1B	Tregs	Male	26	Monozygotic	Concordant	Crohn's disease						0.066									Predicted TCRs (table 4)
TRAV8-1*01_CAVTPNQAGTALIF_TRAJ15*01	CAVTPNQAGTALIF	TRAV8-1*01	TRAJ15*01	1	TCRα	DC Twin 8B	Non gut-homing cells	Female	34	Monozygotic	Discordant	Healthy cotwin						0.077									Predicted TCRs (table 4)
TRAV13-1*01_CAASSLTGNQFYF_TRAJ49*01	CAASSLTGNQFYF	TRAV13-1*01	TRAJ49*01	3	TCRα	Healthy 3	Gut-homing cells	Female	26		Healthy control	Healthy control						0.138									Predicted TCRs (table 4)
TRAV9-2*01_CALLGGTSYGKLTF_TRAJ52*01	CALLGGTSYGKLTF	TRAV9-2*01	TRAJ52*01	2	TCRα	Healthy 3	Gut-homing cells	Female	26		Healthy control	Healthy control						0.066									Predicted TCRs (table 4)
TRAV13-1*01_CAASSLTGNQFYF_TRAJ49*01	CAASSLTGNQFYF	TRAV13-1*01	TRAJ49*01	1	TCRα	DC Twin 5B	Gut-homing cells	Male	59	Monozygotic	Discordant	Healthy cotwin						0.138									Predicted TCRs (table 4)
TRAV9-2*01_CALLGGTSYGKLTF_TRAJ52*01	CALLGGTSYGKLTF	TRAV9-2*01	TRAJ52*01	1	TCRα	Healthy 3	Tregs	Female	26		Healthy control	Healthy control						0.066									Predicted TCRs (table 4)
TRBV7-2*01_CASSLSRNQPQHF_TRBJ1-5*01	CASSLSRNQPQHF	TRBV7-2*01	TRBJ1-5*01	4	TCRβ	CC Twin 1A	Gut-homing cells	Male	26	Monozygotic	Concordant	Crohn's disease						0.066									Predicted TCRs (table 4)
TRBV5-1*01_CASSPGTANSPLHF_TRBJ1-6*01	CASSPGTANSPLHF	TRBV5-1*01	TRBJ1-6*01	2	TCRβ	DC Twin 8A	Tregs	Female	34	Monozygotic	Discordant	Crohn's disease						0.033									Predicted TCRs (table 4)
TRBV20-1*01_CSARRQGGTEAFF_TRBJ1-1*01	CSARRQGGTEAFF	TRBV20-1*01	TRBJ1-1*01	18	TCRβ	CC Twin 2A	Gut-homing cells	Male	23	Monozygotic	Concordant	Crohn's disease						0.123									Predicted TCRs (table 4)
TRBV7-2*01_CASSLSRNQPQHF_TRBJ1-5*01	CASSLSRNQPQHF	TRBV7-2*01	TRBJ1-5*01	4	TCRβ	DC Twin 8A	Non gut-homing cells	Female	34	Monozygotic	Discordant	Crohn's disease						0.066									Predicted TCRs (table 4)
TRBV5-1*01_CASSPGTANSPLHF_TRBJ1-6*01	CASSPGTANSPLHF	TRBV5-1*01	TRBJ1-6*01	2	TCRβ	DC Twin 5B	Gut-homing cells	Male	59	Monozygotic	Discordant	Healthy cotwin						0.033									Predicted TCRs (table 4)
TRBV18*01_CASSPGGRQPQHF_TRBJ1-5*01	CASSPGGRQPQHF	TRBV18*01	TRBJ1-5*01	6	TCRβ	DC Twin 7B	Tregs	Female	36	Monozygotic	Discordant	Healthy cotwin						0.042									Predicted TCRs (table 4)
TRBV28*01_CASSFVAGTDTQYF_TRBJ2-3*01	CASSFVAGTDTQYF	TRBV28*01	TRBJ2-3*01	6	TCRβ	CC Twin 2A	Non gut-homing cells	Male	23	Monozygotic	Concordant	Crohn's disease						0.066	20	0.008	CASSF[VL][AS]GTDTQYF						Predicted TCRs (table 4)
TRBV20-1*01_CSARRQGGTEAFF_TRBJ1-1*01	CSARRQGGTEAFF	TRBV20-1*01	TRBJ1-1*01	3	TCRβ	Healthy 3	Gut-homing cells	Female	26		Healthy control	Healthy control						0.123									Predicted TCRs (table 4)
TRBV20-1*01_CSARRQGGTEAFF_TRBJ1-1*01	CSARRQGGTEAFF	TRBV20-1*01	TRBJ1-1*01	6	TCRβ	CC Twin 3A	Tregs	Female	21	Monozygotic	Concordant	Crohn's disease						0.123									Predicted TCRs (table 4)
TRBV20-1*01_CSARRQGGTEAFF_TRBJ1-1*01	CSARRQGGTEAFF	TRBV20-1*01	TRBJ1-1*01	14	TCRβ	CC Twin 2B	Gut-homing cells	Male	23	Monozygotic	Concordant	Crohn's disease						0.123									Predicted TCRs (table 4)
TRAV20*01_CAVMNYGGSQGNLIF_TRAJ42*01	CAVMNYGGSQGNLIF	TRAV20*01	TRAJ42*01	3	TCRα	Healthy 3	Non gut-homing cells	Female	26		Healthy control	Healthy control						0.113									Viral associated TCRs (table3)	CMV
TRAV2*01_CAVSSNDYKLSF_TRAJ20*01	CAVSSNDYKLSF	TRAV2*01	TRAJ20*01	8	TCRα	DC Twin 8A	Non gut-homing cells	Female	34	Monozygotic	Discordant	Crohn's disease						0.032									Viral associated TCRs (table3)	Influenza A, yellow fever
TRAV2*01_CAVEDSNYQLIW_TRAJ33*01	CAVEDSNYQLIW	TRAV2*01	TRAJ33*01	2	TCRα	DC Twin 8A	Non gut-homing cells	Female	34	Monozygotic	Discordant	Crohn's disease	MR1:5-OP-RU		Bacteria	Microbial	MR1	0.249									Viral associated TCRs (table3)	CMV
TRAV2*01_CAVMNYGGSQGNLIF_TRAJ42*01	CAVMNYGGSQGNLIF	TRAV2*01	TRAJ42*01	1	TCRα	DC Twin 8A	Non gut-homing cells	Female	34	Monozygotic	Discordant	Crohn's disease						0.148									Viral associated TCRs (table3)	CMV
TRAV8-4*01_CAVSSNDYKLSF_TRAJ20*01	CAVSSNDYKLSF	TRAV8-4*01	TRAJ20*01	2	TCRα	DC Twin 5B	Tregs	Male	59	Monozygotic	Discordant	Healthy cotwin						0.041									Viral associated TCRs (table3)	Influenza A, yellow fever
TRAV8-4*01_CAVSSNDYKLSF_TRAJ20*01	CAVSSNDYKLSF	TRAV8-4*01	TRAJ20*01	1	TCRα	Healthy 4	Non gut-homing cells	Male	35		Healthy control	Healthy control						0.041									Viral associated TCRs (table3)	Influenza A, yellow fever
TRAV13-1*01_CAASGGGSYIPTF_TRAJ6*01	CAASGGGSYIPTF	TRAV13-1*01	TRAJ6*01	7	TCRα	CC Twin 2A	Gut-homing cells	Male	23	Monozygotic	Concordant	Crohn's disease						0.088									Viral associated TCRs (table3)	CMV, EBV
TRAV41*01_CAVMNYGGSQGNLIF_TRAJ42*01	CAVMNYGGSQGNLIF	TRAV41*01	TRAJ42*01	3	TCRα	CC Twin 2A	Gut-homing cells	Male	23	Monozygotic	Concordant	Crohn's disease						0.148									Viral associated TCRs (table3)	CMV
TRAV21*01_CAVSSNDYKLSF_TRAJ20*01	CAVSSNDYKLSF	TRAV21*01	TRAJ20*01	3	TCRα	CC Twin 2A	Gut-homing cells	Male	23	Monozygotic	Concordant	Crohn's disease						0.036									Viral associated TCRs (table3)	Influenza A, yellow fever
TRAV21*01_CAVEDSNYQLIW_TRAJ33*01	CAVEDSNYQLIW	TRAV21*01	TRAJ33*01	1	TCRα	CC Twin 2A	Gut-homing cells	Male	23	Monozygotic	Concordant	Crohn's disease	MR1:5-OP-RU		Bacteria	Microbial	MR1	0.249					0.759	0.029	CAv[EG]DSNYQLIW	4	Viral associated TCRs (table3)	CMV
TRAV19*01_CAVSSNDYKLSF_TRAJ20*01	CAVSSNDYKLSF	TRAV19*01	TRAJ20*01	1	TCRα	CC Twin 2A	Gut-homing cells	Male	23	Monozygotic	Concordant	Crohn's disease						0.066									Viral associated TCRs (table3)	Influenza A, yellow fever
TRAV13-1*01_CAASGGGSYIPTF_TRAJ6*01	CAASGGGSYIPTF	TRAV13-1*01	TRAJ6*01	1	TCRα	DC Twin 6A	Non gut-homing cells	Male	18	Monozygotic	Discordant	Crohn's disease						0.088									Viral associated TCRs (table3)	CMV, EBV
TRAV8-4*01_CAVSSNDYKLSF_TRAJ20*01	CAVSSNDYKLSF	TRAV8-4*01	TRAJ20*01	1	TCRα	DC Twin 6A	Non gut-homing cells	Male	18	Monozygotic	Discordant	Crohn's disease						0.041									Viral associated TCRs (table3)	Influenza A, yellow fever
TRAV21*01_CAVEDSNYQLIW_TRAJ33*01	CAVEDSNYQLIW	TRAV21*01	TRAJ33*01	1	TCRα	CC Twin 4B	Tregs	Male	29	Monozygotic	Concordant	Crohn's disease	MR1:5-OP-RU		Bacteria	Microbial	MR1	0.249					0.759	0.029	CAv[EG]DSNYQLIW	4	Viral associated TCRs (table3)	CMV
TRAV8-6*01_CAVSSNDYKLSF_TRAJ20*01	CAVSSNDYKLSF	TRAV8-6*01	TRAJ20*01	1	TCRα	CC Twin 4B	Tregs	Male	29	Monozygotic	Concordant	Crohn's disease						0.041									Viral associated TCRs (table3)	Influenza A, yellow fever
TRAV22*01_CAVMNYGGSQGNLIF_TRAJ42*01	CAVMNYGGSQGNLIF	TRAV22*01	TRAJ42*01	12	TCRα	DC Twin 7B	Gut-homing cells	Female	36	Monozygotic	Discordant	Healthy cotwin						0.113									Viral associated TCRs (table3)	CMV
TRAV25*01_CAVSSNDYKLSF_TRAJ20*01	CAVSSNDYKLSF	TRAV25*01	TRAJ20*01	7	TCRα	DC Twin 7B	Gut-homing cells	Female	36	Monozygotic	Discordant	Healthy cotwin						0.032									Viral associated TCRs (table3)	Influenza A, yellow fever
TRAV2*01_CAVSSNDYKLSF_TRAJ20*01	CAVSSNDYKLSF	TRAV2*01	TRAJ20*01	4	TCRα	DC Twin 7B	Gut-homing cells	Female	36	Monozygotic	Discordant	Healthy cotwin						0.032									Viral associated TCRs (table3)	Influenza A, yellow fever
TRAV13-1*01_CAASGGGSYIPTF_TRAJ6*01	CAASGGGSYIPTF	TRAV13-1*01	TRAJ6*01	2	TCRα	DC Twin 7B	Gut-homing cells	Female	36	Monozygotic	Discordant	Healthy cotwin						0.088									Viral associated TCRs (table3)	CMV, EBV
TRAV21*01_CAVEDSNYQLIW_TRAJ33*01	CAVEDSNYQLIW	TRAV21*01	TRAJ33*01	1	TCRα	DC Twin 7B	Gut-homing cells	Female	36	Monozygotic	Discordant	Healthy cotwin	MR1:5-OP-RU		Bacteria	Microbial	MR1	0.249					0.759	0.029	CAv[EG]DSNYQLIW	4	Viral associated TCRs (table3)	CMV
TRAV2*01_CAVEDSNYQLIW_TRAJ33*01	CAVEDSNYQLIW	TRAV2*01	TRAJ33*01	1	TCRα	DC Twin 7B	Gut-homing cells	Female	36	Monozygotic	Discordant	Healthy cotwin	MR1:5-OP-RU		Bacteria	Microbial	MR1	0.249									Viral associated TCRs (table3)	CMV
TRAV20*01_CAVMNYGGSQGNLIF_TRAJ42*01	CAVMNYGGSQGNLIF	TRAV20*01	TRAJ42*01	1	TCRα	DC Twin 6B	Non gut-homing cells	Male	18	Monozygotic	Discordant	Healthy cotwin						0.113									Viral associated TCRs (table3)	CMV
TRAV13-2*01_CAVMNYGGSQGNLIF_TRAJ42*01	CAVMNYGGSQGNLIF	TRAV13-2*01	TRAJ42*01	1	TCRα	DC Twin 8B	Gut-homing cells	Female	34	Monozygotic	Discordant	Healthy cotwin						0.148									Viral associated TCRs (table3)	CMV
TRAV1-2*01_CAVSSNDYKLSF_TRAJ20*01	CAVSSNDYKLSF	TRAV1-2*01	TRAJ20*01	2	TCRα	DC Twin 8B	Gut-homing cells	Female	34	Monozygotic	Discordant	Healthy cotwin						0.065									Viral associated TCRs (table3)	Influenza A, yellow fever
TRAV2*01_CAVEDSNYQLIW_TRAJ33*01	CAVEDSNYQLIW	TRAV2*01	TRAJ33*01	5	TCRα	CC Twin 1B	Gut-homing cells	Male	26	Monozygotic	Concordant	Crohn's disease	MR1:5-OP-RU		Bacteria	Microbial	MR1	0.249									Viral associated TCRs (table3)	CMV
TRAV21*01_CAVSSNDYKLSF_TRAJ20*01	CAVSSNDYKLSF	TRAV21*01	TRAJ20*01	1	TCRα	CC Twin 1B	Gut-homing cells	Male	26	Monozygotic	Concordant	Crohn's disease						0.036									Viral associated TCRs (table3)	Influenza A, yellow fever
TRAV21*01_CAVMNYGGSQGNLIF_TRAJ42*01	CAVMNYGGSQGNLIF	TRAV21*01	TRAJ42*01	8	TCRα	Healthy 4	Tregs	Male	35		Healthy control	Healthy control						0.148									Viral associated TCRs (table3)	CMV
TRAV12-2*01_CAVMNYGGSQGNLIF_TRAJ42*01	CAVMNYGGSQGNLIF	TRAV12-2*01	TRAJ42*01	5	TCRα	Healthy 4	Tregs	Male	35		Healthy control	Healthy control						0.096									Viral associated TCRs (table3)	CMV
TRAV8-4*01_CAVSSNDYKLSF_TRAJ20*01	CAVSSNDYKLSF	TRAV8-4*01	TRAJ20*01	1	TCRα	Healthy 4	Tregs	Male	35		Healthy control	Healthy control						0.041									Viral associated TCRs (table3)	Influenza A, yellow fever
TRAV41*01_CAVMNYGGSQGNLIF_TRAJ42*01	CAVMNYGGSQGNLIF	TRAV41*01	TRAJ42*01	4	TCRα	CC Twin 3B	Tregs	Female	21	Monozygotic	Concordant	Crohn's disease						0.148									Viral associated TCRs (table3)	CMV
TRAV21*01_CAVMNYGGSQGNLIF_TRAJ42*01	CAVMNYGGSQGNLIF	TRAV21*01	TRAJ42*01	1	TCRα	CC Twin 3B	Tregs	Female	21	Monozygotic	Concordant	Crohn's disease						0.148									Viral associated TCRs (table3)	CMV
TRAV21*01_CAVSSNDYKLSF_TRAJ20*01	CAVSSNDYKLSF	TRAV21*01	TRAJ20*01	18	TCRα	CC Twin 1A	Gut-homing cells	Male	26	Monozygotic	Concordant	Crohn's disease						0.036									Viral associated TCRs (table3)	Influenza A, yellow fever
TRAV39*01_CAVEDSNYQLIW_TRAJ33*01	CAVEDSNYQLIW	TRAV39*01	TRAJ33*01	2	TCRα	CC Twin 1A	Gut-homing cells	Male	26	Monozygotic	Concordant	Crohn's disease	MR1:5-OP-RU		Bacteria	Microbial	MR1	0.249					1.982	0.043	CAv[EG]DSNYQLIW	4	Viral associated TCRs (table3)	CMV
TRAV41*01_CAVMNYGGSQGNLIF_TRAJ42*01	CAVMNYGGSQGNLIF	TRAV41*01	TRAJ42*01	1	TCRα	DC Twin 8A	Tregs	Female	34	Monozygotic	Discordant	Crohn's disease						0.148									Viral associated TCRs (table3)	CMV
TRAV2*01_CAVEDSNYQLIW_TRAJ33*01	CAVEDSNYQLIW	TRAV2*01	TRAJ33*01	1	TCRα	DC Twin 8A	Tregs	Female	34	Monozygotic	Discordant	Crohn's disease	MR1:5-OP-RU		Bacteria	Microbial	MR1	0.249									Viral associated TCRs (table3)	CMV
TRAV1-2*01_CAVSSNDYKLSF_TRAJ20*01	CAVSSNDYKLSF	TRAV1-2*01	TRAJ20*01	1	TCRα	DC Twin 8A	Tregs	Female	34	Monozygotic	Discordant	Crohn's disease						0.065									Viral associated TCRs (table3)	Influenza A, yellow fever
TRAV21*01_CAVSSNDYKLSF_TRAJ20*01	CAVSSNDYKLSF	TRAV21*01	TRAJ20*01	4	TCRα	CC Twin 3A	Gut-homing cells	Female	21	Monozygotic	Concordant	Crohn's disease						0.036									Viral associated TCRs (table3)	Influenza A, yellow fever
TRAV22*01_CAVMNYGGSQGNLIF_TRAJ42*01	CAVMNYGGSQGNLIF	TRAV22*01	TRAJ42*01	1	TCRα	DC Twin 8A	Gut-homing cells	Female	34	Monozygotic	Discordant	Crohn's disease						0.113									Viral associated TCRs (table3)	CMV
TRAV20*01_CAVMNYGGSQGNLIF_TRAJ42*01	CAVMNYGGSQGNLIF	TRAV20*01	TRAJ42*01	1	TCRα	DC Twin 8A	Gut-homing cells	Female	34	Monozygotic	Discordant	Crohn's disease						0.113									Viral associated TCRs (table3)	CMV
TRAV8-1*01_CAVMNYGGSQGNLIF_TRAJ42*01	CAVMNYGGSQGNLIF	TRAV8-1*01	TRAJ42*01	1	TCRα	DC Twin 8A	Gut-homing cells	Female	34	Monozygotic	Discordant	Crohn's disease						0.116									Viral associated TCRs (table3)	CMV
TRAV22*01_CAVSSNDYKLSF_TRAJ20*01	CAVSSNDYKLSF	TRAV22*01	TRAJ20*01	1	TCRα	DC Twin 8A	Gut-homing cells	Female	34	Monozygotic	Discordant	Crohn's disease						0.048									Viral associated TCRs (table3)	Influenza A, yellow fever
TRAV8-4*01_CAVSSNDYKLSF_TRAJ20*01	CAVSSNDYKLSF	TRAV8-4*01	TRAJ20*01	1	TCRα	DC Twin 8A	Gut-homing cells	Female	34	Monozygotic	Discordant	Crohn's disease						0.041									Viral associated TCRs (table3)	Influenza A, yellow fever
TRAV8-4*01_CAVSSNDYKLSF_TRAJ20*01	CAVSSNDYKLSF	TRAV8-4*01	TRAJ20*01	3	TCRα	CC Twin 1A	Tregs	Male	26	Monozygotic	Concordant	Crohn's disease						0.041									Viral associated TCRs (table3)	Influenza A, yellow fever
TRAV13-1*01_CAASGGGSYIPTF_TRAJ6*01	CAASGGGSYIPTF	TRAV13-1*01	TRAJ6*01	1	TCRα	DC Twin 6A	Tregs	Male	18	Monozygotic	Discordant	Crohn's disease						0.088									Viral associated TCRs (table3)	CMV, EBV
TRAV8-4*01_CAVSSNDYKLSF_TRAJ20*01	CAVSSNDYKLSF	TRAV8-4*01	TRAJ20*01	16	TCRα	CC Twin 2B	Gut-homing cells	Male	23	Monozygotic	Concordant	Crohn's disease						0.041									Viral associated TCRs (table3)	Influenza A, yellow fever
TRAV2*01_CAVMNYGGSQGNLIF_TRAJ42*01	CAVMNYGGSQGNLIF	TRAV2*01	TRAJ42*01	6	TCRα	CC Twin 2B	Gut-homing cells	Male	23	Monozygotic	Concordant	Crohn's disease						0.148									Viral associated TCRs (table3)	CMV
TRAV21*01_CAVSSNDYKLSF_TRAJ20*01	CAVSSNDYKLSF	TRAV21*01	TRAJ20*01	4	TCRα	CC Twin 2B	Gut-homing cells	Male	23	Monozygotic	Concordant	Crohn's disease						0.036									Viral associated TCRs (table3)	Influenza A, yellow fever
TRAV12-2*01_CAVMNYGGSQGNLIF_TRAJ42*01	CAVMNYGGSQGNLIF	TRAV12-2*01	TRAJ42*01	3	TCRα	CC Twin 2B	Gut-homing cells	Male	23	Monozygotic	Concordant	Crohn's disease						0.096									Viral associated TCRs (table3)	CMV
TRAV41*01_CAVMNYGGSQGNLIF_TRAJ42*01	CAVMNYGGSQGNLIF	TRAV41*01	TRAJ42*01	1	TCRα	CC Twin 2B	Gut-homing cells	Male	23	Monozygotic	Concordant	Crohn's disease						0.148									Viral associated TCRs (table3)	CMV
TRAV8-1*01_CAVEDSNYQLIW_TRAJ33*01	CAVEDSNYQLIW	TRAV8-1*01	TRAJ33*01	4	TCRα	DC Twin 6B	Gut-homing cells	Male	18	Monozygotic	Discordant	Healthy cotwin	MR1:5-OP-RU		Bacteria	Microbial	MR1	0.249									Viral associated TCRs (table3)	CMV
TRAV8-4*01_CAVSSNDYKLSF_TRAJ20*01	CAVSSNDYKLSF	TRAV8-4*01	TRAJ20*01	2	TCRα	DC Twin 6B	Gut-homing cells	Male	18	Monozygotic	Discordant	Healthy cotwin						0.041									Viral associated TCRs (table3)	Influenza A, yellow fever
TRAV39*01_CAVMNYGGSQGNLIF_TRAJ42*01	CAVMNYGGSQGNLIF	TRAV39*01	TRAJ42*01	1	TCRα	DC Twin 8B	Non gut-homing cells	Female	34	Monozygotic	Discordant	Healthy cotwin						0.077									Viral associated TCRs (table3)	CMV
TRAV2*01_CAVEDSNYQLIW_TRAJ33*01	CAVEDSNYQLIW	TRAV2*01	TRAJ33*01	1	TCRα	DC Twin 8B	Non gut-homing cells	Female	34	Monozygotic	Discordant	Healthy cotwin	MR1:5-OP-RU		Bacteria	Microbial	MR1	0.249									Viral associated TCRs (table3)	CMV
TRAV25*01_CAVSSNDYKLSF_TRAJ20*01	CAVSSNDYKLSF	TRAV25*01	TRAJ20*01	1	TCRα	DC Twin 8B	Non gut-homing cells	Female	34	Monozygotic	Discordant	Healthy cotwin						0.032									Viral associated TCRs (table3)	Influenza A, yellow fever
TRAV8-4*01_CAVSSNDYKLSF_TRAJ20*01	CAVSSNDYKLSF	TRAV8-4*01	TRAJ20*01	41	TCRα	Healthy 3	Gut-homing cells	Female	26		Healthy control	Healthy control						0.041									Viral associated TCRs (table3)	Influenza A, yellow fever
TRAV20*01_CAVSSNDYKLSF_TRAJ20*01	CAVSSNDYKLSF	TRAV20*01	TRAJ20*01	13	TCRα	Healthy 3	Gut-homing cells	Female	26		Healthy control	Healthy control						0.045									Viral associated TCRs (table3)	Influenza A, yellow fever
TRAV21*01_CAVSSNDYKLSF_TRAJ20*01	CAVSSNDYKLSF	TRAV21*01	TRAJ20*01	6	TCRα	Healthy 3	Gut-homing cells	Female	26		Healthy control	Healthy control						0.036									Viral associated TCRs (table3)	Influenza A, yellow fever
TRAV20*01_CAVMNYGGSQGNLIF_TRAJ42*01	CAVMNYGGSQGNLIF	TRAV20*01	TRAJ42*01	3	TCRα	Healthy 3	Gut-homing cells	Female	26		Healthy control	Healthy control						0.113									Viral associated TCRs (table3)	CMV
TRAV2*01_CAVSSNDYKLSF_TRAJ20*01	CAVSSNDYKLSF	TRAV2*01	TRAJ20*01	1	TCRα	Healthy 3	Gut-homing cells	Female	26		Healthy control	Healthy control						0.032									Viral associated TCRs (table3)	Influenza A, yellow fever
TRAV21*01_CAVEDSNYQLIW_TRAJ33*01	CAVEDSNYQLIW	TRAV21*01	TRAJ33*01	1	TCRα	Healthy 3	Gut-homing cells	Female	26		Healthy control	Healthy control	MR1:5-OP-RU		Bacteria	Microbial	MR1	0.249					0.759	0.029	CAv[EG]DSNYQLIW	4	Viral associated TCRs (table3)	CMV
TRAV12-2*01_CAVSSNDYKLSF_TRAJ20*01	CAVSSNDYKLSF	TRAV12-2*01	TRAJ20*01	2	TCRα	Healthy 4	Gut-homing cells	Male	35		Healthy control	Healthy control						0.045									Viral associated TCRs (table3)	Influenza A, yellow fever
TRAV13-1*01_CAASGGGSYIPTF_TRAJ6*01	CAASGGGSYIPTF	TRAV13-1*01	TRAJ6*01	2	TCRα	Healthy 4	Gut-homing cells	Male	35		Healthy control	Healthy control						0.088									Viral associated TCRs (table3)	CMV, EBV
TRAV21*01_CAVMNYGGSQGNLIF_TRAJ42*01	CAVMNYGGSQGNLIF	TRAV21*01	TRAJ42*01	1	TCRα	CC Twin 2A	Non gut-homing cells	Male	23	Monozygotic	Concordant	Crohn's disease						0.148									Viral associated TCRs (table3)	CMV
TRAV21*01_CAVEDSNYQLIW_TRAJ33*01	CAVEDSNYQLIW	TRAV21*01	TRAJ33*01	1	TCRα	CC Twin 4A	Tregs	Male	29	Monozygotic	Concordant	Crohn's disease	MR1:5-OP-RU		Bacteria	Microbial	MR1	0.249					0.759	0.029	CAv[EG]DSNYQLIW	4	Viral associated TCRs (table3)	CMV
TRAV8-1*01_CAVMNYGGSQGNLIF_TRAJ42*01	CAVMNYGGSQGNLIF	TRAV8-1*01	TRAJ42*01	5	TCRα	CC Twin 2B	Tregs	Male	23	Monozygotic	Concordant	Crohn's disease						0.116									Viral associated TCRs (table3)	CMV
TRAV21*01_CAVSSNDYKLSF_TRAJ20*01	CAVSSNDYKLSF	TRAV21*01	TRAJ20*01	3	TCRα	CC Twin 2B	Tregs	Male	23	Monozygotic	Concordant	Crohn's disease						0.036									Viral associated TCRs (table3)	Influenza A, yellow fever
TRAV20*01_CAVMNYGGSQGNLIF_TRAJ42*01	CAVMNYGGSQGNLIF	TRAV20*01	TRAJ42*01	4	TCRα	DC Twin 7B	Tregs	Female	36	Monozygotic	Discordant	Healthy cotwin						0.113									Viral associated TCRs (table3)	CMV
TRAV2*01_CAVEDSNYQLIW_TRAJ33*01	CAVEDSNYQLIW	TRAV2*01	TRAJ33*01	4	TCRα	DC Twin 7B	Tregs	Female	36	Monozygotic	Discordant	Healthy cotwin	MR1:5-OP-RU		Bacteria	Microbial	MR1	0.249									Viral associated TCRs (table3)	CMV
TRAV20*01_CAVMNYGGSQGNLIF_TRAJ42*01	CAVMNYGGSQGNLIF	TRAV20*01	TRAJ42*01	14	TCRα	CC Twin 2B	Non gut-homing cells	Male	23	Monozygotic	Concordant	Crohn's disease						0.113									Viral associated TCRs (table3)	CMV
TRAV21*01_CAVSSNDYKLSF_TRAJ20*01	CAVSSNDYKLSF	TRAV21*01	TRAJ20*01	2	TCRα	CC Twin 2B	Non gut-homing cells	Male	23	Monozygotic	Concordant	Crohn's disease						0.036									Viral associated TCRs (table3)	Influenza A, yellow fever
TRAV39*01_CAVEDSNYQLIW_TRAJ33*01	CAVEDSNYQLIW	TRAV39*01	TRAJ33*01	1	TCRα	CC Twin 2B	Non gut-homing cells	Male	23	Monozygotic	Concordant	Crohn's disease	MR1:5-OP-RU		Bacteria	Microbial	MR1	0.249					1.982	0.043	CAv[EG]DSNYQLIW	4	Viral associated TCRs (table3)	CMV
TRAV8-4*01_CAVSSNDYKLSF_TRAJ20*01	CAVSSNDYKLSF	TRAV8-4*01	TRAJ20*01	6	TCRα	DC Twin 5B	Gut-homing cells	Male	59	Monozygotic	Discordant	Healthy cotwin						0.041									Viral associated TCRs (table3)	Influenza A, yellow fever
TRAV2*01_CAVSSNDYKLSF_TRAJ20*01	CAVSSNDYKLSF	TRAV2*01	TRAJ20*01	3	TCRα	DC Twin 5B	Gut-homing cells	Male	59	Monozygotic	Discordant	Healthy cotwin						0.032									Viral associated TCRs (table3)	Influenza A, yellow fever
TRAV8-1*01_CAVMNYGGSQGNLIF_TRAJ42*01	CAVMNYGGSQGNLIF	TRAV8-1*01	TRAJ42*01	2	TCRα	DC Twin 5B	Gut-homing cells	Male	59	Monozygotic	Discordant	Healthy cotwin						0.116									Viral associated TCRs (table3)	CMV
TRAV8-6*01_CAVSSNDYKLSF_TRAJ20*01	CAVSSNDYKLSF	TRAV8-6*01	TRAJ20*01	4	TCRα	CC Twin 2A	Tregs	Male	23	Monozygotic	Concordant	Crohn's disease						0.041									Viral associated TCRs (table3)	Influenza A, yellow fever
TRAV21*01_CAVSSNDYKLSF_TRAJ20*01	CAVSSNDYKLSF	TRAV21*01	TRAJ20*01	6	TCRα	Healthy 3	Tregs	Female	26		Healthy control	Healthy control						0.036									Viral associated TCRs (table3)	Influenza A, yellow fever
TRAV8-4*01_CAVSSNDYKLSF_TRAJ20*01	CAVSSNDYKLSF	TRAV8-4*01	TRAJ20*01	1	TCRα	Healthy 3	Tregs	Female	26		Healthy control	Healthy control						0.041									Viral associated TCRs (table3)	Influenza A, yellow fever
TRAV13-1*01_CAASGGGSYIPTF_TRAJ6*01	CAASGGGSYIPTF	TRAV13-1*01	TRAJ6*01	3	TCRα	CC Twin 3B	Gut-homing cells	Female	21	Monozygotic	Concordant	Crohn's disease						0.088									Viral associated TCRs (table3)	CMV, EBV
TRAV12-2*01_CAVMNYGGSQGNLIF_TRAJ42*01	CAVMNYGGSQGNLIF	TRAV12-2*01	TRAJ42*01	1	TCRα	CC Twin 3B	Gut-homing cells	Female	21	Monozygotic	Concordant	Crohn's disease						0.096									Viral associated TCRs (table3)	CMV
TRBV12-3*01_CASSLGYEQYF_TRBJ2-7*01	CASSLGYEQYF	TRBV12-3*01	TRBJ2-7*01	1	TCRβ	Healthy 2	Gut-homing cells	Male	37		Healthy control	Healthy control						0.034									Viral associated TCRs (table3)	CMV, EBV
TRBV5-1*01_CASSLGYEQYF_TRBJ2-7*01	CASSLGYEQYF	TRBV5-1*01	TRBJ2-7*01	1	TCRβ	Healthy 2	Gut-homing cells	Male	37		Healthy control	Healthy control						0.034									Viral associated TCRs (table3)	CMV, EBV
TRBV12-3*01_CASSLGYEQYF_TRBJ2-7*01	CASSLGYEQYF	TRBV12-3*01	TRBJ2-7*01	4	TCRβ	DC Twin 6A	Tregs	Male	18	Monozygotic	Discordant	Crohn's disease						0.034									Viral associated TCRs (table3)	CMV, EBV
TRBV12-4*01_CASSLGYEQYF_TRBJ2-7*01	CASSLGYEQYF	TRBV12-4*01	TRBJ2-7*01	3	TCRβ	DC Twin 6A	Tregs	Male	18	Monozygotic	Discordant	Crohn's disease						0.034									Viral associated TCRs (table3)	CMV, EBV
TRBV28*01_CASSLGYEQYF_TRBJ2-7*01	CASSLGYEQYF	TRBV28*01	TRBJ2-7*01	4	TCRβ	DC Twin 7A	Tregs	Female	36	Monozygotic	Discordant	Crohn's disease						0.101									Viral associated TCRs (table3)	CMV, EBV
TRBV20-1*01_CSARDRVGNTIYF_TRBJ1-3*01	CSARDRVGNTIYF	TRBV20-1*01	TRBJ1-3*01	2	TCRβ	DC Twin 7A	Tregs	Female	36	Monozygotic	Discordant	Crohn's disease	GLCTLVAML	mRNA export factor ICP27 homolog (BMLF1),Replication and transcription activator (BRLF1)	Human gammaherpesvirus 4	Viral	HLA-B*0801,HLA-A*0201,HLA-A*0202	0.432									Viral associated TCRs (table3)	EBV
TRBV5-4*01_CASSLGYEQYF_TRBJ2-7*01	CASSLGYEQYF	TRBV5-4*01	TRBJ2-7*01	2	TCRβ	DC Twin 7A	Tregs	Female	36	Monozygotic	Discordant	Crohn's disease						0.034									Viral associated TCRs (table3)	CMV, EBV
TRBV7-2*01_CASSLGYEQYF_TRBJ2-7*01	CASSLGYEQYF	TRBV7-2*01	TRBJ2-7*01	1	TCRβ	DC Twin 7A	Tregs	Female	36	Monozygotic	Discordant	Crohn's disease						0.034									Viral associated TCRs (table3)	CMV, EBV
TRBV5-6*01_CASSLGYEQYF_TRBJ2-7*01	CASSLGYEQYF	TRBV5-6*01	TRBJ2-7*01	12	TCRβ	DC Twin 8A	Gut-homing cells	Female	34	Monozygotic	Discordant	Crohn's disease						0.034									Viral associated TCRs (table3)	CMV, EBV
TRBV28*01_CASSLGYEQYF_TRBJ2-7*01	CASSLGYEQYF	TRBV28*01	TRBJ2-7*01	10	TCRβ	DC Twin 8A	Gut-homing cells	Female	34	Monozygotic	Discordant	Crohn's disease						0.101									Viral associated TCRs (table3)	CMV, EBV
TRBV7-2*01_CASSLGYEQYF_TRBJ2-7*01	CASSLGYEQYF	TRBV7-2*01	TRBJ2-7*01	3	TCRβ	DC Twin 8A	Gut-homing cells	Female	34	Monozygotic	Discordant	Crohn's disease						0.034									Viral associated TCRs (table3)	CMV, EBV
TRBV3-1*01_CASSLGYEQYF_TRBJ2-7*01	CASSLGYEQYF	TRBV3-1*01	TRBJ2-7*01	3	TCRβ	DC Twin 8A	Gut-homing cells	Female	34	Monozygotic	Discordant	Crohn's disease						0.055									Viral associated TCRs (table3)	CMV, EBV
TRBV11-2*01_CASSLGYEQYF_TRBJ2-7*01	CASSLGYEQYF	TRBV11-2*01	TRBJ2-7*01	1	TCRβ	DC Twin 8A	Gut-homing cells	Female	34	Monozygotic	Discordant	Crohn's disease						0.034									Viral associated TCRs (table3)	CMV, EBV
TRBV5-1*01_CASSLGYEQYF_TRBJ2-7*01	CASSLGYEQYF	TRBV5-1*01	TRBJ2-7*01	5	TCRβ	CC Twin 1A	Tregs	Male	26	Monozygotic	Concordant	Crohn's disease						0.034									Viral associated TCRs (table3)	CMV, EBV
TRBV20-1*01_CSARDRVGNTIYF_TRBJ1-3*01	CSARDRVGNTIYF	TRBV20-1*01	TRBJ1-3*01	8	TCRβ	CC Twin 1A	Gut-homing cells	Male	26	Monozygotic	Concordant	Crohn's disease	GLCTLVAML	mRNA export factor ICP27 homolog (BMLF1),Replication and transcription activator (BRLF1)	Human gammaherpesvirus 4	Viral	HLA-B*0801,HLA-A*0201,HLA-A*0202	0.432									Viral associated TCRs (table3)	EBV
TRBV5-1*01_CASSLGYEQYF_TRBJ2-7*01	CASSLGYEQYF	TRBV5-1*01	TRBJ2-7*01	54	TCRβ	DC Twin 8A	Tregs	Female	34	Monozygotic	Discordant	Crohn's disease						0.034									Viral associated TCRs (table3)	CMV, EBV
TRBV7-2*01_CASSLGYEQYF_TRBJ2-7*01	CASSLGYEQYF	TRBV7-2*01	TRBJ2-7*01	11	TCRβ	DC Twin 8A	Tregs	Female	34	Monozygotic	Discordant	Crohn's disease						0.034									Viral associated TCRs (table3)	CMV, EBV
TRBV18*01_CASSLGYEQYF_TRBJ2-7*01	CASSLGYEQYF	TRBV18*01	TRBJ2-7*01	3	TCRβ	DC Twin 8A	Tregs	Female	34	Monozygotic	Discordant	Crohn's disease						0.055									Viral associated TCRs (table3)	CMV, EBV
TRBV5-4*01_CASSLGYEQYF_TRBJ2-7*01	CASSLGYEQYF	TRBV5-4*01	TRBJ2-7*01	2	TCRβ	DC Twin 8A	Tregs	Female	34	Monozygotic	Discordant	Crohn's disease						0.034									Viral associated TCRs (table3)	CMV, EBV
TRBV7-6*01_CASSLGYEQYF_TRBJ2-7*01	CASSLGYEQYF	TRBV7-6*01	TRBJ2-7*01	2	TCRβ	DC Twin 8A	Tregs	Female	34	Monozygotic	Discordant	Crohn's disease						0.035									Viral associated TCRs (table3)	CMV, EBV
TRBV5-1*01_CASSLGYEQYF_TRBJ2-7*01	CASSLGYEQYF	TRBV5-1*01	TRBJ2-7*01	6	TCRβ	Healthy 4	Tregs	Male	35		Healthy control	Healthy control						0.034									Viral associated TCRs (table3)	CMV, EBV
TRBV7-9*01_CASSLGYEQYF_TRBJ2-7*01	CASSLGYEQYF	TRBV7-9*01	TRBJ2-7*01	2	TCRβ	Healthy 4	Tregs	Male	35		Healthy control	Healthy control						0.034									Viral associated TCRs (table3)	CMV, EBV
TRBV5-1*01_CASSLGYEQYF_TRBJ2-7*01	CASSLGYEQYF	TRBV5-1*01	TRBJ2-7*01	24	TCRβ	DC Twin 6B	Non gut-homing cells	Male	18	Monozygotic	Discordant	Healthy cotwin						0.034									Viral associated TCRs (table3)	CMV, EBV
TRBV5-1*01_CASSLGYEQYF_TRBJ2-7*01	CASSLGYEQYF	TRBV5-1*01	TRBJ2-7*01	1	TCRβ	CC Twin 4A	Gut-homing cells	Male	29	Monozygotic	Concordant	Crohn's disease						0.034									Viral associated TCRs (table3)	CMV, EBV
TRBV7-9*01_CASSLGYEQYF_TRBJ2-7*01	CASSLGYEQYF	TRBV7-9*01	TRBJ2-7*01	14	TCRβ	DC Twin 8B	Gut-homing cells	Female	34	Monozygotic	Discordant	Healthy cotwin						0.034									Viral associated TCRs (table3)	CMV, EBV
TRBV28*01_CASSLGYEQYF_TRBJ2-7*01	CASSLGYEQYF	TRBV28*01	TRBJ2-7*01	12	TCRβ	DC Twin 8B	Gut-homing cells	Female	34	Monozygotic	Discordant	Healthy cotwin						0.101									Viral associated TCRs (table3)	CMV, EBV
TRBV11-2*01_CASSLGYEQYF_TRBJ2-7*01	CASSLGYEQYF	TRBV11-2*01	TRBJ2-7*01	15	TCRβ	CC Twin 1B	Gut-homing cells	Male	26	Monozygotic	Concordant	Crohn's disease						0.034									Viral associated TCRs (table3)	CMV, EBV
TRBV28*01_CASSLGYEQYF_TRBJ2-7*01	CASSLGYEQYF	TRBV28*01	TRBJ2-7*01	5	TCRβ	CC Twin 1B	Gut-homing cells	Male	26	Monozygotic	Concordant	Crohn's disease						0.101									Viral associated TCRs (table3)	CMV, EBV
TRBV7-8*01_CASSLGYEQYF_TRBJ2-7*01	CASSLGYEQYF	TRBV7-8*01	TRBJ2-7*01	1	TCRβ	CC Twin 1B	Gut-homing cells	Male	26	Monozygotic	Concordant	Crohn's disease						0.034					1.419	0.021	CASS..YEQYF		Viral associated TCRs (table3)	CMV, EBV
TRBV7-8*01_CASSLGYEQYF_TRBJ2-7*01	CASSLGYEQYF	TRBV7-8*01	TRBJ2-7*01	2	TCRβ	CC Twin 4B	Tregs	Male	29	Monozygotic	Concordant	Crohn's disease						0.034					1.419	0.021	CASS..YEQYF		Viral associated TCRs (table3)	CMV, EBV
TRBV5-6*01_CASSLGYEQYF_TRBJ2-7*01	CASSLGYEQYF	TRBV5-6*01	TRBJ2-7*01	2	TCRβ	DC Twin 6A	Non gut-homing cells	Male	18	Monozygotic	Discordant	Crohn's disease						0.034									Viral associated TCRs (table3)	CMV, EBV
TRBV11-2*01_CASSLGYEQYF_TRBJ2-7*01	CASSLGYEQYF	TRBV11-2*01	TRBJ2-7*01	1	TCRβ	DC Twin 7B	Gut-homing cells	Female	36	Monozygotic	Discordant	Healthy cotwin						0.034									Viral associated TCRs (table3)	CMV, EBV
TRBV28*01_CASSLGYEQYF_TRBJ2-7*01	CASSLGYEQYF	TRBV28*01	TRBJ2-7*01	3	TCRβ	Healthy 4	Non gut-homing cells	Male	35		Healthy control	Healthy control						0.101									Viral associated TCRs (table3)	CMV, EBV
TRBV12-3*01_CASSLGYEQYF_TRBJ2-7*01	CASSLGYEQYF	TRBV12-3*01	TRBJ2-7*01	9	TCRβ	Healthy 3	Non gut-homing cells	Female	26		Healthy control	Healthy control						0.034									Viral associated TCRs (table3)	CMV, EBV
TRBV28*01_CASSLGYEQYF_TRBJ2-7*01	CASSLGYEQYF	TRBV28*01	TRBJ2-7*01	9	TCRβ	Healthy 3	Non gut-homing cells	Female	26		Healthy control	Healthy control						0.101									Viral associated TCRs (table3)	CMV, EBV
TRBV12-4*01_CASSLGYEQYF_TRBJ2-7*01	CASSLGYEQYF	TRBV12-4*01	TRBJ2-7*01	5	TCRβ	Healthy 3	Non gut-homing cells	Female	26		Healthy control	Healthy control						0.034									Viral associated TCRs (table3)	CMV, EBV
TRBV5-6*01_CASSLGYEQYF_TRBJ2-7*01	CASSLGYEQYF	TRBV5-6*01	TRBJ2-7*01	3	TCRβ	Healthy 3	Non gut-homing cells	Female	26		Healthy control	Healthy control						0.034									Viral associated TCRs (table3)	CMV, EBV
TRBV7-8*01_CASSLGYEQYF_TRBJ2-7*01	CASSLGYEQYF	TRBV7-8*01	TRBJ2-7*01	5	TCRβ	DC Twin 8A	Non gut-homing cells	Female	34	Monozygotic	Discordant	Crohn's disease						0.034					1.419	0.021	CASS..YEQYF		Viral associated TCRs (table3)	CMV, EBV
TRBV11-2*01_CASSLGYEQYF_TRBJ2-7*01	CASSLGYEQYF	TRBV11-2*01	TRBJ2-7*01	2	TCRβ	DC Twin 8A	Non gut-homing cells	Female	34	Monozygotic	Discordant	Crohn's disease						0.034									Viral associated TCRs (table3)	CMV, EBV
TRBV7-9*01_CASSLGYEQYF_TRBJ2-7*01	CASSLGYEQYF	TRBV7-9*01	TRBJ2-7*01	10	TCRβ	DC Twin 5B	Tregs	Male	59	Monozygotic	Discordant	Healthy cotwin						0.034									Viral associated TCRs (table3)	CMV, EBV
TRBV5-1*01_CASSLGYEQYF_TRBJ2-7*01	CASSLGYEQYF	TRBV5-1*01	TRBJ2-7*01	8	TCRβ	DC Twin 5B	Tregs	Male	59	Monozygotic	Discordant	Healthy cotwin						0.034									Viral associated TCRs (table3)	CMV, EBV
TRBV7-9*01_CASSLGYEQYF_TRBJ2-7*01	CASSLGYEQYF	TRBV7-9*01	TRBJ2-7*01	269	TCRβ	Healthy 3	Tregs	Female	26		Healthy control	Healthy control						0.034									Viral associated TCRs (table3)	CMV, EBV
TRBV5-1*01_CASSLGYEQYF_TRBJ2-7*01	CASSLGYEQYF	TRBV5-1*01	TRBJ2-7*01	3	TCRβ	Healthy 3	Tregs	Female	26		Healthy control	Healthy control						0.034									Viral associated TCRs (table3)	CMV, EBV
TRBV20-1*01_CSARDRVGNTIYF_TRBJ1-3*01	CSARDRVGNTIYF	TRBV20-1*01	TRBJ1-3*01	1	TCRβ	CC Twin 3B	Gut-homing cells	Female	21	Monozygotic	Concordant	Crohn's disease	GLCTLVAML	mRNA export factor ICP27 homolog (BMLF1),Replication and transcription activator (BRLF1)	Human gammaherpesvirus 4	Viral	HLA-B*0801,HLA-A*0201,HLA-A*0202	0.432									Viral associated TCRs (table3)	EBV
TRBV28*01_CASSLGYEQYF_TRBJ2-7*01	CASSLGYEQYF	TRBV28*01	TRBJ2-7*01	1	TCRβ	CC Twin 2B	Non gut-homing cells	Male	23	Monozygotic	Concordant	Crohn's disease						0.101									Viral associated TCRs (table3)	CMV, EBV
TRBV7-2*01_CASSLGYEQYF_TRBJ2-7*01	CASSLGYEQYF	TRBV7-2*01	TRBJ2-7*01	7	TCRβ	DC Twin 5B	Gut-homing cells	Male	59	Monozygotic	Discordant	Healthy cotwin						0.034									Viral associated TCRs (table3)	CMV, EBV
TRBV7-9*01_CASSLGYEQYF_TRBJ2-7*01	CASSLGYEQYF	TRBV7-9*01	TRBJ2-7*01	2	TCRβ	DC Twin 5B	Gut-homing cells	Male	59	Monozygotic	Discordant	Healthy cotwin						0.034									Viral associated TCRs (table3)	CMV, EBV
TRBV5-5*01_CASSLGYEQYF_TRBJ2-7*01	CASSLGYEQYF	TRBV5-5*01	TRBJ2-7*01	1	TCRβ	DC Twin 5B	Gut-homing cells	Male	59	Monozygotic	Discordant	Healthy cotwin						0.034									Viral associated TCRs (table3)	CMV, EBV
TRBV5-6*01_CASSLGYEQYF_TRBJ2-7*01	CASSLGYEQYF	TRBV5-6*01	TRBJ2-7*01	194	TCRβ	CC Twin 2A	Tregs	Male	23	Monozygotic	Concordant	Crohn's disease						0.034									Viral associated TCRs (table3)	CMV, EBV
TRBV5-6*01_CASSLGYEQYF_TRBJ2-7*01	CASSLGYEQYF	TRBV5-6*01	TRBJ2-7*01	36	TCRβ	CC Twin 2B	Tregs	Male	23	Monozygotic	Concordant	Crohn's disease						0.034									Viral associated TCRs (table3)	CMV, EBV
TRBV7-9*01_CASSLGYEQYF_TRBJ2-7*01	CASSLGYEQYF	TRBV7-9*01	TRBJ2-7*01	8	TCRβ	CC Twin 2B	Tregs	Male	23	Monozygotic	Concordant	Crohn's disease						0.034									Viral associated TCRs (table3)	CMV, EBV
TRBV18*01_CASSLGYEQYF_TRBJ2-7*01	CASSLGYEQYF	TRBV18*01	TRBJ2-7*01	1	TCRβ	CC Twin 2B	Tregs	Male	23	Monozygotic	Concordant	Crohn's disease						0.055									Viral associated TCRs (table3)	CMV, EBV
TRBV12-4*01_CASSLGYEQYF_TRBJ2-7*01	CASSLGYEQYF	TRBV12-4*01	TRBJ2-7*01	1	TCRβ	Healthy 1	Gut-homing cells	Female	49		Healthy control	Healthy control						0.034									Viral associated TCRs (table3)	CMV, EBV
TRBV5-1*01_CASSLGYEQYF_TRBJ2-7*01	CASSLGYEQYF	TRBV5-1*01	TRBJ2-7*01	11	TCRβ	CC Twin 4A	Tregs	Male	29	Monozygotic	Concordant	Crohn's disease						0.034									Viral associated TCRs (table3)	CMV, EBV
TRBV28*01_CASSLGYEQYF_TRBJ2-7*01	CASSLGYEQYF	TRBV28*01	TRBJ2-7*01	3	TCRβ	DC Twin 6B	Tregs	Male	18	Monozygotic	Discordant	Healthy cotwin						0.101									Viral associated TCRs (table3)	CMV, EBV
TRBV5-1*01_CASSLGYEQYF_TRBJ2-7*01	CASSLGYEQYF	TRBV5-1*01	TRBJ2-7*01	1	TCRβ	DC Twin 6B	Tregs	Male	18	Monozygotic	Discordant	Healthy cotwin						0.034									Viral associated TCRs (table3)	CMV, EBV
TRBV5-1*01_CASSLGYEQYF_TRBJ2-7*01	CASSLGYEQYF	TRBV5-1*01	TRBJ2-7*01	6	TCRβ	Healthy 4	Gut-homing cells	Male	35		Healthy control	Healthy control						0.034									Viral associated TCRs (table3)	CMV, EBV
TRBV7-2*01_CASSLGYEQYF_TRBJ2-7*01	CASSLGYEQYF	TRBV7-2*01	TRBJ2-7*01	4	TCRβ	Healthy 4	Gut-homing cells	Male	35		Healthy control	Healthy control						0.034									Viral associated TCRs (table3)	CMV, EBV
TRBV25-1*01_CASSLGYEQYF_TRBJ2-7*01	CASSLGYEQYF	TRBV25-1*01	TRBJ2-7*01	2	TCRβ	Healthy 4	Gut-homing cells	Male	35		Healthy control	Healthy control						0.055									Viral associated TCRs (table3)	CMV, EBV
TRBV7-9*01_CASSLGYEQYF_TRBJ2-7*01	CASSLGYEQYF	TRBV7-9*01	TRBJ2-7*01	3	TCRβ	DC Twin 5A	Tregs	Male	59	Monozygotic	Discordant	Crohn's disease						0.034									Viral associated TCRs (table3)	CMV, EBV
TRBV28*01_CASSLGYEQYF_TRBJ2-7*01	CASSLGYEQYF	TRBV28*01	TRBJ2-7*01	34	TCRβ	CC Twin 2A	Non gut-homing cells	Male	23	Monozygotic	Concordant	Crohn's disease						0.101									Viral associated TCRs (table3)	CMV, EBV
TRBV29-1*01_CSVGAGGTNEKLFF_TRBJ1-4*01	CSVGAGGTNEKLFF	TRBV29-1*01	TRBJ1-4*01	21	TCRβ	CC Twin 2A	Non gut-homing cells	Male	23	Monozygotic	Concordant	Crohn's disease	GLCTLVAML	mRNA export factor ICP27 homolog (BMLF1),Replication and transcription activator (BRLF1)	Human gammaherpesvirus 4	Viral	HLA-B*0801,HLA-A*0201,HLA-A*0202	0.408					3.02	0.008	CSvGaGGTNEKLFF		Viral associated TCRs (table3)	EBV
TRBV5-4*01_CASSLGYEQYF_TRBJ2-7*01	CASSLGYEQYF	TRBV5-4*01	TRBJ2-7*01	2	TCRβ	CC Twin 2A	Non gut-homing cells	Male	23	Monozygotic	Concordant	Crohn's disease						0.034									Viral associated TCRs (table3)	CMV, EBV
TRBV7-2*01_CASSLGYEQYF_TRBJ2-7*01	CASSLGYEQYF	TRBV7-2*01	TRBJ2-7*01	12	TCRβ	Healthy 3	Gut-homing cells	Female	26		Healthy control	Healthy control						0.034									Viral associated TCRs (table3)	CMV, EBV
TRBV11-3*01_CASSLGYEQYF_TRBJ2-7*01	CASSLGYEQYF	TRBV11-3*01	TRBJ2-7*01	4	TCRβ	Healthy 3	Gut-homing cells	Female	26		Healthy control	Healthy control						0.034									Viral associated TCRs (table3)	CMV, EBV
TRBV5-1*01_CASSLGYEQYF_TRBJ2-7*01	CASSLGYEQYF	TRBV5-1*01	TRBJ2-7*01	2	TCRβ	Healthy 3	Gut-homing cells	Female	26		Healthy control	Healthy control						0.034									Viral associated TCRs (table3)	CMV, EBV
TRBV18*01_CASSLGYEQYF_TRBJ2-7*01	CASSLGYEQYF	TRBV18*01	TRBJ2-7*01	1	TCRβ	DC Twin 8B	Non gut-homing cells	Female	34	Monozygotic	Discordant	Healthy cotwin						0.055									Viral associated TCRs (table3)	CMV, EBV
TRBV5-1*01_CASSLGYEQYF_TRBJ2-7*01	CASSLGYEQYF	TRBV5-1*01	TRBJ2-7*01	6	TCRβ	CC Twin 2B	Gut-homing cells	Male	23	Monozygotic	Concordant	Crohn's disease						0.034									Viral associated TCRs (table3)	CMV, EBV
TRBV5-1*01_CASSLGYEQYF_TRBJ2-7*01	CASSLGYEQYF	TRBV5-1*01	TRBJ2-7*01	2	TCRβ	DC Twin 5A	Gut-homing cells	Male	59	Monozygotic	Discordant	Crohn's disease						0.034									Viral associated TCRs (table3)	CMV, EBV

## Sheet: Overlap Rosati Gut 2022
Full TCR	Junction aa	V call	J call	Clonecount	Chain	Patient ID	Cell type	Sex	Age	Zygosity	Concordancy	Diagnosis	Epitope	Antigen	Species	Epitope group	HLA	Prediction score	Enrichment ratio	Enrichment pval	Enrichment cluster motif	Enriched cluster	Convergence score	Convergence pval	Convergence cluster motif	Convergent cluster
TRAV12-2*01_CAVMDTGRRALTF_TRAJ5*01	CAVMDTGRRALTF	TRAV12-2*01	TRAJ5*01	3	TCRα	DC Twin 8A	Non gut-homing cells	Female	34	Monozygotic	Discordant	Crohn's disease						0.047
TRAV12-2*01_CAVMDTGRRALTF_TRAJ5*01	CAVMDTGRRALTF	TRAV12-2*01	TRAJ5*01	6	TCRα	DC Twin 5B	Tregs	Male	59	Monozygotic	Discordant	Healthy cotwin						0.047
TRAV12-2*01_CAVMDTGRRALTF_TRAJ5*01	CAVMDTGRRALTF	TRAV12-2*01	TRAJ5*01	6	TCRα	DC Twin 6A	Non gut-homing cells	Male	18	Monozygotic	Discordant	Crohn's disease						0.047
TRAV12-1*01_CVVSIASGGSYIPTF_TRAJ6*01	CVVSIASGGSYIPTF	TRAV12-1*01	TRAJ6*01	1	TCRα	DC Twin 6A	Non gut-homing cells	Male	18	Monozygotic	Discordant	Crohn's disease						0.083
TRAV8-3*01_CAVNTDKLIF_TRAJ34*01	CAVNTDKLIF	TRAV8-3*01	TRAJ34*01	1	TCRα	DC Twin 6A	Non gut-homing cells	Male	18	Monozygotic	Discordant	Crohn's disease						0.057
TRAV12-1*01_CVVRVASGGSYIPTF_TRAJ6*01	CVVRVASGGSYIPTF	TRAV12-1*01	TRAJ6*01	3	TCRα	DC Twin 7B	Gut-homing cells	Female	36	Monozygotic	Discordant	Healthy cotwin						0.083
TRAV12-2*01_CAVMDTGRRALTF_TRAJ5*01	CAVMDTGRRALTF	TRAV12-2*01	TRAJ5*01	1	TCRα	CC Twin 3B	Tregs	Female	21	Monozygotic	Concordant	Crohn's disease						0.047
TRAV12-1*01_CVVNLASGGSYIPTF_TRAJ6*01	CVVNLASGGSYIPTF	TRAV12-1*01	TRAJ6*01	3	TCRα	CC Twin 3A	Gut-homing cells	Female	21	Monozygotic	Concordant	Crohn's disease						0.094
TRAV12-2*01_CAVMDTGRRALTF_TRAJ5*01	CAVMDTGRRALTF	TRAV12-2*01	TRAJ5*01	4	TCRα	DC Twin 7A	Tregs	Female	36	Monozygotic	Discordant	Crohn's disease						0.047
TRAV12-2*01_CAVMDTGRRALTF_TRAJ5*01	CAVMDTGRRALTF	TRAV12-2*01	TRAJ5*01	15	TCRα	Healthy 3	Gut-homing cells	Female	26		Healthy control	Healthy control						0.047
TRAV12-1*01_CVVNLASGGSYIPTF_TRAJ6*01	CVVNLASGGSYIPTF	TRAV12-1*01	TRAJ6*01	1	TCRα	CC Twin 2B	Tregs	Male	23	Monozygotic	Concordant	Crohn's disease						0.094
TRAV12-2*01_CAVMDTGRRALTF_TRAJ5*01	CAVMDTGRRALTF	TRAV12-2*01	TRAJ5*01	2	TCRα	Healthy 1	Gut-homing cells	Female	49		Healthy control	Healthy control						0.047
TRAV12-1*01_CVVNIASGGSYIPTF_TRAJ6*01	CVVNIASGGSYIPTF	TRAV12-1*01	TRAJ6*01	2	TCRα	CC Twin 3B	Gut-homing cells	Female	21	Monozygotic	Concordant	Crohn's disease						0.071
TRAV12-1*01_CVVRSASGGSYIPTF_TRAJ6*01	CVVRSASGGSYIPTF	TRAV12-1*01	TRAJ6*01	1	TCRα	CC Twin 3B	Gut-homing cells	Female	21	Monozygotic	Concordant	Crohn's disease						0.083
TRBV9*01_CASSVAGAYNEQFF_TRBJ2-1*01	CASSVAGAYNEQFF	TRBV9*01	TRBJ2-1*01	5	TCRβ	DC Twin 5B	Gut-homing cells	Male	59	Monozygotic	Discordant	Healthy cotwin						0.079

## Sheet: Overlap Martini Nat Med 2023
Full TCR	Junction aa	V call	J call	Clonecount	Chain	Patient ID	Cell type	Sex	Age	Zygosity	Concordancy	Diagnosis	Epitope	Antigen	Species	Epitope group	HLA	Prediction score	Enrichment ratio	Enrichment pval	Enrichment cluster motif	Enriched cluster	Convergence score	Convergence pval	Convergence cluster motif	Convergent cluster	Paper status	Paper reactivity
TRAV8-2*01_CVVIPNRDDKIIF_TRAJ30*01	CVVIPNRDDKIIF	TRAV8-2*01	TRAJ30*01	53	TCRα	Healthy 3	Non gut-homing cells	Female	26		Healthy control	Healthy control						0.176									Crohn's disease	C.albicans-reactive CD4 T
TRAV19*01_CALSGNRDDKIIF_TRAJ30*01	CALSGNRDDKIIF	TRAV19*01	TRAJ30*01	32	TCRα	Healthy 3	Non gut-homing cells	Female	26		Healthy control	Healthy control						0.15									Crohn's disease	S.cerevisiae-reactive CD4 T
TRAV13-1*01_CAASRGDYKLSF_TRAJ20*01	CAASRGDYKLSF	TRAV13-1*01	TRAJ20*01	22	TCRα	Healthy 3	Non gut-homing cells	Female	26		Healthy control	Healthy control						0.117									healthy control	C.tropicalis-reactive CD4 T
TRAV4*01_CLVGGDNQGGKLIF_TRAJ23*01	CLVGGDNQGGKLIF	TRAV4*01	TRAJ23*01	17	TCRα	Healthy 3	Non gut-homing cells	Female	26		Healthy control	Healthy control						0.045									healthy control	C.tropicalis-reactive CD4 T
TRAV9-2*01_CALNSGGYQKVTF_TRAJ13*01	CALNSGGYQKVTF	TRAV9-2*01	TRAJ13*01	17	TCRα	Healthy 3	Non gut-homing cells	Female	26		Healthy control	Healthy control						0.079									healthy control	C.tropicalis-reactive CD4 T
TRAV12-1*01_CVVNTGFQKLVF_TRAJ8*01	CVVNTGFQKLVF	TRAV12-1*01	TRAJ8*01	17	TCRα	Healthy 3	Non gut-homing cells	Female	26		Healthy control	Healthy control						0.117									Crohn's disease	S.cerevisiae-reactive CD4 T
TRAV21*01_CAVNSGAGSYQLTF_TRAJ28*01	CAVNSGAGSYQLTF	TRAV21*01	TRAJ28*01	16	TCRα	Healthy 3	Non gut-homing cells	Female	26		Healthy control	Healthy control						0.158									healthy control	C.albicans-reactive CD4 T
TRAV13-2*01_CAENGYSSASKIIF_TRAJ3*01	CAENGYSSASKIIF	TRAV13-2*01	TRAJ3*01	16	TCRα	Healthy 3	Non gut-homing cells	Female	26		Healthy control	Healthy control						0.06									Crohn's disease	C.tropicalis-reactive CD4 T
TRAV27*01_CAGFNAGNNRKLIW_TRAJ38*01	CAGFNAGNNRKLIW	TRAV27*01	TRAJ38*01	15	TCRα	Healthy 3	Non gut-homing cells	Female	26		Healthy control	Healthy control						0.046									healthy control	C.tropicalis-reactive CD4 T
TRAV20*01_CAVLGGSQGNLIF_TRAJ42*01	CAVLGGSQGNLIF	TRAV20*01	TRAJ42*01	15	TCRα	Healthy 3	Non gut-homing cells	Female	26		Healthy control	Healthy control						0.07									healthy control	C.albicans-reactive CD4 T
TRAV12-1*01_CVVNTGGFKTIF_TRAJ9*01	CVVNTGGFKTIF	TRAV12-1*01	TRAJ9*01	18	TCRα	Healthy 3	Non gut-homing cells	Female	26		Healthy control	Healthy control						0.142									healthy control	C.tropicalis-reactive CD4 T, S.cerevisiae-reactive CD4 T
TRAV38-1*01_CAFMKLTSGTYKYIF_TRAJ40*01	CAFMKLTSGTYKYIF	TRAV38-1*01	TRAJ40*01	14	TCRα	Healthy 3	Non gut-homing cells	Female	26		Healthy control	Healthy control						0.043									healthy control	C.tropicalis-reactive CD4 T
TRAV13-1*01_CAASPTGGGNKLTF_TRAJ10*01	CAASPTGGGNKLTF	TRAV13-1*01	TRAJ10*01	14	TCRα	Healthy 3	Non gut-homing cells	Female	26		Healthy control	Healthy control						0.047									healthy control	S.cerevisiae-reactive CD4 T
TRAV8-3*01_CAVGASGTYKYIF_TRAJ40*01	CAVGASGTYKYIF	TRAV8-3*01	TRAJ40*01	14	TCRα	Healthy 3	Non gut-homing cells	Female	26		Healthy control	Healthy control						0.123									healthy control	C.tropicalis-reactive CD4 T, S.cerevisiae-reactive CD4 T
TRAV5*01_CAESPNNNARLMF_TRAJ31*01	CAESPNNNARLMF	TRAV5*01	TRAJ31*01	14	TCRα	Healthy 3	Non gut-homing cells	Female	26		Healthy control	Healthy control						0.088									healthy control	C.tropicalis-reactive CD4 T
TRAV13-2*01_CAENSGGSNYKLTF_TRAJ53*01	CAENSGGSNYKLTF	TRAV13-2*01	TRAJ53*01	13	TCRα	Healthy 3	Non gut-homing cells	Female	26		Healthy control	Healthy control						0.064									Crohn's disease patient, healthy control	C.tropicalis-reactive CD4 T, S.cerevisiae-reactive CD4 T
TRAV4*01_CLVGGGSQGNLIF_TRAJ42*01	CLVGGGSQGNLIF	TRAV4*01	TRAJ42*01	12	TCRα	Healthy 3	Non gut-homing cells	Female	26		Healthy control	Healthy control						0.065									healthy control	C.tropicalis-reactive CD4 T
TRAV9-2*01_CALSEGNNARLMF_TRAJ31*01	CALSEGNNARLMF	TRAV9-2*01	TRAJ31*01	11	TCRα	Healthy 3	Non gut-homing cells	Female	26		Healthy control	Healthy control						0.067									healthy control	C.tropicalis-reactive CD4 T, S.cerevisiae-reactive CD4 T
TRAV13-2*01_CAENTGGFKTIF_TRAJ9*01	CAENTGGFKTIF	TRAV13-2*01	TRAJ9*01	11	TCRα	Healthy 3	Non gut-homing cells	Female	26		Healthy control	Healthy control						0.099									healthy control	C.tropicalis-reactive CD4 T, S.cerevisiae-reactive CD4 T
TRAV4*01_CLVGGLNQAGTALIF_TRAJ15*01	CLVGGLNQAGTALIF	TRAV4*01	TRAJ15*01	10	TCRα	Healthy 3	Non gut-homing cells	Female	26		Healthy control	Healthy control						0.12									Crohn's disease	C.tropicalis-reactive CD4 T, S.cerevisiae-reactive CD4 T
TRAV4*01_CLVGDLNNAGNMLTF_TRAJ39*01	CLVGDLNNAGNMLTF	TRAV4*01	TRAJ39*01	10	TCRα	Healthy 3	Non gut-homing cells	Female	26		Healthy control	Healthy control						0.054									healthy control	C.tropicalis-reactive CD4 T
TRAV8-3*01_CAVAPSGGYQKVTF_TRAJ13*01	CAVAPSGGYQKVTF	TRAV8-3*01	TRAJ13*01	14	TCRα	Healthy 3	Non gut-homing cells	Female	26		Healthy control	Healthy control						0.05									Crohn's disease	C.albicans-reactive CD4 T, C.tropicalis-reactive CD4 T, S.cerevisiae-reactive CD4 T
TRAV3*01_CAVRDDTGGFKTIF_TRAJ9*01	CAVRDDTGGFKTIF	TRAV3*01	TRAJ9*01	10	TCRα	Healthy 3	Non gut-homing cells	Female	26		Healthy control	Healthy control						0.047									Crohn's disease	S.cerevisiae-reactive CD4 T
TRAV20*01_CAVRNSGNTPLVF_TRAJ29*01	CAVRNSGNTPLVF	TRAV20*01	TRAJ29*01	10	TCRα	Healthy 3	Non gut-homing cells	Female	26		Healthy control	Healthy control						0.142									Crohn's disease patient, healthy control	C.tropicalis-reactive CD4 T
TRAV25*01_CAGNSGGYQKVTF_TRAJ13*01	CAGNSGGYQKVTF	TRAV25*01	TRAJ13*01	10	TCRα	Healthy 3	Non gut-homing cells	Female	26		Healthy control	Healthy control						0.047									Crohn's disease	C.albicans-reactive CD4 T
TRAV21*01_CAVSNDYKLSF_TRAJ20*01	CAVSNDYKLSF	TRAV21*01	TRAJ20*01	10	TCRα	Healthy 3	Non gut-homing cells	Female	26		Healthy control	Healthy control						0.068									healthy control	C.albicans-reactive CD4 T, C.tropicalis-reactive CD4 T
TRAV21*01_CAVGNDYKLSF_TRAJ20*01	CAVGNDYKLSF	TRAV21*01	TRAJ20*01	10	TCRα	Healthy 3	Non gut-homing cells	Female	26		Healthy control	Healthy control						0.068									healthy control	C.tropicalis-reactive CD4 T
TRAV2*01_CAVDDYKLSF_TRAJ20*01	CAVDDYKLSF	TRAV2*01	TRAJ20*01	10	TCRα	Healthy 3	Non gut-homing cells	Female	26		Healthy control	Healthy control						0.058									healthy control	S.cerevisiae-reactive CD4 T
TRAV10*01_CVVSDRGSTLGRLYF_TRAJ18*01	CVVSDRGSTLGRLYF	TRAV10*01	TRAJ18*01	9	TCRα	Healthy 3	Non gut-homing cells	Female	26		Healthy control	Healthy control	CD1d:Œ±-galactosylceramide	nan,glycosphingolipid	Synthetic	Synthetic	CD1d	0.392									Crohn's disease	C.albicans-reactive CD4 T, C.tropicalis-reactive CD4 T, S.cerevisiae-reactive CD4 T
TRAV9-2*01_CALINQAGTALIF_TRAJ15*01	CALINQAGTALIF	TRAV9-2*01	TRAJ15*01	9	TCRα	Healthy 3	Non gut-homing cells	Female	26		Healthy control	Healthy control						0.048									Crohn's disease	S.cerevisiae-reactive CD4 T
TRAV9-2*01_CALRNQAGTALIF_TRAJ15*01	CALRNQAGTALIF	TRAV9-2*01	TRAJ15*01	11	TCRα	Healthy 3	Non gut-homing cells	Female	26		Healthy control	Healthy control						0.074									healthy control	S.cerevisiae-reactive CD4 T
TRAV20*01_CAAYGGATNKLIF_TRAJ32*01	CAAYGGATNKLIF	TRAV20*01	TRAJ32*01	9	TCRα	Healthy 3	Non gut-homing cells	Female	26		Healthy control	Healthy control						0.063									healthy control	C.albicans-reactive CD4 T
TRAV9-2*01_CALNNQGGKLIF_TRAJ23*01	CALNNQGGKLIF	TRAV9-2*01	TRAJ23*01	9	TCRα	Healthy 3	Non gut-homing cells	Female	26		Healthy control	Healthy control						0.053									healthy control	S.cerevisiae-reactive CD4 T
TRAV12-2*01_CAVSTGGFKTIF_TRAJ9*01	CAVSTGGFKTIF	TRAV12-2*01	TRAJ9*01	9	TCRα	Healthy 3	Non gut-homing cells	Female	26		Healthy control	Healthy control						0.093									healthy control	C.tropicalis-reactive CD4 T
TRAV13-1*01_CAAYSSASKIIF_TRAJ3*01	CAAYSSASKIIF	TRAV13-1*01	TRAJ3*01	21	TCRα	Healthy 3	Non gut-homing cells	Female	26		Healthy control	Healthy control						0.116									healthy control	C.tropicalis-reactive CD4 T
TRAV13-1*01_CAANTGGFKTIF_TRAJ9*01	CAANTGGFKTIF	TRAV13-1*01	TRAJ9*01	9	TCRα	Healthy 3	Non gut-homing cells	Female	26		Healthy control	Healthy control						0.108									Crohn's disease	C.albicans-reactive CD4 T, C.tropicalis-reactive CD4 T
TRAV12-1*01_CVVNPGNQFYF_TRAJ49*01	CVVNPGNQFYF	TRAV12-1*01	TRAJ49*01	14	TCRα	Healthy 3	Non gut-homing cells	Female	26		Healthy control	Healthy control						0.054									healthy control	S.cerevisiae-reactive CD4 T
TRAV2*01_CAVEDDYKLSF_TRAJ20*01	CAVEDDYKLSF	TRAV2*01	TRAJ20*01	9	TCRα	Healthy 3	Non gut-homing cells	Female	26		Healthy control	Healthy control						0.061									healthy control	S.cerevisiae-reactive CD4 T
TRAV12-3*01_CAMNRDDKIIF_TRAJ30*01	CAMNRDDKIIF	TRAV12-3*01	TRAJ30*01	9	TCRα	Healthy 3	Non gut-homing cells	Female	26		Healthy control	Healthy control	YLQPRTFLL	Spike/surface glycoprotein (S)	SARS-CoV-2	Viral	HLA-A*0201	0.323									healthy control	C.tropicalis-reactive CD4 T
TRAV13-2*01_CAENPYSGAGSYQLTF_TRAJ28*01	CAENPYSGAGSYQLTF	TRAV13-2*01	TRAJ28*01	8	TCRα	Healthy 3	Non gut-homing cells	Female	26		Healthy control	Healthy control						0.094									Crohn's disease patient, healthy control	C.albicans-reactive CD4 T, C.tropicalis-reactive CD4 T
TRAV20*01_CAVQARGGSQGNLIF_TRAJ42*01	CAVQARGGSQGNLIF	TRAV20*01	TRAJ42*01	8	TCRα	Healthy 3	Non gut-homing cells	Female	26		Healthy control	Healthy control						0.105									healthy control	C.tropicalis-reactive CD4 T
TRAV17*01_CATDAGGTSYGKLTF_TRAJ52*01	CATDAGGTSYGKLTF	TRAV17*01	TRAJ52*01	8	TCRα	Healthy 3	Non gut-homing cells	Female	26		Healthy control	Healthy control						0.071									healthy control	C.tropicalis-reactive CD4 T
TRAV19*01_CALSEANTGNQFYF_TRAJ49*01	CALSEANTGNQFYF	TRAV19*01	TRAJ49*01	8	TCRα	Healthy 3	Non gut-homing cells	Female	26		Healthy control	Healthy control						0.11									Crohn's disease patient, healthy control	C.albicans-reactive CD4 T, S.cerevisiae-reactive CD4 T
TRAV8-4*01_CAVSGSGGYQKVTF_TRAJ13*01	CAVSGSGGYQKVTF	TRAV8-4*01	TRAJ13*01	18	TCRα	Healthy 3	Non gut-homing cells	Female	26		Healthy control	Healthy control						0.082									healthy control	C.albicans-reactive CD4 T, C.tropicalis-reactive CD4 T
TRAV13-1*01_CAANSGGSNYKLTF_TRAJ53*01	CAANSGGSNYKLTF	TRAV13-1*01	TRAJ53*01	8	TCRα	Healthy 3	Non gut-homing cells	Female	26		Healthy control	Healthy control						0.083									Crohn's disease	S.cerevisiae-reactive CD4 T
TRAV13-2*01_CAETPSGGYQKVTF_TRAJ13*01	CAETPSGGYQKVTF	TRAV13-2*01	TRAJ13*01	8	TCRα	Healthy 3	Non gut-homing cells	Female	26		Healthy control	Healthy control						0.086									healthy control	C.tropicalis-reactive CD4 T
TRAV20*01_CAVQAGGTYKYIF_TRAJ40*01	CAVQAGGTYKYIF	TRAV20*01	TRAJ40*01	8	TCRα	Healthy 3	Non gut-homing cells	Female	26		Healthy control	Healthy control						0.076									Crohn's disease patient, healthy control	C.tropicalis-reactive CD4 T
TRAV17*01_CATDGGSNYKLTF_TRAJ53*01	CATDGGSNYKLTF	TRAV17*01	TRAJ53*01	15	TCRα	Healthy 3	Non gut-homing cells	Female	26		Healthy control	Healthy control						0.032									healthy control	C.tropicalis-reactive CD4 T, S.cerevisiae-reactive CD4 T
TRAV13-1*01_CAALNTGFQKLVF_TRAJ8*01	CAALNTGFQKLVF	TRAV13-1*01	TRAJ8*01	8	TCRα	Healthy 3	Non gut-homing cells	Female	26		Healthy control	Healthy control						0.089									Crohn's disease	S.cerevisiae-reactive CD4 T
TRAV13-1*01_CAASTSGTYKYIF_TRAJ40*01	CAASTSGTYKYIF	TRAV13-1*01	TRAJ40*01	8	TCRα	Healthy 3	Non gut-homing cells	Female	26		Healthy control	Healthy control						0.071									healthy control	C.tropicalis-reactive CD4 T, S.cerevisiae-reactive CD4 T
TRAV12-1*01_CVVNQAGTALIF_TRAJ15*01	CVVNQAGTALIF	TRAV12-1*01	TRAJ15*01	8	TCRα	Healthy 3	Non gut-homing cells	Female	26		Healthy control	Healthy control						0.048									Crohn's disease patient, healthy control	C.tropicalis-reactive CD4 T, S.cerevisiae-reactive CD4 T
TRAV12-1*01_CVVNTNAGKSTF_TRAJ27*01	CVVNTNAGKSTF	TRAV12-1*01	TRAJ27*01	8	TCRα	Healthy 3	Non gut-homing cells	Female	26		Healthy control	Healthy control						0.151									Crohn's disease patient, healthy control	C.tropicalis-reactive CD4 T, S.cerevisiae-reactive CD4 T
TRAV20*01_CAVQAGDYKLSF_TRAJ20*01	CAVQAGDYKLSF	TRAV20*01	TRAJ20*01	12	TCRα	Healthy 3	Non gut-homing cells	Female	26		Healthy control	Healthy control						0.102									healthy control	C.tropicalis-reactive CD4 T
TRAV21*01_CAVASGTYKYIF_TRAJ40*01	CAVASGTYKYIF	TRAV21*01	TRAJ40*01	11	TCRα	Healthy 3	Non gut-homing cells	Female	26		Healthy control	Healthy control						0.102									healthy control	C.albicans-reactive CD4 T
TRAV8-4*01_CAVSDLSNQFYF_TRAJ49*01	CAVSDLSNQFYF	TRAV8-4*01	TRAJ49*01	8	TCRα	Healthy 3	Non gut-homing cells	Female	26		Healthy control	Healthy control						0									healthy control	C.tropicalis-reactive CD4 T, S.cerevisiae-reactive CD4 T
TRAV8-4*01_CAVSDRGNQFYF_TRAJ49*01	CAVSDRGNQFYF	TRAV8-4*01	TRAJ49*01	10	TCRα	Healthy 3	Non gut-homing cells	Female	26		Healthy control	Healthy control						0.047									healthy control	C.albicans-reactive CD4 T
TRAV13-1*01_CAASSNDYKLSF_TRAJ20*01	CAASSNDYKLSF	TRAV13-1*01	TRAJ20*01	8	TCRα	Healthy 3	Non gut-homing cells	Female	26		Healthy control	Healthy control						0.112									Crohn's disease	S.cerevisiae-reactive CD4 T
TRAV26-2*01_CILRDNNNDMRF_TRAJ43*01	CILRDNNNDMRF	TRAV26-2*01	TRAJ43*01	8	TCRα	Healthy 3	Non gut-homing cells	Female	26		Healthy control	Healthy control						0.142									Crohn's disease patient, healthy control	C.albicans-reactive CD4 T, C.tropicalis-reactive CD4 T
TRAV12-2*01_CAVNMDSGGYQKVTF_TRAJ13*01	CAVNMDSGGYQKVTF	TRAV12-2*01	TRAJ13*01	7	TCRα	Healthy 3	Non gut-homing cells	Female	26		Healthy control	Healthy control						0.036									healthy control	S.cerevisiae-reactive CD4 T
TRAV20*01_CAVQAVQGAQKLVF_TRAJ54*01	CAVQAVQGAQKLVF	TRAV20*01	TRAJ54*01	7	TCRα	Healthy 3	Non gut-homing cells	Female	26		Healthy control	Healthy control						0.057									healthy control	C.tropicalis-reactive CD4 T
TRAV17*01_CATGGGATNKLIF_TRAJ32*01	CATGGGATNKLIF	TRAV17*01	TRAJ32*01	8	TCRα	Healthy 3	Non gut-homing cells	Female	26		Healthy control	Healthy control						0.059									healthy control	C.tropicalis-reactive CD4 T
TRAV12-2*01_CAVSGGSNYKLTF_TRAJ53*01	CAVSGGSNYKLTF	TRAV12-2*01	TRAJ53*01	7	TCRα	Healthy 3	Non gut-homing cells	Female	26		Healthy control	Healthy control						0.042									Crohn's disease	S.cerevisiae-reactive CD4 T
TRAV13-1*01_CAASMGGGNKLTF_TRAJ10*01	CAASMGGGNKLTF	TRAV13-1*01	TRAJ10*01	7	TCRα	Healthy 3	Non gut-homing cells	Female	26		Healthy control	Healthy control						0.068									healthy control	C.tropicalis-reactive CD4 T
TRAV13-1*01_CAASKGSNYKLTF_TRAJ53*01	CAASKGSNYKLTF	TRAV13-1*01	TRAJ53*01	11	TCRα	Healthy 3	Non gut-homing cells	Female	26		Healthy control	Healthy control						0.095									Crohn's disease	C.tropicalis-reactive CD4 T
TRAV16*01_CALRGGTYKYIF_TRAJ40*01	CALRGGTYKYIF	TRAV16*01	TRAJ40*01	7	TCRα	Healthy 3	Non gut-homing cells	Female	26		Healthy control	Healthy control						0.046									healthy control	C.tropicalis-reactive CD4 T
TRAV2*01_CAVGNNNARLMF_TRAJ31*01	CAVGNNNARLMF	TRAV2*01	TRAJ31*01	7	TCRα	Healthy 3	Non gut-homing cells	Female	26		Healthy control	Healthy control						0.119									healthy control	C.albicans-reactive CD4 T
TRAV21*01_CAVRGNFNKFYF_TRAJ21*01	CAVRGNFNKFYF	TRAV21*01	TRAJ21*01	7	TCRα	Healthy 3	Non gut-homing cells	Female	26		Healthy control	Healthy control						0.047									Crohn's disease	C.tropicalis-reactive CD4 T
TRAV2*01_CAVNTGRRALTF_TRAJ5*01	CAVNTGRRALTF	TRAV2*01	TRAJ5*01	7	TCRα	Healthy 3	Non gut-homing cells	Female	26		Healthy control	Healthy control						0.063									healthy control	S.cerevisiae-reactive CD4 T
TRAV17*01_CATDQAGTALIF_TRAJ15*01	CATDQAGTALIF	TRAV17*01	TRAJ15*01	7	TCRα	Healthy 3	Non gut-homing cells	Female	26		Healthy control	Healthy control						0.058									Crohn's disease	C.tropicalis-reactive CD4 T
TRAV17*01_CATDTGRRALTF_TRAJ5*01	CATDTGRRALTF	TRAV17*01	TRAJ5*01	7	TCRα	Healthy 3	Non gut-homing cells	Female	26		Healthy control	Healthy control						0.047									healthy control	C.tropicalis-reactive CD4 T, S.cerevisiae-reactive CD4 T
TRAV13-1*01_CAASSTGNQFYF_TRAJ49*01	CAASSTGNQFYF	TRAV13-1*01	TRAJ49*01	7	TCRα	Healthy 3	Non gut-homing cells	Female	26		Healthy control	Healthy control						0.067									Crohn's disease	S.cerevisiae-reactive CD4 T
TRAV13-2*01_CAENEGDYKLSF_TRAJ20*01	CAENEGDYKLSF	TRAV13-2*01	TRAJ20*01	7	TCRα	Healthy 3	Non gut-homing cells	Female	26		Healthy control	Healthy control						0.064									healthy control	C.tropicalis-reactive CD4 T
TRAV13-2*01_CAENMGGFKTIF_TRAJ9*01	CAENMGGFKTIF	TRAV13-2*01	TRAJ9*01	7	TCRα	Healthy 3	Non gut-homing cells	Female	26		Healthy control	Healthy control						0.053									healthy control	C.tropicalis-reactive CD4 T
TRAV13-2*01_CAENRSNYKLTF_TRAJ53*01	CAENRSNYKLTF	TRAV13-2*01	TRAJ53*01	7	TCRα	Healthy 3	Non gut-homing cells	Female	26		Healthy control	Healthy control						0.026									healthy control	C.tropicalis-reactive CD4 T
TRAV21*01_CAVSGNTPLVF_TRAJ29*01	CAVSGNTPLVF	TRAV21*01	TRAJ29*01	8	TCRα	Healthy 3	Non gut-homing cells	Female	26		Healthy control	Healthy control						0.094									healthy control	C.tropicalis-reactive CD4 T
TRAV21*01_CAVRGNTPLVF_TRAJ29*01	CAVRGNTPLVF	TRAV21*01	TRAJ29*01	7	TCRα	Healthy 3	Non gut-homing cells	Female	26		Healthy control	Healthy control						0.073									Crohn's disease patient, healthy control	C.albicans-reactive CD4 T, C.tropicalis-reactive CD4 T, S.cerevisiae-reactive CD4 T
TRAV12-2*01_CAVNTGNQFYF_TRAJ49*01	CAVNTGNQFYF	TRAV12-2*01	TRAJ49*01	7	TCRα	Healthy 3	Non gut-homing cells	Female	26		Healthy control	Healthy control	YLVPMVATV	Phosphoprotein 65 mutant (pp65)	Synthetic	Synthetic	HLA-A*0201	0.227									Crohn's disease	C.albicans-reactive CD4 T
TRAV12-1*01_CVVNRNNQGGKLIF_TRAJ23*01	CVVNRNNQGGKLIF	TRAV12-1*01	TRAJ23*01	6	TCRα	Healthy 3	Non gut-homing cells	Female	26		Healthy control	Healthy control						0.039									Crohn's disease patient, healthy control	C.albicans-reactive CD4 T, C.tropicalis-reactive CD4 T
TRAV19*01_CALSEARRDDKIIF_TRAJ30*01	CALSEARRDDKIIF	TRAV19*01	TRAJ30*01	7	TCRα	Healthy 3	Non gut-homing cells	Female	26		Healthy control	Healthy control						0.056									Crohn's disease patient, healthy control	C.tropicalis-reactive CD4 T, S.cerevisiae-reactive CD4 T
TRAV41*01_CAVNSGGSNYKLTF_TRAJ53*01	CAVNSGGSNYKLTF	TRAV41*01	TRAJ53*01	6	TCRα	Healthy 3	Non gut-homing cells	Female	26		Healthy control	Healthy control						0.064									healthy control	S.cerevisiae-reactive CD4 T
TRAV8-3*01_CAVGAAGGGNKLTF_TRAJ10*01	CAVGAAGGGNKLTF	TRAV8-3*01	TRAJ10*01	10	TCRα	Healthy 3	Non gut-homing cells	Female	26		Healthy control	Healthy control						0.08									healthy control	C.tropicalis-reactive CD4 T
TRAV21*01_CAVRRGQAGTALIF_TRAJ15*01	CAVRRGQAGTALIF	TRAV21*01	TRAJ15*01	6	TCRα	Healthy 3	Non gut-homing cells	Female	26		Healthy control	Healthy control						0.069									Crohn's disease	S.cerevisiae-reactive CD4 T
TRAV8-1*01_CAVNSNNAGNMLTF_TRAJ39*01	CAVNSNNAGNMLTF	TRAV8-1*01	TRAJ39*01	6	TCRα	Healthy 3	Non gut-homing cells	Female	26		Healthy control	Healthy control						0.084									healthy control	S.cerevisiae-reactive CD4 T
TRAV13-1*01_CAAYSGAGSYQLTF_TRAJ28*01	CAAYSGAGSYQLTF	TRAV13-1*01	TRAJ28*01	6	TCRα	Healthy 3	Non gut-homing cells	Female	26		Healthy control	Healthy control						0.035									healthy control	C.tropicalis-reactive CD4 T
TRAV13-2*01_CAENYGGSQGNLIF_TRAJ42*01	CAENYGGSQGNLIF	TRAV13-2*01	TRAJ42*01	6	TCRα	Healthy 3	Non gut-homing cells	Female	26		Healthy control	Healthy control	GILGFVFTL	Matrix protein 1 (M1)	Influenza A virus	Viral	HLA-A*0201	0.272									healthy control	C.tropicalis-reactive CD4 T
TRAV4*01_CLVAPDTGRRALTF_TRAJ5*01	CLVAPDTGRRALTF	TRAV4*01	TRAJ5*01	6	TCRα	Healthy 3	Non gut-homing cells	Female	26		Healthy control	Healthy control						0.035									Crohn's disease	S.cerevisiae-reactive CD4 T
TRAV4*01_CLVGDSNAGNMLTF_TRAJ39*01	CLVGDSNAGNMLTF	TRAV4*01	TRAJ39*01	6	TCRα	Healthy 3	Non gut-homing cells	Female	26		Healthy control	Healthy control						0.142									healthy control	C.tropicalis-reactive CD4 T
TRAV9-2*01_CALRTGGGNKLTF_TRAJ10*01	CALRTGGGNKLTF	TRAV9-2*01	TRAJ10*01	6	TCRα	Healthy 3	Non gut-homing cells	Female	26		Healthy control	Healthy control						0.068									Crohn's disease	C.tropicalis-reactive CD4 T
TRAV8-1*01_CAVRTGGGNKLTF_TRAJ10*01	CAVRTGGGNKLTF	TRAV8-1*01	TRAJ10*01	10	TCRα	Healthy 3	Non gut-homing cells	Female	26		Healthy control	Healthy control						0.068									healthy control	C.tropicalis-reactive CD4 T
TRAV13-1*01_CAASSSGTYKYIF_TRAJ40*01	CAASSSGTYKYIF	TRAV13-1*01	TRAJ40*01	6	TCRα	Healthy 3	Non gut-homing cells	Female	26		Healthy control	Healthy control						0.071									healthy control	C.tropicalis-reactive CD4 T, S.cerevisiae-reactive CD4 T
TRAV13-1*01_CAASSNTGNQFYF_TRAJ49*01	CAASSNTGNQFYF	TRAV13-1*01	TRAJ49*01	6	TCRα	Healthy 3	Non gut-homing cells	Female	26		Healthy control	Healthy control						0.075									healthy control	C.tropicalis-reactive CD4 T
TRAV9-2*01_CALTGGGNKLTF_TRAJ10*01	CALTGGGNKLTF	TRAV9-2*01	TRAJ10*01	6	TCRα	Healthy 3	Non gut-homing cells	Female	26		Healthy control	Healthy control						0.041									healthy control	C.albicans-reactive CD4 T
TRAV19*01_CALRGGGFKTIF_TRAJ9*01	CALRGGGFKTIF	TRAV19*01	TRAJ9*01	6	TCRα	Healthy 3	Non gut-homing cells	Female	26		Healthy control	Healthy control						0.065									Crohn's disease	C.albicans-reactive CD4 T
TRAV2*01_CAVEDNTDKLIF_TRAJ34*01	CAVEDNTDKLIF	TRAV2*01	TRAJ34*01	6	TCRα	Healthy 3	Non gut-homing cells	Female	26		Healthy control	Healthy control						0.041									healthy control	C.tropicalis-reactive CD4 T
TRAV3*01_CAVTGGGNKLTF_TRAJ10*01	CAVTGGGNKLTF	TRAV3*01	TRAJ10*01	6	TCRα	Healthy 3	Non gut-homing cells	Female	26		Healthy control	Healthy control						0.036									healthy control	C.tropicalis-reactive CD4 T
TRAV2*01_CAVKAAGNKLTF_TRAJ17*01	CAVKAAGNKLTF	TRAV2*01	TRAJ17*01	6	TCRα	Healthy 3	Non gut-homing cells	Female	26		Healthy control	Healthy control	RFYKTLRAEQASQ	p24 Gag	HIV	Viral	HLA-DR15,HLA-DR11	0.218									healthy control	C.tropicalis-reactive CD4 T
TRAV17*01_CATPGGYQKVTF_TRAJ13*01	CATPGGYQKVTF	TRAV17*01	TRAJ13*01	6	TCRα	Healthy 3	Non gut-homing cells	Female	26		Healthy control	Healthy control						0.047									Crohn's disease	C.tropicalis-reactive CD4 T
TRAV12-2*01_CAVNQAGTALIF_TRAJ15*01	CAVNQAGTALIF	TRAV12-2*01	TRAJ15*01	6	TCRα	Healthy 3	Non gut-homing cells	Female	26		Healthy control	Healthy control						0.079									Crohn's disease	C.albicans-reactive CD4 T, S.cerevisiae-reactive CD4 T
TRAV12-2*01_CAVYTGGFKTIF_TRAJ9*01	CAVYTGGFKTIF	TRAV12-2*01	TRAJ9*01	6	TCRα	Healthy 3	Non gut-homing cells	Female	26		Healthy control	Healthy control						0.144									Crohn's disease	C.tropicalis-reactive CD4 T
TRAV5*01_CAESSDGQKLLF_TRAJ16*01	CAESSDGQKLLF	TRAV5*01	TRAJ16*01	6	TCRα	Healthy 3	Non gut-homing cells	Female	26		Healthy control	Healthy control						0.032									healthy control	C.albicans-reactive CD4 T
TRAV13-2*01_CAEKEAGTALIF_TRAJ15*01	CAEKEAGTALIF	TRAV13-2*01	TRAJ15*01	6	TCRα	Healthy 3	Non gut-homing cells	Female	26		Healthy control	Healthy control						0.041									Crohn's disease	C.tropicalis-reactive CD4 T
TRAV21*01_CAVGGYQKVTF_TRAJ13*01	CAVGGYQKVTF	TRAV21*01	TRAJ13*01	6	TCRα	Healthy 3	Non gut-homing cells	Female	26		Healthy control	Healthy control						0.066									healthy control	C.albicans-reactive CD4 T
TRAV41*01_CAVYPDKLIF_TRAJ34*01	CAVYPDKLIF	TRAV41*01	TRAJ34*01	6	TCRα	Healthy 3	Non gut-homing cells	Female	26		Healthy control	Healthy control						0									healthy control	C.tropicalis-reactive CD4 T
TRAV9-2*01_CALSDRGSGGSNYKLTF_TRAJ53*01	CALSDRGSGGSNYKLTF	TRAV9-2*01	TRAJ53*01	6	TCRα	Healthy 3	Non gut-homing cells	Female	26		Healthy control	Healthy control						0.078									Crohn's disease	C.tropicalis-reactive CD4 T
TRAV26-2*01_CILRANAGGTSYGKLTF_TRAJ52*01	CILRANAGGTSYGKLTF	TRAV26-2*01	TRAJ52*01	5	TCRα	Healthy 3	Non gut-homing cells	Female	26		Healthy control	Healthy control						0.081									healthy control	C.tropicalis-reactive CD4 T
TRAV38-1*01_CAFMNYGGSQGNLIF_TRAJ42*01	CAFMNYGGSQGNLIF	TRAV38-1*01	TRAJ42*01	5	TCRα	Healthy 3	Non gut-homing cells	Female	26		Healthy control	Healthy control						0.189									healthy control	C.tropicalis-reactive CD4 T
TRAV13-1*01_CAASRIKAAGNKLTF_TRAJ17*01	CAASRIKAAGNKLTF	TRAV13-1*01	TRAJ17*01	5	TCRα	Healthy 3	Non gut-homing cells	Female	26		Healthy control	Healthy control						0.048									Crohn's disease	S.cerevisiae-reactive CD4 T
TRAV13-1*01_CAARYSGAGSYQLTF_TRAJ28*01	CAARYSGAGSYQLTF	TRAV13-1*01	TRAJ28*01	5	TCRα	Healthy 3	Non gut-homing cells	Female	26		Healthy control	Healthy control						0.088									healthy control	S.cerevisiae-reactive CD4 T
TRAV12-1*01_CVVSRNTGFQKLVF_TRAJ8*01	CVVSRNTGFQKLVF	TRAV12-1*01	TRAJ8*01	5	TCRα	Healthy 3	Non gut-homing cells	Female	26		Healthy control	Healthy control						0.094									healthy control	C.tropicalis-reactive CD4 T
TRAV12-1*01_CVVNLNTGGFKTIF_TRAJ9*01	CVVNLNTGGFKTIF	TRAV12-1*01	TRAJ9*01	10	TCRα	Healthy 3	Non gut-homing cells	Female	26		Healthy control	Healthy control						0.049	4.023	1.734e-05	CVVn..TGGFKTIF						Crohn's disease patient, healthy control	C.albicans-reactive CD4 T, C.tropicalis-reactive CD4 T
TRAV12-1*01_CVVNRGSSASKIIF_TRAJ3*01	CVVNRGSSASKIIF	TRAV12-1*01	TRAJ3*01	5	TCRα	Healthy 3	Non gut-homing cells	Female	26		Healthy control	Healthy control						0.076									Crohn's disease	C.tropicalis-reactive CD4 T
TRAV38-1*01_CAFMNNNAGNMLTF_TRAJ39*01	CAFMNNNAGNMLTF	TRAV38-1*01	TRAJ39*01	5	TCRα	Healthy 3	Non gut-homing cells	Female	26		Healthy control	Healthy control						0.057									healthy control	S.cerevisiae-reactive CD4 T
TRAV21*01_CAVPFTGGGNKLTF_TRAJ10*01	CAVPFTGGGNKLTF	TRAV21*01	TRAJ10*01	5	TCRα	Healthy 3	Non gut-homing cells	Female	26		Healthy control	Healthy control						0.091									healthy control	C.tropicalis-reactive CD4 T
TRAV20*01_CAVQSNQAGTALIF_TRAJ15*01	CAVQSNQAGTALIF	TRAV20*01	TRAJ15*01	5	TCRα	Healthy 3	Non gut-homing cells	Female	26		Healthy control	Healthy control						0.108									Crohn's disease	C.tropicalis-reactive CD4 T
TRAV8-4*01_CAVSLTGGGNKLTF_TRAJ10*01	CAVSLTGGGNKLTF	TRAV8-4*01	TRAJ10*01	6	TCRα	Healthy 3	Non gut-homing cells	Female	26		Healthy control	Healthy control						0.104									Crohn's disease	C.tropicalis-reactive CD4 T
TRAV8-4*01_CAVSDDNQGGKLIF_TRAJ23*01	CAVSDDNQGGKLIF	TRAV8-4*01	TRAJ23*01	5	TCRα	Healthy 3	Non gut-homing cells	Female	26		Healthy control	Healthy control						0.064									healthy control	C.tropicalis-reactive CD4 T
TRAV8-1*01_CAVNARSSASKIIF_TRAJ3*01	CAVNARSSASKIIF	TRAV8-1*01	TRAJ3*01	8	TCRα	Healthy 3	Non gut-homing cells	Female	26		Healthy control	Healthy control						0.099									healthy control	S.cerevisiae-reactive CD4 T
TRAV13-1*01_CAASRTGGGNKLTF_TRAJ10*01	CAASRTGGGNKLTF	TRAV13-1*01	TRAJ10*01	5	TCRα	Healthy 3	Non gut-homing cells	Female	26		Healthy control	Healthy control						0.047									healthy control	C.tropicalis-reactive CD4 T
TRAV26-1*01_CIVRVANTGNQFYF_TRAJ49*01	CIVRVANTGNQFYF	TRAV26-1*01	TRAJ49*01	9	TCRα	Healthy 3	Non gut-homing cells	Female	26		Healthy control	Healthy control						0.088									healthy control	C.tropicalis-reactive CD4 T
TRAV9-2*01_CALSPYNTDKLIF_TRAJ34*01	CALSPYNTDKLIF	TRAV9-2*01	TRAJ34*01	5	TCRα	Healthy 3	Non gut-homing cells	Female	26		Healthy control	Healthy control						0.065									healthy control	C.tropicalis-reactive CD4 T
TRAV21*01_CAVLNQAGTALIF_TRAJ15*01	CAVLNQAGTALIF	TRAV21*01	TRAJ15*01	10	TCRα	Healthy 3	Non gut-homing cells	Female	26		Healthy control	Healthy control						0.043	2.5	0.036	CA[VA].NQAGTALIF						Crohn's disease	C.tropicalis-reactive CD4 T
TRAV20*01_CAVQAGGYQKVTF_TRAJ13*01	CAVQAGGYQKVTF	TRAV20*01	TRAJ13*01	6	TCRα	Healthy 3	Non gut-homing cells	Female	26		Healthy control	Healthy control						0.035									healthy control	C.tropicalis-reactive CD4 T, S.cerevisiae-reactive CD4 T
TRAV8-3*01_CAVGNQAGTALIF_TRAJ15*01	CAVGNQAGTALIF	TRAV8-3*01	TRAJ15*01	5	TCRα	Healthy 3	Non gut-homing cells	Female	26		Healthy control	Healthy control						0.07									Crohn's disease	C.albicans-reactive CD4 T, C.tropicalis-reactive CD4 T
TRAV8-4*01_CAVSVNTGNQFYF_TRAJ49*01	CAVSVNTGNQFYF	TRAV8-4*01	TRAJ49*01	5	TCRα	Healthy 3	Non gut-homing cells	Female	26		Healthy control	Healthy control						0.042									healthy control	C.tropicalis-reactive CD4 T
TRAV17*01_CATSNTGGFKTIF_TRAJ9*01	CATSNTGGFKTIF	TRAV17*01	TRAJ9*01	9	TCRα	Healthy 3	Non gut-homing cells	Female	26		Healthy control	Healthy control						0.072									Crohn's disease	C.tropicalis-reactive CD4 T, S.cerevisiae-reactive CD4 T
TRAV13-1*01_CAASDTGRRALTF_TRAJ5*01	CAASDTGRRALTF	TRAV13-1*01	TRAJ5*01	8	TCRα	Healthy 3	Non gut-homing cells	Female	26		Healthy control	Healthy control						0.055									Crohn's disease	C.albicans-reactive CD4 T
TRAV13-1*01_CAASGGSNYKLTF_TRAJ53*01	CAASGGSNYKLTF	TRAV13-1*01	TRAJ53*01	5	TCRα	Healthy 3	Non gut-homing cells	Female	26		Healthy control	Healthy control						0.095									healthy control	C.tropicalis-reactive CD4 T
TRAV12-3*01_CAMRVTSYDKVIF_TRAJ50*01	CAMRVTSYDKVIF	TRAV12-3*01	TRAJ50*01	5	TCRα	Healthy 3	Non gut-homing cells	Female	26		Healthy control	Healthy control						0.174									Crohn's disease	S.cerevisiae-reactive CD4 T
TRAV12-1*01_CVVYTNAGKSTF_TRAJ27*01	CVVYTNAGKSTF	TRAV12-1*01	TRAJ27*01	5	TCRα	Healthy 3	Non gut-homing cells	Female	26		Healthy control	Healthy control						0.071									healthy control	S.cerevisiae-reactive CD4 T
TRAV12-1*01_CVVENTGNQFYF_TRAJ49*01	CVVENTGNQFYF	TRAV12-1*01	TRAJ49*01	5	TCRα	Healthy 3	Non gut-homing cells	Female	26		Healthy control	Healthy control						0.047									healthy control	C.tropicalis-reactive CD4 T
TRAV9-2*01_CALYTGGFKTIF_TRAJ9*01	CALYTGGFKTIF	TRAV9-2*01	TRAJ9*01	6	TCRα	Healthy 3	Non gut-homing cells	Female	26		Healthy control	Healthy control						0.144									Crohn's disease	S.cerevisiae-reactive CD4 T
TRAV9-2*01_CALNQAGTALIF_TRAJ15*01	CALNQAGTALIF	TRAV9-2*01	TRAJ15*01	9	TCRα	Healthy 3	Non gut-homing cells	Female	26		Healthy control	Healthy control						0.048									Crohn's disease	C.tropicalis-reactive CD4 T, S.cerevisiae-reactive CD4 T
TRAV41*01_CAASNTGNQFYF_TRAJ49*01	CAASNTGNQFYF	TRAV41*01	TRAJ49*01	6	TCRα	Healthy 3	Non gut-homing cells	Female	26		Healthy control	Healthy control						0.041	4.386	0.001	CA[VA].NTGNQFYF						healthy control	C.albicans-reactive CD4 T
TRAV13-1*01_CAAYTGGFKTIF_TRAJ9*01	CAAYTGGFKTIF	TRAV13-1*01	TRAJ9*01	5	TCRα	Healthy 3	Non gut-homing cells	Female	26		Healthy control	Healthy control						0.093									Crohn's disease	S.cerevisiae-reactive CD4 T
TRAV13-1*01_CAASPSGTALIF_TRAJ15*01	CAASPSGTALIF	TRAV13-1*01	TRAJ15*01	5	TCRα	Healthy 3	Non gut-homing cells	Female	26		Healthy control	Healthy control						0.027									Crohn's disease	S.cerevisiae-reactive CD4 T
TRAV21*01_CAVYNTDKLIF_TRAJ34*01	CAVYNTDKLIF	TRAV21*01	TRAJ34*01	9	TCRα	Healthy 3	Non gut-homing cells	Female	26		Healthy control	Healthy control						0.112									Crohn's disease	S.cerevisiae-reactive CD4 T
TRAV2*01_CAVNNNARLMF_TRAJ31*01	CAVNNNARLMF	TRAV2*01	TRAJ31*01	5	TCRα	Healthy 3	Non gut-homing cells	Female	26		Healthy control	Healthy control						0.072									healthy control	C.albicans-reactive CD4 T
TRAV21*01_CAVNDYKLSF_TRAJ20*01	CAVNDYKLSF	TRAV21*01	TRAJ20*01	5	TCRα	Healthy 3	Non gut-homing cells	Female	26		Healthy control	Healthy control						0.049									healthy control	C.albicans-reactive CD4 T
TRAV17*01_CATDGNQFYF_TRAJ49*01	CATDGNQFYF	TRAV17*01	TRAJ49*01	5	TCRα	Healthy 3	Non gut-homing cells	Female	26		Healthy control	Healthy control						0.026									Crohn's disease	S.cerevisiae-reactive CD4 T
TRAV39*01_CAVAGNQFYF_TRAJ49*01	CAVAGNQFYF	TRAV39*01	TRAJ49*01	5	TCRα	Healthy 3	Non gut-homing cells	Female	26		Healthy control	Healthy control						0.049									healthy control	C.tropicalis-reactive CD4 T
TRAV38-1*01_CAFMKHYGGSQGNLIF_TRAJ42*01	CAFMKHYGGSQGNLIF	TRAV38-1*01	TRAJ42*01	4	TCRα	Healthy 3	Non gut-homing cells	Female	26		Healthy control	Healthy control						0.071									Crohn's disease	C.tropicalis-reactive CD4 T
TRAV8-4*01_CAVSDRRAGNNRKLIW_TRAJ38*01	CAVSDRRAGNNRKLIW	TRAV8-4*01	TRAJ38*01	4	TCRα	Healthy 3	Non gut-homing cells	Female	26		Healthy control	Healthy control						0.03									Crohn's disease	C.tropicalis-reactive CD4 T
TRAV8-3*01_CAVGAANQAGTALIF_TRAJ15*01	CAVGAANQAGTALIF	TRAV8-3*01	TRAJ15*01	4	TCRα	Healthy 3	Non gut-homing cells	Female	26		Healthy control	Healthy control						0.047									healthy control	C.tropicalis-reactive CD4 T
TRAV8-4*01_CAVSRGNTGFQKLVF_TRAJ8*01	CAVSRGNTGFQKLVF	TRAV8-4*01	TRAJ8*01	4	TCRα	Healthy 3	Non gut-homing cells	Female	26		Healthy control	Healthy control						0.073									healthy control	C.tropicalis-reactive CD4 T
TRAV9-2*01_CALSDRQAGTALIF_TRAJ15*01	CALSDRQAGTALIF	TRAV9-2*01	TRAJ15*01	4	TCRα	Healthy 3	Non gut-homing cells	Female	26		Healthy control	Healthy control						0.04									Crohn's disease	C.tropicalis-reactive CD4 T, S.cerevisiae-reactive CD4 T
TRAV21*01_CAVAGGTSYGKLTF_TRAJ52*01	CAVAGGTSYGKLTF	TRAV21*01	TRAJ52*01	4	TCRα	Healthy 3	Non gut-homing cells	Female	26		Healthy control	Healthy control						0.038									healthy control	C.tropicalis-reactive CD4 T
TRAV8-3*01_CAVGARAAGNKLTF_TRAJ17*01	CAVGARAAGNKLTF	TRAV8-3*01	TRAJ17*01	8	TCRα	Healthy 3	Non gut-homing cells	Female	26		Healthy control	Healthy control						0.077	3.016	0.002	CAVGA.AAGNKLTF						healthy control	C.tropicalis-reactive CD4 T
TRAV8-3*01_CAVGAKAAGNKLTF_TRAJ17*01	CAVGAKAAGNKLTF	TRAV8-3*01	TRAJ17*01	4	TCRα	Healthy 3	Non gut-homing cells	Female	26		Healthy control	Healthy control						0.072	3.2	0.0002591	CAVGA.AAGNKLTF						healthy control	C.tropicalis-reactive CD4 T
TRAV3*01_CAVRDYTGRRALTF_TRAJ5*01	CAVRDYTGRRALTF	TRAV3*01	TRAJ5*01	4	TCRα	Healthy 3	Non gut-homing cells	Female	26		Healthy control	Healthy control						0.053									Crohn's disease	C.albicans-reactive CD4 T
TRAV8-6*01_CAVNSGGSNYKLTF_TRAJ53*01	CAVNSGGSNYKLTF	TRAV8-6*01	TRAJ53*01	4	TCRα	Healthy 3	Non gut-homing cells	Female	26		Healthy control	Healthy control						0.068									healthy control	C.tropicalis-reactive CD4 T
TRAV8-1*01_CAVNPYNQGGKLIF_TRAJ23*01	CAVNPYNQGGKLIF	TRAV8-1*01	TRAJ23*01	4	TCRα	Healthy 3	Non gut-homing cells	Female	26		Healthy control	Healthy control						0.103									healthy control	S.cerevisiae-reactive CD4 T
TRAV13-1*01_CAASLSGGYQKVTF_TRAJ13*01	CAASLSGGYQKVTF	TRAV13-1*01	TRAJ13*01	4	TCRα	Healthy 3	Non gut-homing cells	Female	26		Healthy control	Healthy control						0.067									healthy control	C.tropicalis-reactive CD4 T
TRAV12-3*01_CAMTLTGGGNKLTF_TRAJ10*01	CAMTLTGGGNKLTF	TRAV12-3*01	TRAJ10*01	4	TCRα	Healthy 3	Non gut-homing cells	Female	26		Healthy control	Healthy control						0.067									Crohn's disease	S.cerevisiae-reactive CD4 T
TRAV26-1*01_CIVSSGGSNYKLTF_TRAJ53*01	CIVSSGGSNYKLTF	TRAV26-1*01	TRAJ53*01	4	TCRα	Healthy 3	Non gut-homing cells	Female	26		Healthy control	Healthy control						0.053									healthy control	C.tropicalis-reactive CD4 T
TRAV26-1*01_CIVRGFSDGQKLLF_TRAJ16*01	CIVRGFSDGQKLLF	TRAV26-1*01	TRAJ16*01	4	TCRα	Healthy 3	Non gut-homing cells	Female	26		Healthy control	Healthy control						0.07									healthy control	C.tropicalis-reactive CD4 T
TRAV38-1*01_CAFISNTGNQFYF_TRAJ49*01	CAFISNTGNQFYF	TRAV38-1*01	TRAJ49*01	4	TCRα	Healthy 3	Non gut-homing cells	Female	26		Healthy control	Healthy control						0.089									healthy control	C.tropicalis-reactive CD4 T
TRAV38-1*01_CASSGGSNYKLTF_TRAJ53*01	CASSGGSNYKLTF	TRAV38-1*01	TRAJ53*01	4	TCRα	Healthy 3	Non gut-homing cells	Female	26		Healthy control	Healthy control						0.042									healthy control	C.tropicalis-reactive CD4 T
TRAV6*01_CALLNQAGTALIF_TRAJ15*01	CALLNQAGTALIF	TRAV6*01	TRAJ15*01	4	TCRα	Healthy 3	Non gut-homing cells	Female	26		Healthy control	Healthy control						0.043									healthy control	C.tropicalis-reactive CD4 T
TRAV16*01_CALSGAGSYQLTF_TRAJ28*01	CALSGAGSYQLTF	TRAV16*01	TRAJ28*01	4	TCRα	Healthy 3	Non gut-homing cells	Female	26		Healthy control	Healthy control						0.064									healthy control	S.cerevisiae-reactive CD4 T
TRAV21*01_CAVPTGGGNKLTF_TRAJ10*01	CAVPTGGGNKLTF	TRAV21*01	TRAJ10*01	4	TCRα	Healthy 3	Non gut-homing cells	Female	26		Healthy control	Healthy control						0.04									healthy control	C.tropicalis-reactive CD4 T
TRAV41*01_CAVSSNTGNQFYF_TRAJ49*01	CAVSSNTGNQFYF	TRAV41*01	TRAJ49*01	4	TCRα	Healthy 3	Non gut-homing cells	Female	26		Healthy control	Healthy control						0.047	12.188	4.077e-18	CAv.[SP]NTGNQFYF	1					healthy control	C.tropicalis-reactive CD4 T
TRAV2*01_CAVPNQAGTALIF_TRAJ15*01	CAVPNQAGTALIF	TRAV2*01	TRAJ15*01	6	TCRα	Healthy 3	Non gut-homing cells	Female	26		Healthy control	Healthy control						0.039									Crohn's disease	C.tropicalis-reactive CD4 T
TRAV41*01_CAVRSNTGNQFYF_TRAJ49*01	CAVRSNTGNQFYF	TRAV41*01	TRAJ49*01	6	TCRα	Healthy 3	Non gut-homing cells	Female	26		Healthy control	Healthy control						0.047	7.083	1.622e-10	CAv.[SP]NTGNQFYF	1					healthy control	C.tropicalis-reactive CD4 T
TRAV20*01_CAVQGGATNKLIF_TRAJ32*01	CAVQGGATNKLIF	TRAV20*01	TRAJ32*01	4	TCRα	Healthy 3	Non gut-homing cells	Female	26		Healthy control	Healthy control						0.063									healthy control	C.albicans-reactive CD4 T
TRAV21*01_CAVQDTGRRALTF_TRAJ5*01	CAVQDTGRRALTF	TRAV21*01	TRAJ5*01	4	TCRα	Healthy 3	Non gut-homing cells	Female	26		Healthy control	Healthy control						0.036									healthy control	C.albicans-reactive CD4 T
TRAV8-4*01_CAVSYTGGFKTIF_TRAJ9*01	CAVSYTGGFKTIF	TRAV8-4*01	TRAJ9*01	4	TCRα	Healthy 3	Non gut-homing cells	Female	26		Healthy control	Healthy control						0.072									Crohn's disease	C.tropicalis-reactive CD4 T, S.cerevisiae-reactive CD4 T
TRAV8-4*01_CAVSGVGGFKTIF_TRAJ9*01	CAVSGVGGFKTIF	TRAV8-4*01	TRAJ9*01	4	TCRα	Healthy 3	Non gut-homing cells	Female	26		Healthy control	Healthy control						0.072									Crohn's disease	C.tropicalis-reactive CD4 T, S.cerevisiae-reactive CD4 T
TRAV8-4*01_CAVSDRGTYKYIF_TRAJ40*01	CAVSDRGTYKYIF	TRAV8-4*01	TRAJ40*01	4	TCRα	Healthy 3	Non gut-homing cells	Female	26		Healthy control	Healthy control						0.035									Crohn's disease	C.tropicalis-reactive CD4 T
TRAV8-4*01_CAVSTTGGFKTIF_TRAJ9*01	CAVSTTGGFKTIF	TRAV8-4*01	TRAJ9*01	4	TCRα	Healthy 3	Non gut-homing cells	Female	26		Healthy control	Healthy control						0.072									Crohn's disease	C.tropicalis-reactive CD4 T, S.cerevisiae-reactive CD4 T
TRAV17*01_CATDGQGAQKLVF_TRAJ54*01	CATDGQGAQKLVF	TRAV17*01	TRAJ54*01	4	TCRα	Healthy 3	Non gut-homing cells	Female	26		Healthy control	Healthy control						0.145									Crohn's disease	S.cerevisiae-reactive CD4 T
TRAV8-1*01_CAVNAGNNRKLIW_TRAJ38*01	CAVNAGNNRKLIW	TRAV8-1*01	TRAJ38*01	4	TCRα	Healthy 3	Non gut-homing cells	Female	26		Healthy control	Healthy control						0.071									healthy control	C.albicans-reactive CD4 T
TRAV13-1*01_CAATGAAGNKLTF_TRAJ17*01	CAATGAAGNKLTF	TRAV13-1*01	TRAJ17*01	4	TCRα	Healthy 3	Non gut-homing cells	Female	26		Healthy control	Healthy control						0.047									healthy control	C.tropicalis-reactive CD4 T
TRAV13-1*01_CAASNQAGTALIF_TRAJ15*01	CAASNQAGTALIF	TRAV13-1*01	TRAJ15*01	7	TCRα	Healthy 3	Non gut-homing cells	Female	26		Healthy control	Healthy control						0.044									Crohn's disease	C.tropicalis-reactive CD4 T
TRAV13-1*01_CAASKGGGNKLTF_TRAJ10*01	CAASKGGGNKLTF	TRAV13-1*01	TRAJ10*01	4	TCRα	Healthy 3	Non gut-homing cells	Female	26		Healthy control	Healthy control						0.068									healthy control	C.tropicalis-reactive CD4 T
TRAV27*01_CAGARTNAGKSTF_TRAJ27*01	CAGARTNAGKSTF	TRAV27*01	TRAJ27*01	4	TCRα	Healthy 3	Non gut-homing cells	Female	26		Healthy control	Healthy control	GILGFVFTL	Matrix protein 1 (M1)	Influenza A virus	Viral	HLA-A*0201	0.306									healthy control	S.cerevisiae-reactive CD4 T
TRAV13-2*01_CAENEGSQGNLIF_TRAJ42*01	CAENEGSQGNLIF	TRAV13-2*01	TRAJ42*01	4	TCRα	Healthy 3	Non gut-homing cells	Female	26		Healthy control	Healthy control						0.041									healthy control	C.tropicalis-reactive CD4 T
TRAV13-2*01_CAENISGTYKYIF_TRAJ40*01	CAENISGTYKYIF	TRAV13-2*01	TRAJ40*01	4	TCRα	Healthy 3	Non gut-homing cells	Female	26		Healthy control	Healthy control						0.071									healthy control	C.tropicalis-reactive CD4 T
TRAV26-1*01_CIVRVDRDDKIIF_TRAJ30*01	CIVRVDRDDKIIF	TRAV26-1*01	TRAJ30*01	4	TCRα	Healthy 3	Non gut-homing cells	Female	26		Healthy control	Healthy control						0.149									Crohn's disease	S.cerevisiae-reactive CD4 T
TRAV12-1*01_CVVNRGNTPLVF_TRAJ29*01	CVVNRGNTPLVF	TRAV12-1*01	TRAJ29*01	4	TCRα	Healthy 3	Non gut-homing cells	Female	26		Healthy control	Healthy control						0.071									healthy control	C.albicans-reactive CD4 T
TRAV9-2*01_CALKAAGNKLTF_TRAJ17*01	CALKAAGNKLTF	TRAV9-2*01	TRAJ17*01	4	TCRα	Healthy 3	Non gut-homing cells	Female	26		Healthy control	Healthy control	RFYKTLRAEQASQ	p24 Gag	HIV	Viral	HLA-DR15,HLA-DR11	0.236									healthy control	C.tropicalis-reactive CD4 T, S.cerevisiae-reactive CD4 T
TRAV21*01_CAVNNAGNMLTF_TRAJ39*01	CAVNNAGNMLTF	TRAV21*01	TRAJ39*01	6	TCRα	Healthy 3	Non gut-homing cells	Female	26		Healthy control	Healthy control						0.112									healthy control	C.tropicalis-reactive CD4 T
TRAV21*01_CAVLNAGNMLTF_TRAJ39*01	CAVLNAGNMLTF	TRAV21*01	TRAJ39*01	4	TCRα	Healthy 3	Non gut-homing cells	Female	26		Healthy control	Healthy control						0.103									Crohn's disease	C.tropicalis-reactive CD4 T
TRAV2*01_CAVRSNDYKLSF_TRAJ20*01	CAVRSNDYKLSF	TRAV2*01	TRAJ20*01	4	TCRα	Healthy 3	Non gut-homing cells	Female	26		Healthy control	Healthy control						0.037									healthy control	C.tropicalis-reactive CD4 T
TRAV8-3*01_CAVGATGNQFYF_TRAJ49*01	CAVGATGNQFYF	TRAV8-3*01	TRAJ49*01	5	TCRα	Healthy 3	Non gut-homing cells	Female	26		Healthy control	Healthy control						0.079									healthy control	C.tropicalis-reactive CD4 T
TRAV8-3*01_CAVGAGTYKYIF_TRAJ40*01	CAVGAGTYKYIF	TRAV8-3*01	TRAJ40*01	4	TCRα	Healthy 3	Non gut-homing cells	Female	26		Healthy control	Healthy control						0.073									healthy control	C.tropicalis-reactive CD4 T
TRAV22*01_CAVERADYKLSF_TRAJ20*01	CAVERADYKLSF	TRAV22*01	TRAJ20*01	4	TCRα	Healthy 3	Non gut-homing cells	Female	26		Healthy control	Healthy control						0.089									healthy control	S.cerevisiae-reactive CD4 T
TRAV2*01_CAVEGNNARLMF_TRAJ31*01	CAVEGNNARLMF	TRAV2*01	TRAJ31*01	4	TCRα	Healthy 3	Non gut-homing cells	Female	26		Healthy control	Healthy control						0.097									Crohn's disease patient, healthy control	C.tropicalis-reactive CD4 T, S.cerevisiae-reactive CD4 T
TRAV21*01_CAVRGNTDKLIF_TRAJ34*01	CAVRGNTDKLIF	TRAV21*01	TRAJ34*01	4	TCRα	Healthy 3	Non gut-homing cells	Female	26		Healthy control	Healthy control						0.09									healthy control	C.albicans-reactive CD4 T
TRAV21*01_CAVNQAGTALIF_TRAJ15*01	CAVNQAGTALIF	TRAV21*01	TRAJ15*01	4	TCRα	Healthy 3	Non gut-homing cells	Female	26		Healthy control	Healthy control						0.058									Crohn's disease patient, healthy control	C.tropicalis-reactive CD4 T, S.cerevisiae-reactive CD4 T
TRAV21*01_CAVKTSYDKVIF_TRAJ50*01	CAVKTSYDKVIF	TRAV21*01	TRAJ50*01	4	TCRα	Healthy 3	Non gut-homing cells	Female	26		Healthy control	Healthy control						0.051									healthy control	C.tropicalis-reactive CD4 T
TRAV17*01_CATDQGAQKLVF_TRAJ54*01	CATDQGAQKLVF	TRAV17*01	TRAJ54*01	4	TCRα	Healthy 3	Non gut-homing cells	Female	26		Healthy control	Healthy control						0.059									Crohn's disease patient, healthy control	C.albicans-reactive CD4 T, C.tropicalis-reactive CD4 T
TRAV17*01_CATDSSASKIIF_TRAJ3*01	CATDSSASKIIF	TRAV17*01	TRAJ3*01	4	TCRα	Healthy 3	Non gut-homing cells	Female	26		Healthy control	Healthy control						0.054									Crohn's disease patient, healthy control	C.tropicalis-reactive CD4 T, S.cerevisiae-reactive CD4 T
TRAV8-1*01_CAAKAAGNKLTF_TRAJ17*01	CAAKAAGNKLTF	TRAV8-1*01	TRAJ17*01	4	TCRα	Healthy 3	Non gut-homing cells	Female	26		Healthy control	Healthy control						0.135									Crohn's disease	C.albicans-reactive CD4 T
TRAV13-1*01_CAASYTGNQFYF_TRAJ49*01	CAASYTGNQFYF	TRAV13-1*01	TRAJ49*01	4	TCRα	Healthy 3	Non gut-homing cells	Female	26		Healthy control	Healthy control						0.076									Crohn's disease	C.tropicalis-reactive CD4 T, S.cerevisiae-reactive CD4 T
TRAV12-3*01_CAMSENDYKLSF_TRAJ20*01	CAMSENDYKLSF	TRAV12-3*01	TRAJ20*01	4	TCRα	Healthy 3	Non gut-homing cells	Female	26		Healthy control	Healthy control						0.051									healthy control	C.albicans-reactive CD4 T
TRAV38-1*01_CAFKGAQKLVF_TRAJ54*01	CAFKGAQKLVF	TRAV38-1*01	TRAJ54*01	4	TCRα	Healthy 3	Non gut-homing cells	Female	26		Healthy control	Healthy control						0.071									healthy control	C.albicans-reactive CD4 T
TRAV8-4*01_CAVQGAQKLVF_TRAJ54*01	CAVQGAQKLVF	TRAV8-4*01	TRAJ54*01	4	TCRα	Healthy 3	Non gut-homing cells	Female	26		Healthy control	Healthy control						0.071									healthy control	C.albicans-reactive CD4 T
TRAV21*01_CAVRNTDKLIF_TRAJ34*01	CAVRNTDKLIF	TRAV21*01	TRAJ34*01	4	TCRα	Healthy 3	Non gut-homing cells	Female	26		Healthy control	Healthy control						0.037									healthy control	S.cerevisiae-reactive CD4 T
TRAV21*01_CAVNTGNQFYF_TRAJ49*01	CAVNTGNQFYF	TRAV21*01	TRAJ49*01	8	TCRα	Healthy 3	Non gut-homing cells	Female	26		Healthy control	Healthy control	YLVPMVATV	Phosphoprotein 65 mutant (pp65)	Synthetic	Synthetic	HLA-A*0201	0.22									healthy control	C.albicans-reactive CD4 T
TRAV25*01_CAGGSQGNLIF_TRAJ42*01	CAGGSQGNLIF	TRAV25*01	TRAJ42*01	4	TCRα	Healthy 3	Non gut-homing cells	Female	26		Healthy control	Healthy control						0.11									Crohn's disease	C.tropicalis-reactive CD4 T
TRAV13-1*01_CAATGNQFYF_TRAJ49*01	CAATGNQFYF	TRAV13-1*01	TRAJ49*01	5	TCRα	Healthy 3	Non gut-homing cells	Female	26		Healthy control	Healthy control						0.026									healthy control	C.tropicalis-reactive CD4 T
TRAV20*01_CAVQAGYGGATNKLIF_TRAJ32*01	CAVQAGYGGATNKLIF	TRAV20*01	TRAJ32*01	3	TCRα	Healthy 3	Non gut-homing cells	Female	26		Healthy control	Healthy control						0.072									healthy control	S.cerevisiae-reactive CD4 T
TRAV8-3*01_CAVGAGLTGGGNKLTF_TRAJ10*01	CAVGAGLTGGGNKLTF	TRAV8-3*01	TRAJ10*01	3	TCRα	Healthy 3	Non gut-homing cells	Female	26		Healthy control	Healthy control						0.072									Crohn's disease	C.albicans-reactive CD4 T, S.cerevisiae-reactive CD4 T
TRAV8-4*01_CAVSDGSGGSNYKLTF_TRAJ53*01	CAVSDGSGGSNYKLTF	TRAV8-4*01	TRAJ53*01	3	TCRα	Healthy 3	Non gut-homing cells	Female	26		Healthy control	Healthy control						0.08									Crohn's disease	S.cerevisiae-reactive CD4 T
TRAV12-1*01_CVVIGLTGGGNKLTF_TRAJ10*01	CVVIGLTGGGNKLTF	TRAV12-1*01	TRAJ10*01	3	TCRα	Healthy 3	Non gut-homing cells	Female	26		Healthy control	Healthy control						0.083									Crohn's disease	C.tropicalis-reactive CD4 T
TRAV9-2*01_CALRSSGGSNYKLTF_TRAJ53*01	CALRSSGGSNYKLTF	TRAV9-2*01	TRAJ53*01	3	TCRα	Healthy 3	Non gut-homing cells	Female	26		Healthy control	Healthy control						0.041									healthy control	S.cerevisiae-reactive CD4 T
TRAV16*01_CALSILTGGGNKLTF_TRAJ10*01	CALSILTGGGNKLTF	TRAV16*01	TRAJ10*01	3	TCRα	Healthy 3	Non gut-homing cells	Female	26		Healthy control	Healthy control						0.062									healthy control	C.tropicalis-reactive CD4 T
TRAV21*01_CAVLNYGGSQGNLIF_TRAJ42*01	CAVLNYGGSQGNLIF	TRAV21*01	TRAJ42*01	5	TCRα	Healthy 3	Non gut-homing cells	Female	26		Healthy control	Healthy control	TFEYVSQPFLMDLE	Spike/surface glycoprotein (S)	SARS-CoV-2	Viral	HLA-DPA1*0103/DPB1*0401	0.207									Crohn's disease	C.tropicalis-reactive CD4 T
TRAV8-3*01_CAVGAGDTGRRALTF_TRAJ5*01	CAVGAGDTGRRALTF	TRAV8-3*01	TRAJ5*01	3	TCRα	Healthy 3	Non gut-homing cells	Female	26		Healthy control	Healthy control						0.032									healthy control	C.tropicalis-reactive CD4 T
TRAV12-2*01_CAVNRLGNQGGKLIF_TRAJ23*01	CAVNRLGNQGGKLIF	TRAV12-2*01	TRAJ23*01	3	TCRα	Healthy 3	Non gut-homing cells	Female	26		Healthy control	Healthy control						0.111									healthy control	C.albicans-reactive CD4 T
TRAV13-1*01_CAASNRDTGRRALTF_TRAJ5*01	CAASNRDTGRRALTF	TRAV13-1*01	TRAJ5*01	3	TCRα	Healthy 3	Non gut-homing cells	Female	26		Healthy control	Healthy control						0.047									Crohn's disease	S.cerevisiae-reactive CD4 T
TRAV13-2*01_CADNAGGTSYGKLTF_TRAJ52*01	CADNAGGTSYGKLTF	TRAV13-2*01	TRAJ52*01	3	TCRα	Healthy 3	Non gut-homing cells	Female	26		Healthy control	Healthy control						0.037									healthy control	S.cerevisiae-reactive CD4 T
TRAV26-1*01_CIVNAGGTSYGKLTF_TRAJ52*01	CIVNAGGTSYGKLTF	TRAV26-1*01	TRAJ52*01	3	TCRα	Healthy 3	Non gut-homing cells	Female	26		Healthy control	Healthy control						0.114									healthy control	S.cerevisiae-reactive CD4 T
TRAV12-1*01_CVVHYGGATNKLIF_TRAJ32*01	CVVHYGGATNKLIF	TRAV12-1*01	TRAJ32*01	3	TCRα	Healthy 3	Non gut-homing cells	Female	26		Healthy control	Healthy control						0.039									Crohn's disease	C.albicans-reactive CD4 T
TRAV12-1*01_CVVGSYTGGFKTIF_TRAJ9*01	CVVGSYTGGFKTIF	TRAV12-1*01	TRAJ9*01	3	TCRα	Healthy 3	Non gut-homing cells	Female	26		Healthy control	Healthy control						0.043									Crohn's disease	C.albicans-reactive CD4 T
TRAV10*01_CVVSAQQAGTALIF_TRAJ15*01	CVVSAQQAGTALIF	TRAV10*01	TRAJ15*01	3	TCRα	Healthy 3	Non gut-homing cells	Female	26		Healthy control	Healthy control						0.061									healthy control	C.tropicalis-reactive CD4 T
TRAV12-1*01_CVVNMNTGGFKTIF_TRAJ9*01	CVVNMNTGGFKTIF	TRAV12-1*01	TRAJ9*01	6	TCRα	Healthy 3	Non gut-homing cells	Female	26		Healthy control	Healthy control						0.049	3.659	0.002	CVVn..TGGFKTIF						Crohn's disease	C.albicans-reactive CD4 T
TRAV9-2*01_CALRSGGSNYKLTF_TRAJ53*01	CALRSGGSNYKLTF	TRAV9-2*01	TRAJ53*01	3	TCRα	Healthy 3	Non gut-homing cells	Female	26		Healthy control	Healthy control						0.047									healthy control	C.tropicalis-reactive CD4 T
TRAV9-2*01_CALSDGTSYGKLTF_TRAJ52*01	CALSDGTSYGKLTF	TRAV9-2*01	TRAJ52*01	3	TCRα	Healthy 3	Non gut-homing cells	Female	26		Healthy control	Healthy control						0.112									healthy control	C.tropicalis-reactive CD4 T
TRAV9-2*01_CALSDRAAGNKLTF_TRAJ17*01	CALSDRAAGNKLTF	TRAV9-2*01	TRAJ17*01	3	TCRα	Healthy 3	Non gut-homing cells	Female	26		Healthy control	Healthy control						0.106									Crohn's disease patient, healthy control	C.tropicalis-reactive CD4 T, S.cerevisiae-reactive CD4 T
TRAV19*01_CALSEAGTGNQFYF_TRAJ49*01	CALSEAGTGNQFYF	TRAV19*01	TRAJ49*01	6	TCRα	Healthy 3	Non gut-homing cells	Female	26		Healthy control	Healthy control						0.115									healthy control	C.tropicalis-reactive CD4 T
TRAV16*01_CALNSGGSNYKLTF_TRAJ53*01	CALNSGGSNYKLTF	TRAV16*01	TRAJ53*01	3	TCRα	Healthy 3	Non gut-homing cells	Female	26		Healthy control	Healthy control						0.064									Crohn's disease	C.tropicalis-reactive CD4 T
TRAV20*01_CAVQANQAGTALIF_TRAJ15*01	CAVQANQAGTALIF	TRAV20*01	TRAJ15*01	3	TCRα	Healthy 3	Non gut-homing cells	Female	26		Healthy control	Healthy control	DATYQRTRALVR	Nucleoprotein (NP)	Influenza A virus	Viral	HLA-A*68	0.226									Crohn's disease	S.cerevisiae-reactive CD4 T
TRAV20*01_CAVQAGTGRRALTF_TRAJ5*01	CAVQAGTGRRALTF	TRAV20*01	TRAJ5*01	3	TCRα	Healthy 3	Non gut-homing cells	Female	26		Healthy control	Healthy control						0.056									Crohn's disease	S.cerevisiae-reactive CD4 T
TRAV8-3*01_CAVGARNQGGKLIF_TRAJ23*01	CAVGARNQGGKLIF	TRAV8-3*01	TRAJ23*01	4	TCRα	Healthy 3	Non gut-homing cells	Female	26		Healthy control	Healthy control						0.054									healthy control	C.albicans-reactive CD4 T
TRAV22*01_CAVEGSTGGFKTIF_TRAJ9*01	CAVEGSTGGFKTIF	TRAV22*01	TRAJ9*01	3	TCRα	Healthy 3	Non gut-homing cells	Female	26		Healthy control	Healthy control						0.058									healthy control	C.albicans-reactive CD4 T
TRAV2*01_CAVEDPTNAGKSTF_TRAJ27*01	CAVEDPTNAGKSTF	TRAV2*01	TRAJ27*01	3	TCRα	Healthy 3	Non gut-homing cells	Female	26		Healthy control	Healthy control						0.032									Crohn's disease	S.cerevisiae-reactive CD4 T
TRAV2*01_CAVEDGGATNKLIF_TRAJ32*01	CAVEDGGATNKLIF	TRAV2*01	TRAJ32*01	3	TCRα	Healthy 3	Non gut-homing cells	Female	26		Healthy control	Healthy control						0.102									Crohn's disease	C.tropicalis-reactive CD4 T
TRAV2*01_CAVEEGSSASKIIF_TRAJ3*01	CAVEEGSSASKIIF	TRAV2*01	TRAJ3*01	3	TCRα	Healthy 3	Non gut-homing cells	Female	26		Healthy control	Healthy control						0.037									Crohn's disease	C.tropicalis-reactive CD4 T
TRAV2*01_CAVEEGAAGNKLTF_TRAJ17*01	CAVEEGAAGNKLTF	TRAV2*01	TRAJ17*01	3	TCRα	Healthy 3	Non gut-homing cells	Female	26		Healthy control	Healthy control						0.041									healthy control	C.albicans-reactive CD4 T, C.tropicalis-reactive CD4 T, S.cerevisiae-reactive CD4 T
TRAV8-4*01_CAVINSGGYQKVTF_TRAJ13*01	CAVINSGGYQKVTF	TRAV8-4*01	TRAJ13*01	3	TCRα	Healthy 3	Non gut-homing cells	Female	26		Healthy control	Healthy control						0.039									Crohn's disease	C.tropicalis-reactive CD4 T
TRAV8-4*01_CAVSAMNRDDKIIF_TRAJ30*01	CAVSAMNRDDKIIF	TRAV8-4*01	TRAJ30*01	3	TCRα	Healthy 3	Non gut-homing cells	Female	26		Healthy control	Healthy control						0.113									Crohn's disease	S.cerevisiae-reactive CD4 T
TRAV8-4*01_CAVSGDTGRRALTF_TRAJ5*01	CAVSGDTGRRALTF	TRAV8-4*01	TRAJ5*01	3	TCRα	Healthy 3	Non gut-homing cells	Female	26		Healthy control	Healthy control						0.063									Crohn's disease	C.albicans-reactive CD4 T
TRAV8-4*01_CAVSEGSGTYKYIF_TRAJ40*01	CAVSEGSGTYKYIF	TRAV8-4*01	TRAJ40*01	3	TCRα	Healthy 3	Non gut-homing cells	Female	26		Healthy control	Healthy control						0.036									healthy control	C.albicans-reactive CD4 T
TRAV8-4*01_CAVSENSGNTPLVF_TRAJ29*01	CAVSENSGNTPLVF	TRAV8-4*01	TRAJ29*01	3	TCRα	Healthy 3	Non gut-homing cells	Female	26		Healthy control	Healthy control						0.066									Crohn's disease	S.cerevisiae-reactive CD4 T
TRAV8-4*01_CAVSRNSGNTPLVF_TRAJ29*01	CAVSRNSGNTPLVF	TRAV8-4*01	TRAJ29*01	3	TCRα	Healthy 3	Non gut-homing cells	Female	26		Healthy control	Healthy control						0.09									Crohn's disease	C.tropicalis-reactive CD4 T, S.cerevisiae-reactive CD4 T
TRAV8-6*01_CAVRGNTGGFKTIF_TRAJ9*01	CAVRGNTGGFKTIF	TRAV8-6*01	TRAJ9*01	3	TCRα	Healthy 3	Non gut-homing cells	Female	26		Healthy control	Healthy control						0.039									Crohn's disease	C.albicans-reactive CD4 T
TRAV3*01_CAVRDGAAGNKLTF_TRAJ17*01	CAVRDGAAGNKLTF	TRAV3*01	TRAJ17*01	3	TCRα	Healthy 3	Non gut-homing cells	Female	26		Healthy control	Healthy control						0.033									Crohn's disease	C.tropicalis-reactive CD4 T
TRAV35*01_CAGQRIQGAQKLVF_TRAJ54*01	CAGQRIQGAQKLVF	TRAV35*01	TRAJ54*01	5	TCRα	Healthy 3	Non gut-homing cells	Female	26		Healthy control	Healthy control						0.047									healthy control	C.tropicalis-reactive CD4 T
TRAV8-1*01_CAVNANFGNEKLTF_TRAJ48*01	CAVNANFGNEKLTF	TRAV8-1*01	TRAJ48*01	3	TCRα	Healthy 3	Non gut-homing cells	Female	26		Healthy control	Healthy control						0.07									healthy control	S.cerevisiae-reactive CD4 T
TRAV8-1*01_CAVNSGGSNYKLTF_TRAJ53*01	CAVNSGGSNYKLTF	TRAV8-1*01	TRAJ53*01	3	TCRα	Healthy 3	Non gut-homing cells	Female	26		Healthy control	Healthy control						0.068									healthy control	C.tropicalis-reactive CD4 T
TRAV13-1*01_CAAALTGGGNKLTF_TRAJ10*01	CAAALTGGGNKLTF	TRAV13-1*01	TRAJ10*01	3	TCRα	Healthy 3	Non gut-homing cells	Female	26		Healthy control	Healthy control						0.047									healthy control	S.cerevisiae-reactive CD4 T
TRAV13-1*01_CAASIIQGAQKLVF_TRAJ54*01	CAASIIQGAQKLVF	TRAV13-1*01	TRAJ54*01	3	TCRα	Healthy 3	Non gut-homing cells	Female	26		Healthy control	Healthy control						0.047									Crohn's disease	C.tropicalis-reactive CD4 T
TRAV13-1*01_CAASRGAAGNKLTF_TRAJ17*01	CAASRGAAGNKLTF	TRAV13-1*01	TRAJ17*01	3	TCRα	Healthy 3	Non gut-homing cells	Female	26		Healthy control	Healthy control						0.071									healthy control	C.tropicalis-reactive CD4 T
TRAV13-2*01_CAEGGGTSYGKLTF_TRAJ52*01	CAEGGGTSYGKLTF	TRAV13-2*01	TRAJ52*01	3	TCRα	Healthy 3	Non gut-homing cells	Female	26		Healthy control	Healthy control						0.036									healthy control	C.albicans-reactive CD4 T
TRAV5*01_CAETFTGGGNKLTF_TRAJ10*01	CAETFTGGGNKLTF	TRAV5*01	TRAJ10*01	3	TCRα	Healthy 3	Non gut-homing cells	Female	26		Healthy control	Healthy control						0.086									healthy control	C.tropicalis-reactive CD4 T
TRAV26-1*01_CIVRANQAGTALIF_TRAJ15*01	CIVRANQAGTALIF	TRAV26-1*01	TRAJ15*01	3	TCRα	Healthy 3	Non gut-homing cells	Female	26		Healthy control	Healthy control						0.056									healthy control	S.cerevisiae-reactive CD4 T
TRAV9-2*01_CALELQGAQKLVF_TRAJ54*01	CALELQGAQKLVF	TRAV9-2*01	TRAJ54*01	3	TCRα	Healthy 3	Non gut-homing cells	Female	26		Healthy control	Healthy control						0.032									Crohn's disease	C.tropicalis-reactive CD4 T
TRAV9-2*01_CALSDQGAQKLVF_TRAJ54*01	CALSDQGAQKLVF	TRAV9-2*01	TRAJ54*01	3	TCRα	Healthy 3	Non gut-homing cells	Female	26		Healthy control	Healthy control						0.062									Crohn's disease	S.cerevisiae-reactive CD4 T
TRAV9-2*01_CALSSNTGNQFYF_TRAJ49*01	CALSSNTGNQFYF	TRAV9-2*01	TRAJ49*01	3	TCRα	Healthy 3	Non gut-homing cells	Female	26		Healthy control	Healthy control						0.068									healthy control	C.tropicalis-reactive CD4 T
TRAV9-2*01_CALSNQAGTALIF_TRAJ15*01	CALSNQAGTALIF	TRAV9-2*01	TRAJ15*01	4	TCRα	Healthy 3	Non gut-homing cells	Female	26		Healthy control	Healthy control						0.072									healthy control	C.tropicalis-reactive CD4 T, S.cerevisiae-reactive CD4 T
TRAV2*01_CAVLSGGYQKVTF_TRAJ13*01	CAVLSGGYQKVTF	TRAV2*01	TRAJ13*01	3	TCRα	Healthy 3	Non gut-homing cells	Female	26		Healthy control	Healthy control						0.039									healthy control	C.tropicalis-reactive CD4 T
TRAV21*01_CAVPNSGNTPLVF_TRAJ29*01	CAVPNSGNTPLVF	TRAV21*01	TRAJ29*01	3	TCRα	Healthy 3	Non gut-homing cells	Female	26		Healthy control	Healthy control						0.142									Crohn's disease patient, healthy control	C.albicans-reactive CD4 T, C.tropicalis-reactive CD4 T
TRAV20*01_CAVQAGSNYKLTF_TRAJ53*01	CAVQAGSNYKLTF	TRAV20*01	TRAJ53*01	5	TCRα	Healthy 3	Non gut-homing cells	Female	26		Healthy control	Healthy control						0.061									Crohn's disease	C.tropicalis-reactive CD4 T, S.cerevisiae-reactive CD4 T
TRAV8-3*01_CAVGATGGFKTIF_TRAJ9*01	CAVGATGGFKTIF	TRAV8-3*01	TRAJ9*01	5	TCRα	Healthy 3	Non gut-homing cells	Female	26		Healthy control	Healthy control						0.072									healthy control	S.cerevisiae-reactive CD4 T
TRAV21*01_CAVGTGTASKLTF_TRAJ44*01	CAVGTGTASKLTF	TRAV21*01	TRAJ44*01	3	TCRα	Healthy 3	Non gut-homing cells	Female	26		Healthy control	Healthy control						0.039									Crohn's disease	S.cerevisiae-reactive CD4 T
TRAV8-6*01_CAVSGGSNYKLTF_TRAJ53*01	CAVSGGSNYKLTF	TRAV8-6*01	TRAJ53*01	3	TCRα	Healthy 3	Non gut-homing cells	Female	26		Healthy control	Healthy control						0.042									healthy control	S.cerevisiae-reactive CD4 T
TRAV3*01_CAVRDQAGTALIF_TRAJ15*01	CAVRDQAGTALIF	TRAV3*01	TRAJ15*01	3	TCRα	Healthy 3	Non gut-homing cells	Female	26		Healthy control	Healthy control						0.07									Crohn's disease patient, healthy control	C.albicans-reactive CD4 T, C.tropicalis-reactive CD4 T
TRAV3*01_CAVRDTGFQKLVF_TRAJ8*01	CAVRDTGFQKLVF	TRAV3*01	TRAJ8*01	3	TCRα	Healthy 3	Non gut-homing cells	Female	26		Healthy control	Healthy control						0.09									Crohn's disease	C.tropicalis-reactive CD4 T, S.cerevisiae-reactive CD4 T
TRAV21*01_CAVPNQAGTALIF_TRAJ15*01	CAVPNQAGTALIF	TRAV21*01	TRAJ15*01	5	TCRα	Healthy 3	Non gut-homing cells	Female	26		Healthy control	Healthy control						0.039									healthy control	C.tropicalis-reactive CD4 T
TRAV20*01_CAALGAGSYQLTF_TRAJ28*01	CAALGAGSYQLTF	TRAV20*01	TRAJ28*01	3	TCRα	Healthy 3	Non gut-homing cells	Female	26		Healthy control	Healthy control						0.069									healthy control	C.albicans-reactive CD4 T
TRAV8-1*01_CAVMNTGFQKLVF_TRAJ8*01	CAVMNTGFQKLVF	TRAV8-1*01	TRAJ8*01	3	TCRα	Healthy 3	Non gut-homing cells	Female	26		Healthy control	Healthy control						0.076									healthy control	S.cerevisiae-reactive CD4 T
TRAV8-1*01_CAVRNTGGFKTIF_TRAJ9*01	CAVRNTGGFKTIF	TRAV8-1*01	TRAJ9*01	3	TCRα	Healthy 3	Non gut-homing cells	Female	26		Healthy control	Healthy control						0.055									Crohn's disease	C.tropicalis-reactive CD4 T
TRAV12-2*01_CAVNSGGYQKVTF_TRAJ13*01	CAVNSGGYQKVTF	TRAV12-2*01	TRAJ13*01	5	TCRα	Healthy 3	Non gut-homing cells	Female	26		Healthy control	Healthy control						0.047									Crohn's disease	C.albicans-reactive CD4 T
TRAV12-2*01_CAVKASGTYKYIF_TRAJ40*01	CAVKASGTYKYIF	TRAV12-2*01	TRAJ40*01	3	TCRα	Healthy 3	Non gut-homing cells	Female	26		Healthy control	Healthy control						0.146									Crohn's disease	S.cerevisiae-reactive CD4 T
TRAV13-1*01_CAASGTSYGKLTF_TRAJ52*01	CAASGTSYGKLTF	TRAV13-1*01	TRAJ52*01	3	TCRα	Healthy 3	Non gut-homing cells	Female	26		Healthy control	Healthy control						0.032									healthy control	C.albicans-reactive CD4 T
TRAV13-1*01_CAASKTGGFKTIF_TRAJ9*01	CAASKTGGFKTIF	TRAV13-1*01	TRAJ9*01	3	TCRα	Healthy 3	Non gut-homing cells	Female	26		Healthy control	Healthy control						0.107									Crohn's disease	S.cerevisiae-reactive CD4 T
TRAV13-1*01_CAASKGGSYIPTF_TRAJ6*01	CAASKGGSYIPTF	TRAV13-1*01	TRAJ6*01	3	TCRα	Healthy 3	Non gut-homing cells	Female	26		Healthy control	Healthy control						0.111									Crohn's disease patient, healthy control	C.albicans-reactive CD4 T, C.tropicalis-reactive CD4 T, S.cerevisiae-reactive CD4 T
TRAV25*01_CAGGGGSQGNLIF_TRAJ42*01	CAGGGGSQGNLIF	TRAV25*01	TRAJ42*01	3	TCRα	Healthy 3	Non gut-homing cells	Female	26		Healthy control	Healthy control						0.113									healthy control	C.tropicalis-reactive CD4 T
TRAV5*01_CAERNTGFQKLVF_TRAJ8*01	CAERNTGFQKLVF	TRAV5*01	TRAJ8*01	4	TCRα	Healthy 3	Non gut-homing cells	Female	26		Healthy control	Healthy control						0.091									Crohn's disease	C.tropicalis-reactive CD4 T, S.cerevisiae-reactive CD4 T
TRAV13-2*01_CAENIGGYQKVTF_TRAJ13*01	CAENIGGYQKVTF	TRAV13-2*01	TRAJ13*01	5	TCRα	Healthy 3	Non gut-homing cells	Female	26		Healthy control	Healthy control						0.053									healthy control	S.cerevisiae-reactive CD4 T
TRAV12-3*01_CAIRIQGAQKLVF_TRAJ54*01	CAIRIQGAQKLVF	TRAV12-3*01	TRAJ54*01	3	TCRα	Healthy 3	Non gut-homing cells	Female	26		Healthy control	Healthy control	VSDGGPNLY	BP1	Influenza A virus	Viral	HLA-A*0101	0.225									Crohn's disease	C.albicans-reactive CD4 T
TRAV12-3*01_CAMSVGAGTALIF_TRAJ15*01	CAMSVGAGTALIF	TRAV12-3*01	TRAJ15*01	3	TCRα	Healthy 3	Non gut-homing cells	Female	26		Healthy control	Healthy control						0.047									healthy control	C.albicans-reactive CD4 T
TRAV26-2*01_CILRDVGTDKLIF_TRAJ34*01	CILRDVGTDKLIF	TRAV26-2*01	TRAJ34*01	3	TCRα	Healthy 3	Non gut-homing cells	Female	26		Healthy control	Healthy control						0.041									healthy control	C.albicans-reactive CD4 T
TRAV26-1*01_CIVRPNTGNQFYF_TRAJ49*01	CIVRPNTGNQFYF	TRAV26-1*01	TRAJ49*01	3	TCRα	Healthy 3	Non gut-homing cells	Female	26		Healthy control	Healthy control						0.112									healthy control	C.albicans-reactive CD4 T
TRAV26-1*01_CIVRAYNNNDMRF_TRAJ43*01	CIVRAYNNNDMRF	TRAV26-1*01	TRAJ43*01	3	TCRα	Healthy 3	Non gut-homing cells	Female	26		Healthy control	Healthy control						0.173									healthy control	C.tropicalis-reactive CD4 T, S.cerevisiae-reactive CD4 T
TRAV26-1*01_CIVRTQGAQKLVF_TRAJ54*01	CIVRTQGAQKLVF	TRAV26-1*01	TRAJ54*01	3	TCRα	Healthy 3	Non gut-homing cells	Female	26		Healthy control	Healthy control						0.06									healthy control	C.albicans-reactive CD4 T
TRAV12-1*01_CVVKEGNTPLVF_TRAJ29*01	CVVKEGNTPLVF	TRAV12-1*01	TRAJ29*01	5	TCRα	Healthy 3	Non gut-homing cells	Female	26		Healthy control	Healthy control						0.047									healthy control	C.tropicalis-reactive CD4 T
TRAV38-1*01_CAFTNTGNQFYF_TRAJ49*01	CAFTNTGNQFYF	TRAV38-1*01	TRAJ49*01	4	TCRα	Healthy 3	Non gut-homing cells	Female	26		Healthy control	Healthy control						0.071									healthy control	S.cerevisiae-reactive CD4 T
TRAV9-2*01_CALSDSNYQLIW_TRAJ33*01	CALSDSNYQLIW	TRAV9-2*01	TRAJ33*01	3	TCRα	Healthy 3	Non gut-homing cells	Female	26		Healthy control	Healthy control						0.16									healthy control	C.albicans-reactive CD4 T
TRAV9-2*01_CALSDNTDKLIF_TRAJ34*01	CALSDNTDKLIF	TRAV9-2*01	TRAJ34*01	3	TCRα	Healthy 3	Non gut-homing cells	Female	26		Healthy control	Healthy control						0.079									Crohn's disease	S.cerevisiae-reactive CD4 T
TRAV9-2*01_CALNTGGFKTIF_TRAJ9*01	CALNTGGFKTIF	TRAV9-2*01	TRAJ9*01	5	TCRα	Healthy 3	Non gut-homing cells	Female	26		Healthy control	Healthy control						0.112									healthy control	C.tropicalis-reactive CD4 T
TRAV9-2*01_CALNFGNEKLTF_TRAJ48*01	CALNFGNEKLTF	TRAV9-2*01	TRAJ48*01	3	TCRα	Healthy 3	Non gut-homing cells	Female	26		Healthy control	Healthy control						0.127									Crohn's disease	S.cerevisiae-reactive CD4 T
TRAV41*01_CAVNFGNEKLTF_TRAJ48*01	CAVNFGNEKLTF	TRAV41*01	TRAJ48*01	3	TCRα	Healthy 3	Non gut-homing cells	Female	26		Healthy control	Healthy control						0.039									healthy control	C.albicans-reactive CD4 T, C.tropicalis-reactive CD4 T
TRAV8-4*01_CAVSGGFQKLVF_TRAJ8*01	CAVSGGFQKLVF	TRAV8-4*01	TRAJ8*01	3	TCRα	Healthy 3	Non gut-homing cells	Female	26		Healthy control	Healthy control						0.068									healthy control	C.tropicalis-reactive CD4 T
TRAV2*01_CAVGDSSYKLIF_TRAJ12*01	CAVGDSSYKLIF	TRAV2*01	TRAJ12*01	3	TCRα	Healthy 3	Non gut-homing cells	Female	26		Healthy control	Healthy control						0.04									healthy control	C.albicans-reactive CD4 T, C.tropicalis-reactive CD4 T
TRAV21*01_CAVDQAGTALIF_TRAJ15*01	CAVDQAGTALIF	TRAV21*01	TRAJ15*01	3	TCRα	Healthy 3	Non gut-homing cells	Female	26		Healthy control	Healthy control						0.058									Crohn's disease	C.albicans-reactive CD4 T
TRAV22*01_CAVEPNTDKLIF_TRAJ34*01	CAVEPNTDKLIF	TRAV22*01	TRAJ34*01	3	TCRα	Healthy 3	Non gut-homing cells	Female	26		Healthy control	Healthy control						0.062									healthy control	C.tropicalis-reactive CD4 T
TRAV21*01_CAVSKGNTPLVF_TRAJ29*01	CAVSKGNTPLVF	TRAV21*01	TRAJ29*01	3	TCRα	Healthy 3	Non gut-homing cells	Female	26		Healthy control	Healthy control						0.04									healthy control	S.cerevisiae-reactive CD4 T
TRAV8-4*01_CAVSDNTDKLIF_TRAJ34*01	CAVSDNTDKLIF	TRAV8-4*01	TRAJ34*01	3	TCRα	Healthy 3	Non gut-homing cells	Female	26		Healthy control	Healthy control						0.062									Crohn's disease	C.tropicalis-reactive CD4 T
TRAV3*01_CAVRANDYKLSF_TRAJ20*01	CAVRANDYKLSF	TRAV3*01	TRAJ20*01	3	TCRα	Healthy 3	Non gut-homing cells	Female	26		Healthy control	Healthy control						0.04									Crohn's disease	C.tropicalis-reactive CD4 T
TRAV17*01_CAGGTSYGKLTF_TRAJ52*01	CAGGTSYGKLTF	TRAV17*01	TRAJ52*01	3	TCRα	Healthy 3	Non gut-homing cells	Female	26		Healthy control	Healthy control						0.041									Crohn's disease	C.tropicalis-reactive CD4 T
TRAV35*01_CAGPYNNNDMRF_TRAJ43*01	CAGPYNNNDMRF	TRAV35*01	TRAJ43*01	3	TCRα	Healthy 3	Non gut-homing cells	Female	26		Healthy control	Healthy control						0.065									healthy control	C.tropicalis-reactive CD4 T
TRAV17*01_CATDANTDKLIF_TRAJ34*01	CATDANTDKLIF	TRAV17*01	TRAJ34*01	5	TCRα	Healthy 3	Non gut-homing cells	Female	26		Healthy control	Healthy control						0.06									healthy control	C.tropicalis-reactive CD4 T, S.cerevisiae-reactive CD4 T
TRAV17*01_CATDGGGFKTIF_TRAJ9*01	CATDGGGFKTIF	TRAV17*01	TRAJ9*01	3	TCRα	Healthy 3	Non gut-homing cells	Female	26		Healthy control	Healthy control						0.104									healthy control	C.tropicalis-reactive CD4 T
TRAV12-2*01_CAVNFGNEKLTF_TRAJ48*01	CAVNFGNEKLTF	TRAV12-2*01	TRAJ48*01	3	TCRα	Healthy 3	Non gut-homing cells	Female	26		Healthy control	Healthy control						0.069	4.559	1.455e-05	CA..FGNEKLTF						healthy control	S.cerevisiae-reactive CD4 T
TRAV12-2*01_CAVKGGGFKTIF_TRAJ9*01	CAVKGGGFKTIF	TRAV12-2*01	TRAJ9*01	3	TCRα	Healthy 3	Non gut-homing cells	Female	26		Healthy control	Healthy control						0.094									healthy control	C.albicans-reactive CD4 T
TRAV13-1*01_CAALGGNNRLAF_TRAJ7*01	CAALGGNNRLAF	TRAV13-1*01	TRAJ7*01	3	TCRα	Healthy 3	Non gut-homing cells	Female	26		Healthy control	Healthy control						0.036									healthy control	C.albicans-reactive CD4 T, S.cerevisiae-reactive CD4 T
TRAV25*01_CAGGGSQGNLIF_TRAJ42*01	CAGGGSQGNLIF	TRAV25*01	TRAJ42*01	3	TCRα	Healthy 3	Non gut-homing cells	Female	26		Healthy control	Healthy control	GILGLVFTL	Matrix protein 1 (M1)	Influenza A virus	Viral	HLA-A*02	0.249									healthy control	C.tropicalis-reactive CD4 T
TRAV27*01_CAGNNAGNMLTF_TRAJ39*01	CAGNNAGNMLTF	TRAV27*01	TRAJ39*01	3	TCRα	Healthy 3	Non gut-homing cells	Female	26		Healthy control	Healthy control						0.112									healthy control	S.cerevisiae-reactive CD4 T
TRAV12-3*01_CAMKAAGNKLTF_TRAJ17*01	CAMKAAGNKLTF	TRAV12-3*01	TRAJ17*01	3	TCRα	Healthy 3	Non gut-homing cells	Female	26		Healthy control	Healthy control						0.106									healthy control	C.tropicalis-reactive CD4 T
TRAV26-1*01_CIVTGGGNKLTF_TRAJ10*01	CIVTGGGNKLTF	TRAV26-1*01	TRAJ10*01	3	TCRα	Healthy 3	Non gut-homing cells	Female	26		Healthy control	Healthy control						0.057									healthy control	C.tropicalis-reactive CD4 T
TRAV12-1*01_CVVNNFNKFYF_TRAJ21*01	CVVNNFNKFYF	TRAV12-1*01	TRAJ21*01	3	TCRα	Healthy 3	Non gut-homing cells	Female	26		Healthy control	Healthy control						0.059									healthy control	S.cerevisiae-reactive CD4 T
TRAV12-1*01_CVVKGFQKLVF_TRAJ8*01	CVVKGFQKLVF	TRAV12-1*01	TRAJ8*01	3	TCRα	Healthy 3	Non gut-homing cells	Female	26		Healthy control	Healthy control						0.068									healthy control	C.tropicalis-reactive CD4 T
TRAV41*01_CAVGGAQKLVF_TRAJ54*01	CAVGGAQKLVF	TRAV41*01	TRAJ54*01	3	TCRα	Healthy 3	Non gut-homing cells	Female	26		Healthy control	Healthy control						0.071									healthy control	S.cerevisiae-reactive CD4 T
TRAV21*01_CAVDNTDKLIF_TRAJ34*01	CAVDNTDKLIF	TRAV21*01	TRAJ34*01	3	TCRα	Healthy 3	Non gut-homing cells	Female	26		Healthy control	Healthy control						0.036									healthy control	C.tropicalis-reactive CD4 T
TRAV21*01_CAASGNTPLVF_TRAJ29*01	CAASGNTPLVF	TRAV21*01	TRAJ29*01	3	TCRα	Healthy 3	Non gut-homing cells	Female	26		Healthy control	Healthy control						0.094									healthy control	S.cerevisiae-reactive CD4 T
TRAV13-1*01_CAATGRRALTF_TRAJ5*01	CAATGRRALTF	TRAV13-1*01	TRAJ5*01	3	TCRα	Healthy 3	Non gut-homing cells	Female	26		Healthy control	Healthy control						0.076									healthy control	C.albicans-reactive CD4 T
TRAV13-2*01_CAENNFNKFYF_TRAJ21*01	CAENNFNKFYF	TRAV13-2*01	TRAJ21*01	3	TCRα	Healthy 3	Non gut-homing cells	Female	26		Healthy control	Healthy control						0.038									healthy control	C.tropicalis-reactive CD4 T
TRAV12-2*01_CAVNNARLMF_TRAJ31*01	CAVNNARLMF	TRAV12-2*01	TRAJ31*01	3	TCRα	Healthy 3	Non gut-homing cells	Female	26		Healthy control	Healthy control	ELAGIGILTV	Melanoma antigen recognized by T-cells 1-mutant (MART1-mutant),Melanoma antigen recognized by T-cells 1 (MART1)	Synthetic,Homo sapiens	Synthetic	HLA-A*0201	0.361									Crohn's disease	C.tropicalis-reactive CD4 T
TRAV9-2*01_CALSDRSGGSNYKLTF_TRAJ53*01	CALSDRSGGSNYKLTF	TRAV9-2*01	TRAJ53*01	2	TCRα	Healthy 3	Non gut-homing cells	Female	26		Healthy control	Healthy control						0.048									healthy control	C.tropicalis-reactive CD4 T
TRAV8-4*01_CAVSVDRGSTLGRLYF_TRAJ18*01	CAVSVDRGSTLGRLYF	TRAV8-4*01	TRAJ18*01	2	TCRα	Healthy 3	Non gut-homing cells	Female	26		Healthy control	Healthy control						0.058									healthy control	C.albicans-reactive CD4 T
TRAV12-2*01_CAVNMGYGGATNKLIF_TRAJ32*01	CAVNMGYGGATNKLIF	TRAV12-2*01	TRAJ32*01	2	TCRα	Healthy 3	Non gut-homing cells	Female	26		Healthy control	Healthy control						0.065									Crohn's disease	S.cerevisiae-reactive CD4 T
TRAV13-1*01_CAAIMYSGGGADGLTF_TRAJ45*01	CAAIMYSGGGADGLTF	TRAV13-1*01	TRAJ45*01	2	TCRα	Healthy 3	Non gut-homing cells	Female	26		Healthy control	Healthy control						0.087									healthy control	C.tropicalis-reactive CD4 T
TRAV12-1*01_CVVNAGGTSYGKLTF_TRAJ52*01	CVVNAGGTSYGKLTF	TRAV12-1*01	TRAJ52*01	2	TCRα	Healthy 3	Non gut-homing cells	Female	26		Healthy control	Healthy control						0.041									healthy control	C.albicans-reactive CD4 T, C.tropicalis-reactive CD4 T
TRAV38-1*01_CAFMKHAGNNRKLIW_TRAJ38*01	CAFMKHAGNNRKLIW	TRAV38-1*01	TRAJ38*01	2	TCRα	Healthy 3	Non gut-homing cells	Female	26		Healthy control	Healthy control						0.026					1.753	0.038			healthy control	C.tropicalis-reactive CD4 T
TRAV38-1*01_CAFMKRASGTYKYIF_TRAJ40*01	CAFMKRASGTYKYIF	TRAV38-1*01	TRAJ40*01	2	TCRα	Healthy 3	Non gut-homing cells	Female	26		Healthy control	Healthy control						0.028									healthy control	C.tropicalis-reactive CD4 T
TRAV38-1*01_CALGDYGGSQGNLIF_TRAJ42*01	CALGDYGGSQGNLIF	TRAV38-1*01	TRAJ42*01	2	TCRα	Healthy 3	Non gut-homing cells	Female	26		Healthy control	Healthy control						0.068									healthy control	C.tropicalis-reactive CD4 T
TRAV9-2*01_CALRGSGGSNYKLTF_TRAJ53*01	CALRGSGGSNYKLTF	TRAV9-2*01	TRAJ53*01	3	TCRα	Healthy 3	Non gut-homing cells	Female	26		Healthy control	Healthy control						0.056									healthy control	C.tropicalis-reactive CD4 T
TRAV22*01_CAVVHSGAGSYQLTF_TRAJ28*01	CAVVHSGAGSYQLTF	TRAV22*01	TRAJ28*01	2	TCRα	Healthy 3	Non gut-homing cells	Female	26		Healthy control	Healthy control						0.07									Crohn's disease	C.tropicalis-reactive CD4 T
TRAV21*01_CAVRPHSGGYQKVTF_TRAJ13*01	CAVRPHSGGYQKVTF	TRAV21*01	TRAJ13*01	2	TCRα	Healthy 3	Non gut-homing cells	Female	26		Healthy control	Healthy control						0.058									healthy control	C.tropicalis-reactive CD4 T
TRAV3*01_CAVRGLYSSASKIIF_TRAJ3*01	CAVRGLYSSASKIIF	TRAV3*01	TRAJ3*01	2	TCRα	Healthy 3	Non gut-homing cells	Female	26		Healthy control	Healthy control						0.064									Crohn's disease	C.tropicalis-reactive CD4 T, S.cerevisiae-reactive CD4 T
TRAV22*01_CAVSYSGAGSYQLTF_TRAJ28*01	CAVSYSGAGSYQLTF	TRAV22*01	TRAJ28*01	2	TCRα	Healthy 3	Non gut-homing cells	Female	26		Healthy control	Healthy control						0.12									healthy control	C.tropicalis-reactive CD4 T
TRAV13-1*01_CAASILTGGGNKLTF_TRAJ10*01	CAASILTGGGNKLTF	TRAV13-1*01	TRAJ10*01	2	TCRα	Healthy 3	Non gut-homing cells	Female	26		Healthy control	Healthy control						0.157									Crohn's disease	S.cerevisiae-reactive CD4 T
TRAV4*01_CLVGDKDTGRRALTF_TRAJ5*01	CLVGDKDTGRRALTF	TRAV4*01	TRAJ5*01	2	TCRα	Healthy 3	Non gut-homing cells	Female	26		Healthy control	Healthy control						0.032									healthy control	C.tropicalis-reactive CD4 T
TRAV26-2*01_CILRRSGGSNYKLTF_TRAJ53*01	CILRRSGGSNYKLTF	TRAV26-2*01	TRAJ53*01	2	TCRα	Healthy 3	Non gut-homing cells	Female	26		Healthy control	Healthy control						0.071									healthy control	C.tropicalis-reactive CD4 T
TRAV26-1*01_CIVRVAGNQGGKLIF_TRAJ23*01	CIVRVAGNQGGKLIF	TRAV26-1*01	TRAJ23*01	2	TCRα	Healthy 3	Non gut-homing cells	Female	26		Healthy control	Healthy control						0.184									healthy control	C.albicans-reactive CD4 T
TRAV26-1*01_CIVRVANQAGTALIF_TRAJ15*01	CIVRVANQAGTALIF	TRAV26-1*01	TRAJ15*01	2	TCRα	Healthy 3	Non gut-homing cells	Female	26		Healthy control	Healthy control						0.073									Crohn's disease	C.tropicalis-reactive CD4 T, S.cerevisiae-reactive CD4 T
TRAV8-2*01_CVVSDTSGTYKYIF_TRAJ40*01	CVVSDTSGTYKYIF	TRAV8-2*01	TRAJ40*01	2	TCRα	Healthy 3	Non gut-homing cells	Female	26		Healthy control	Healthy control						0.059									Crohn's disease	C.albicans-reactive CD4 T, C.tropicalis-reactive CD4 T, S.cerevisiae-reactive CD4 T
TRAV8-2*01_CVVSENNQGGKLIF_TRAJ23*01	CVVSENNQGGKLIF	TRAV8-2*01	TRAJ23*01	2	TCRα	Healthy 3	Non gut-homing cells	Female	26		Healthy control	Healthy control						0.053									Crohn's disease	C.tropicalis-reactive CD4 T
TRAV12-1*01_CVVTNAGNNRKLIW_TRAJ38*01	CVVTNAGNNRKLIW	TRAV12-1*01	TRAJ38*01	2	TCRα	Healthy 3	Non gut-homing cells	Female	26		Healthy control	Healthy control						0.075									healthy control	C.tropicalis-reactive CD4 T
TRAV12-1*01_CVVTVNTGGFKTIF_TRAJ9*01	CVVTVNTGGFKTIF	TRAV12-1*01	TRAJ9*01	2	TCRα	Healthy 3	Non gut-homing cells	Female	26		Healthy control	Healthy control						0.129									healthy control	C.albicans-reactive CD4 T
TRAV12-1*01_CVVTFTGGGNKLTF_TRAJ10*01	CVVTFTGGGNKLTF	TRAV12-1*01	TRAJ10*01	2	TCRα	Healthy 3	Non gut-homing cells	Female	26		Healthy control	Healthy control						0.07									Crohn's disease	C.tropicalis-reactive CD4 T
TRAV10*01_CVVSLQTGANNLFF_TRAJ36*01	CVVSLQTGANNLFF	TRAV10*01	TRAJ36*01	2	TCRα	Healthy 3	Non gut-homing cells	Female	26		Healthy control	Healthy control						0.047	12.5	0.017	CVVS[LR]QTGANNLFF						healthy control	C.tropicalis-reactive CD4 T
TRAV12-1*01_CVVNMNTGFQKLVF_TRAJ8*01	CVVNMNTGFQKLVF	TRAV12-1*01	TRAJ8*01	2	TCRα	Healthy 3	Non gut-homing cells	Female	26		Healthy control	Healthy control						0.118									healthy control	C.tropicalis-reactive CD4 T
TRAV38-1*01_CAFMKGTGANNLFF_TRAJ36*01	CAFMKGTGANNLFF	TRAV38-1*01	TRAJ36*01	2	TCRα	Healthy 3	Non gut-homing cells	Female	26		Healthy control	Healthy control						0.042									Crohn's disease	C.albicans-reactive CD4 T
TRAV9-2*01_CALPANQAGTALIF_TRAJ15*01	CALPANQAGTALIF	TRAV9-2*01	TRAJ15*01	3	TCRα	Healthy 3	Non gut-homing cells	Female	26		Healthy control	Healthy control						0.053									healthy control	C.tropicalis-reactive CD4 T
TRAV9-2*01_CALSVNTGGFKTIF_TRAJ9*01	CALSVNTGGFKTIF	TRAV9-2*01	TRAJ9*01	3	TCRα	Healthy 3	Non gut-homing cells	Female	26		Healthy control	Healthy control						0.041									healthy control	C.tropicalis-reactive CD4 T
TRAV19*01_CALSEVTNAGKSTF_TRAJ27*01	CALSEVTNAGKSTF	TRAV19*01	TRAJ27*01	2	TCRα	Healthy 3	Non gut-homing cells	Female	26		Healthy control	Healthy control						0.071									healthy control	S.cerevisiae-reactive CD4 T
TRAV9-2*01_CALNSGGSNYKLTF_TRAJ53*01	CALNSGGSNYKLTF	TRAV9-2*01	TRAJ53*01	2	TCRα	Healthy 3	Non gut-homing cells	Female	26		Healthy control	Healthy control						0.064									healthy control	S.cerevisiae-reactive CD4 T
TRAV21*01_CAVPFYNQGGKLIF_TRAJ23*01	CAVPFYNQGGKLIF	TRAV21*01	TRAJ23*01	2	TCRα	Healthy 3	Non gut-homing cells	Female	26		Healthy control	Healthy control						0.064					1.4	0.038	CAa[IP]FYNQGGKLIF		healthy control	C.tropicalis-reactive CD4 T
TRAV8-3*01_CAVGASGGYQKVTF_TRAJ13*01	CAVGASGGYQKVTF	TRAV8-3*01	TRAJ13*01	2	TCRα	Healthy 3	Non gut-homing cells	Female	26		Healthy control	Healthy control						0.071									Crohn's disease	C.albicans-reactive CD4 T
TRAV8-3*01_CAVGANNAGNMLTF_TRAJ39*01	CAVGANNAGNMLTF	TRAV8-3*01	TRAJ39*01	2	TCRα	Healthy 3	Non gut-homing cells	Female	26		Healthy control	Healthy control						0.098									healthy control	C.tropicalis-reactive CD4 T, S.cerevisiae-reactive CD4 T
TRAV2*01_CAVGDGGATNKLIF_TRAJ32*01	CAVGDGGATNKLIF	TRAV2*01	TRAJ32*01	2	TCRα	Healthy 3	Non gut-homing cells	Female	26		Healthy control	Healthy control						0.08									healthy control	S.cerevisiae-reactive CD4 T
TRAV2*01_CAVEEGNYGQNFVF_TRAJ26*01	CAVEEGNYGQNFVF	TRAV2*01	TRAJ26*01	2	TCRα	Healthy 3	Non gut-homing cells	Female	26		Healthy control	Healthy control						0.112									Crohn's disease	C.tropicalis-reactive CD4 T
TRAV8-4*01_CAVILTGGGNKLTF_TRAJ10*01	CAVILTGGGNKLTF	TRAV8-4*01	TRAJ10*01	2	TCRα	Healthy 3	Non gut-homing cells	Female	26		Healthy control	Healthy control						0.075									healthy control	S.cerevisiae-reactive CD4 T
TRAV8-6*01_CAVSVIQGAQKLVF_TRAJ54*01	CAVSVIQGAQKLVF	TRAV8-6*01	TRAJ54*01	2	TCRα	Healthy 3	Non gut-homing cells	Female	26		Healthy control	Healthy control						0.049									healthy control	S.cerevisiae-reactive CD4 T
TRAV8-4*01_CAVSGNTNAGKSTF_TRAJ27*01	CAVSGNTNAGKSTF	TRAV8-4*01	TRAJ27*01	2	TCRα	Healthy 3	Non gut-homing cells	Female	26		Healthy control	Healthy control						0.047									Crohn's disease	C.tropicalis-reactive CD4 T
TRAV8-6*01_CAVSDLWGAQKLVF_TRAJ54*01	CAVSDLWGAQKLVF	TRAV8-6*01	TRAJ54*01	2	TCRα	Healthy 3	Non gut-homing cells	Female	26		Healthy control	Healthy control						0.084									healthy control	C.tropicalis-reactive CD4 T
TRAV8-4*01_CAVSERSNDYKLSF_TRAJ20*01	CAVSERSNDYKLSF	TRAV8-4*01	TRAJ20*01	2	TCRα	Healthy 3	Non gut-homing cells	Female	26		Healthy control	Healthy control						0.035									Crohn's disease	C.tropicalis-reactive CD4 T
TRAV3*01_CAVRDSGGYQKVTF_TRAJ13*01	CAVRDSGGYQKVTF	TRAV3*01	TRAJ13*01	2	TCRα	Healthy 3	Non gut-homing cells	Female	26		Healthy control	Healthy control						0.063									healthy control	C.tropicalis-reactive CD4 T
TRAV21*01_CAVNSGGSNYKLTF_TRAJ53*01	CAVNSGGSNYKLTF	TRAV21*01	TRAJ53*01	2	TCRα	Healthy 3	Non gut-homing cells	Female	26		Healthy control	Healthy control						0.064									healthy control	C.tropicalis-reactive CD4 T
TRAV1-2*01_CAAYSGAGSYQLTF_TRAJ28*01	CAAYSGAGSYQLTF	TRAV1-2*01	TRAJ28*01	2	TCRα	Healthy 3	Non gut-homing cells	Female	26		Healthy control	Healthy control						0.035									Crohn's disease	C.albicans-reactive CD4 T, C.tropicalis-reactive CD4 T
TRAV17*01_CATDYGGATNKLIF_TRAJ32*01	CATDYGGATNKLIF	TRAV17*01	TRAJ32*01	2	TCRα	Healthy 3	Non gut-homing cells	Female	26		Healthy control	Healthy control						0.048									healthy control	S.cerevisiae-reactive CD4 T
TRAV13-1*01_CALGGGTSYGKLTF_TRAJ52*01	CALGGGTSYGKLTF	TRAV13-1*01	TRAJ52*01	2	TCRα	Healthy 3	Non gut-homing cells	Female	26		Healthy control	Healthy control						0.042									Crohn's disease	C.tropicalis-reactive CD4 T
TRAV8-1*01_CAVTLNQAGTALIF_TRAJ15*01	CAVTLNQAGTALIF	TRAV8-1*01	TRAJ15*01	2	TCRα	Healthy 3	Non gut-homing cells	Female	26		Healthy control	Healthy control						0.077									Crohn's disease	S.cerevisiae-reactive CD4 T
TRAV12-2*01_CAVNPSGGYQKVTF_TRAJ13*01	CAVNPSGGYQKVTF	TRAV12-2*01	TRAJ13*01	2	TCRα	Healthy 3	Non gut-homing cells	Female	26		Healthy control	Healthy control						0.071									healthy control	C.tropicalis-reactive CD4 T
TRAV8-1*01_CAVNANNAGNMLTF_TRAJ39*01	CAVNANNAGNMLTF	TRAV8-1*01	TRAJ39*01	3	TCRα	Healthy 3	Non gut-homing cells	Female	26		Healthy control	Healthy control						0.084									healthy control	C.tropicalis-reactive CD4 T
TRAV13-1*01_CAATFNTNAGKSTF_TRAJ27*01	CAATFNTNAGKSTF	TRAV13-1*01	TRAJ27*01	2	TCRα	Healthy 3	Non gut-homing cells	Female	26		Healthy control	Healthy control						0.04									Crohn's disease	S.cerevisiae-reactive CD4 T
TRAV13-1*01_CAASRPGGSYIPTF_TRAJ6*01	CAASRPGGSYIPTF	TRAV13-1*01	TRAJ6*01	2	TCRα	Healthy 3	Non gut-homing cells	Female	26		Healthy control	Healthy control						0.079									Crohn's disease	S.cerevisiae-reactive CD4 T
TRAV13-1*01_CAASTAGGGNKLTF_TRAJ10*01	CAASTAGGGNKLTF	TRAV13-1*01	TRAJ10*01	2	TCRα	Healthy 3	Non gut-homing cells	Female	26		Healthy control	Healthy control						0.047									healthy control	C.tropicalis-reactive CD4 T
TRAV4*01_CLVGGDTGGFKTIF_TRAJ9*01	CLVGGDTGGFKTIF	TRAV4*01	TRAJ9*01	2	TCRα	Healthy 3	Non gut-homing cells	Female	26		Healthy control	Healthy control						0.076									healthy control	C.albicans-reactive CD4 T
TRAV26-2*01_CILRGSNTGNQFYF_TRAJ49*01	CILRGSNTGNQFYF	TRAV26-2*01	TRAJ49*01	2	TCRα	Healthy 3	Non gut-homing cells	Female	26		Healthy control	Healthy control						0.036									healthy control	C.tropicalis-reactive CD4 T
TRAV26-1*01_CIVRGTNTGNQFYF_TRAJ49*01	CIVRGTNTGNQFYF	TRAV26-1*01	TRAJ49*01	2	TCRα	Healthy 3	Non gut-homing cells	Female	26		Healthy control	Healthy control						0.088									healthy control	C.tropicalis-reactive CD4 T
TRAV12-1*01_CVVPNNAGNMLTF_TRAJ39*01	CVVPNNAGNMLTF	TRAV12-1*01	TRAJ39*01	2	TCRα	Healthy 3	Non gut-homing cells	Female	26		Healthy control	Healthy control						0.155									healthy control	S.cerevisiae-reactive CD4 T
TRAV12-1*01_CVVNPGNFNKFYF_TRAJ21*01	CVVNPGNFNKFYF	TRAV12-1*01	TRAJ21*01	2	TCRα	Healthy 3	Non gut-homing cells	Female	26		Healthy control	Healthy control						0.066									Crohn's disease	S.cerevisiae-reactive CD4 T
TRAV12-1*01_CVVKGAAGNKLTF_TRAJ17*01	CVVKGAAGNKLTF	TRAV12-1*01	TRAJ17*01	2	TCRα	Healthy 3	Non gut-homing cells	Female	26		Healthy control	Healthy control						0.047									healthy control	S.cerevisiae-reactive CD4 T
TRAV9-2*01_CALVNTGFQKLVF_TRAJ8*01	CALVNTGFQKLVF	TRAV9-2*01	TRAJ8*01	2	TCRα	Healthy 3	Non gut-homing cells	Female	26		Healthy control	Healthy control						0.053									healthy control	S.cerevisiae-reactive CD4 T
TRAV16*01_CALTTSGTYKYIF_TRAJ40*01	CALTTSGTYKYIF	TRAV16*01	TRAJ40*01	3	TCRα	Healthy 3	Non gut-homing cells	Female	26		Healthy control	Healthy control						0.053									Crohn's disease	S.cerevisiae-reactive CD4 T
TRAV9-2*01_CALSGAGSYQLTF_TRAJ28*01	CALSGAGSYQLTF	TRAV9-2*01	TRAJ28*01	2	TCRα	Healthy 3	Non gut-homing cells	Female	26		Healthy control	Healthy control						0.064									healthy control	C.tropicalis-reactive CD4 T
TRAV16*01_CALLIQGAQKLVF_TRAJ54*01	CALLIQGAQKLVF	TRAV16*01	TRAJ54*01	2	TCRα	Healthy 3	Non gut-homing cells	Female	26		Healthy control	Healthy control						0.071									healthy control	C.tropicalis-reactive CD4 T
TRAV9-2*01_CALYGGSQGNLIF_TRAJ42*01	CALYGGSQGNLIF	TRAV9-2*01	TRAJ42*01	2	TCRα	Healthy 3	Non gut-homing cells	Female	26		Healthy control	Healthy control						0.038									healthy control	C.tropicalis-reactive CD4 T
TRAV9-2*01_CALTNTGGFKTIF_TRAJ9*01	CALTNTGGFKTIF	TRAV9-2*01	TRAJ9*01	2	TCRα	Healthy 3	Non gut-homing cells	Female	26		Healthy control	Healthy control						0.035									healthy control	C.albicans-reactive CD4 T, C.tropicalis-reactive CD4 T
TRAV9-2*01_CALSAQGAQKLVF_TRAJ54*01	CALSAQGAQKLVF	TRAV9-2*01	TRAJ54*01	2	TCRα	Healthy 3	Non gut-homing cells	Female	26		Healthy control	Healthy control						0.041									healthy control	C.tropicalis-reactive CD4 T
TRAV19*01_CALRSNTGNQFYF_TRAJ49*01	CALRSNTGNQFYF	TRAV19*01	TRAJ49*01	2	TCRα	Healthy 3	Non gut-homing cells	Female	26		Healthy control	Healthy control						0.071									healthy control	C.albicans-reactive CD4 T
TRAV16*01_CALSGGAGNMLTF_TRAJ39*01	CALSGGAGNMLTF	TRAV16*01	TRAJ39*01	2	TCRα	Healthy 3	Non gut-homing cells	Female	26		Healthy control	Healthy control						0.064									Crohn's disease	S.cerevisiae-reactive CD4 T
TRAV21*01_CAVSGGGADGLTF_TRAJ45*01	CAVSGGGADGLTF	TRAV21*01	TRAJ45*01	2	TCRα	Healthy 3	Non gut-homing cells	Female	26		Healthy control	Healthy control						0.178									healthy control	C.tropicalis-reactive CD4 T
TRAV2*01_CAVSTGGGNKLTF_TRAJ10*01	CAVSTGGGNKLTF	TRAV2*01	TRAJ10*01	2	TCRα	Healthy 3	Non gut-homing cells	Female	26		Healthy control	Healthy control						0.056									Crohn's disease	C.tropicalis-reactive CD4 T
TRAV41*01_CAVYGGSQGNLIF_TRAJ42*01	CAVYGGSQGNLIF	TRAV41*01	TRAJ42*01	4	TCRα	Healthy 3	Non gut-homing cells	Female	26		Healthy control	Healthy control						0.08									healthy control	C.tropicalis-reactive CD4 T
TRAV21*01_CAVYQTGANNLFF_TRAJ36*01	CAVYQTGANNLFF	TRAV21*01	TRAJ36*01	2	TCRα	Healthy 3	Non gut-homing cells	Female	26		Healthy control	Healthy control						0.094									healthy control	C.tropicalis-reactive CD4 T
TRAV2*01_CAVRSGGYQKVTF_TRAJ13*01	CAVRSGGYQKVTF	TRAV2*01	TRAJ13*01	2	TCRα	Healthy 3	Non gut-homing cells	Female	26		Healthy control	Healthy control						0.054									healthy control	C.tropicalis-reactive CD4 T
TRAV21*01_CAVRPSGTYKYIF_TRAJ40*01	CAVRPSGTYKYIF	TRAV21*01	TRAJ40*01	2	TCRα	Healthy 3	Non gut-homing cells	Female	26		Healthy control	Healthy control						0.187									Crohn's disease	C.albicans-reactive CD4 T
TRAV8-6*01_CAVRGTGRRALTF_TRAJ5*01	CAVRGTGRRALTF	TRAV8-6*01	TRAJ5*01	2	TCRα	Healthy 3	Non gut-homing cells	Female	26		Healthy control	Healthy control						0.059									healthy control	S.cerevisiae-reactive CD4 T
TRAV20*01_CAVQARGNNRLAF_TRAJ7*01	CAVQARGNNRLAF	TRAV20*01	TRAJ7*01	2	TCRα	Healthy 3	Non gut-homing cells	Female	26		Healthy control	Healthy control						0.146									healthy control	C.tropicalis-reactive CD4 T
TRAV20*01_CAVQGGSNYKLTF_TRAJ53*01	CAVQGGSNYKLTF	TRAV20*01	TRAJ53*01	2	TCRα	Healthy 3	Non gut-homing cells	Female	26		Healthy control	Healthy control						0.043									Crohn's disease	C.tropicalis-reactive CD4 T, S.cerevisiae-reactive CD4 T
TRAV8-3*01_CAVGANQGGKLIF_TRAJ23*01	CAVGANQGGKLIF	TRAV8-3*01	TRAJ23*01	2	TCRα	Healthy 3	Non gut-homing cells	Female	26		Healthy control	Healthy control						0.15									Crohn's disease	C.albicans-reactive CD4 T
TRAV8-3*01_CAVGARGNNRLAF_TRAJ7*01	CAVGARGNNRLAF	TRAV8-3*01	TRAJ7*01	2	TCRα	Healthy 3	Non gut-homing cells	Female	26		Healthy control	Healthy control						0.173	5.926	0.015	CAVGa.GNNRLAF	4	0.68	0.041	CAVGA.GNNRLAF	2	Crohn's disease	C.tropicalis-reactive CD4 T, S.cerevisiae-reactive CD4 T
TRAV8-3*01_CAVGARNTDKLIF_TRAJ34*01	CAVGARNTDKLIF	TRAV8-3*01	TRAJ34*01	2	TCRα	Healthy 3	Non gut-homing cells	Female	26		Healthy control	Healthy control						0.117									Crohn's disease	C.albicans-reactive CD4 T
TRAV8-3*01_CAVGNTGGFKTIF_TRAJ9*01	CAVGNTGGFKTIF	TRAV8-3*01	TRAJ9*01	4	TCRα	Healthy 3	Non gut-homing cells	Female	26		Healthy control	Healthy control						0.084									healthy control	S.cerevisiae-reactive CD4 T
TRAV21*01_CAVGGGATNKLIF_TRAJ32*01	CAVGGGATNKLIF	TRAV21*01	TRAJ32*01	2	TCRα	Healthy 3	Non gut-homing cells	Female	26		Healthy control	Healthy control						0.034									healthy control	C.tropicalis-reactive CD4 T
TRAV2*01_CAVGEAAGNKLTF_TRAJ17*01	CAVGEAAGNKLTF	TRAV2*01	TRAJ17*01	2	TCRα	Healthy 3	Non gut-homing cells	Female	26		Healthy control	Healthy control						0.048									Crohn's disease	S.cerevisiae-reactive CD4 T
TRAV2*01_CAVEDRNTDKLIF_TRAJ34*01	CAVEDRNTDKLIF	TRAV2*01	TRAJ34*01	3	TCRα	Healthy 3	Non gut-homing cells	Female	26		Healthy control	Healthy control						0.071	4.211	0.004	CAVE[DE].NTDKLIF						healthy control	S.cerevisiae-reactive CD4 T
TRAV2*01_CAVEDGNDYKLSF_TRAJ20*01	CAVEDGNDYKLSF	TRAV2*01	TRAJ20*01	2	TCRα	Healthy 3	Non gut-homing cells	Female	26		Healthy control	Healthy control	YLVALGINAV	NS3-Mutant,K1Y	Synthetic,Hepatitis C virus	Synthetic	HLA-A*0201	0.296									healthy control	C.tropicalis-reactive CD4 T
TRAV2*01_CAVEDNNTDKLIF_TRAJ34*01	CAVEDNNTDKLIF	TRAV2*01	TRAJ34*01	2	TCRα	Healthy 3	Non gut-homing cells	Female	26		Healthy control	Healthy control						0.112									healthy control	C.tropicalis-reactive CD4 T, S.cerevisiae-reactive CD4 T
TRAV21*01_CAVTRNAGNMLTF_TRAJ39*01	CAVTRNAGNMLTF	TRAV21*01	TRAJ39*01	2	TCRα	Healthy 3	Non gut-homing cells	Female	26		Healthy control	Healthy control						0.076									healthy control	C.tropicalis-reactive CD4 T
TRAV8-4*01_CAVTSNTGNQFYF_TRAJ49*01	CAVTSNTGNQFYF	TRAV8-4*01	TRAJ49*01	2	TCRα	Healthy 3	Non gut-homing cells	Female	26		Healthy control	Healthy control						0.04									healthy control	C.tropicalis-reactive CD4 T
TRAV8-4*01_CAVSGGSNYKLTF_TRAJ53*01	CAVSGGSNYKLTF	TRAV8-4*01	TRAJ53*01	2	TCRα	Healthy 3	Non gut-homing cells	Female	26		Healthy control	Healthy control						0.042									healthy control	S.cerevisiae-reactive CD4 T
TRAV8-4*01_CAVSGSSASKIIF_TRAJ3*01	CAVSGSSASKIIF	TRAV8-4*01	TRAJ3*01	2	TCRα	Healthy 3	Non gut-homing cells	Female	26		Healthy control	Healthy control						0.07									Crohn's disease	C.albicans-reactive CD4 T
TRAV8-6*01_CAVSETGGFKTIF_TRAJ9*01	CAVSETGGFKTIF	TRAV8-6*01	TRAJ9*01	2	TCRα	Healthy 3	Non gut-homing cells	Female	26		Healthy control	Healthy control						0.072									Crohn's disease	C.tropicalis-reactive CD4 T, S.cerevisiae-reactive CD4 T
TRAV8-6*01_CAALNTGFQKLVF_TRAJ8*01	CAALNTGFQKLVF	TRAV8-6*01	TRAJ8*01	2	TCRα	Healthy 3	Non gut-homing cells	Female	26		Healthy control	Healthy control						0.041									healthy control	S.cerevisiae-reactive CD4 T
TRAV21*01_CAADTGTASKLTF_TRAJ44*01	CAADTGTASKLTF	TRAV21*01	TRAJ44*01	2	TCRα	Healthy 3	Non gut-homing cells	Female	26		Healthy control	Healthy control						0.039									Crohn's disease	C.albicans-reactive CD4 T, C.tropicalis-reactive CD4 T, S.cerevisiae-reactive CD4 T
TRAV35*01_CAGHGGSQGNLIF_TRAJ42*01	CAGHGGSQGNLIF	TRAV35*01	TRAJ42*01	2	TCRα	Healthy 3	Non gut-homing cells	Female	26		Healthy control	Healthy control	GILGFVFTL	Matrix protein 1 (M1)	Influenza A virus	Viral	HLA-A*0201	0.204									healthy control	C.tropicalis-reactive CD4 T
TRAV17*01_CATVPSNDYKLSF_TRAJ20*01	CATVPSNDYKLSF	TRAV17*01	TRAJ20*01	2	TCRα	Healthy 3	Non gut-homing cells	Female	26		Healthy control	Healthy control						0.056									Crohn's disease	C.tropicalis-reactive CD4 T
TRAV17*01_CATVNTGGFKTIF_TRAJ9*01	CATVNTGGFKTIF	TRAV17*01	TRAJ9*01	2	TCRα	Healthy 3	Non gut-homing cells	Female	26		Healthy control	Healthy control						0.072									healthy control	S.cerevisiae-reactive CD4 T
TRAV17*01_CATDSQGAQKLVF_TRAJ54*01	CATDSQGAQKLVF	TRAV17*01	TRAJ54*01	2	TCRα	Healthy 3	Non gut-homing cells	Female	26		Healthy control	Healthy control						0.145									healthy control	C.tropicalis-reactive CD4 T
TRAV17*01_CATDARGAQKLVF_TRAJ54*01	CATDARGAQKLVF	TRAV17*01	TRAJ54*01	3	TCRα	Healthy 3	Non gut-homing cells	Female	26		Healthy control	Healthy control						0.114									healthy control	S.cerevisiae-reactive CD4 T
TRAV12-2*01_CAPSGGSNYKLTF_TRAJ53*01	CAPSGGSNYKLTF	TRAV12-2*01	TRAJ53*01	2	TCRα	Healthy 3	Non gut-homing cells	Female	26		Healthy control	Healthy control						0.038									healthy control	C.tropicalis-reactive CD4 T
TRAV12-2*01_CAVVNTGGFKTIF_TRAJ9*01	CAVVNTGGFKTIF	TRAV12-2*01	TRAJ9*01	2	TCRα	Healthy 3	Non gut-homing cells	Female	26		Healthy control	Healthy control						0.143									healthy control	S.cerevisiae-reactive CD4 T
TRAV12-2*01_CAVEDTGGFKTIF_TRAJ9*01	CAVEDTGGFKTIF	TRAV12-2*01	TRAJ9*01	2	TCRα	Healthy 3	Non gut-homing cells	Female	26		Healthy control	Healthy control						0.13									healthy control	C.tropicalis-reactive CD4 T
TRAV13-1*01_CAATPSGNTPLVF_TRAJ29*01	CAATPSGNTPLVF	TRAV13-1*01	TRAJ29*01	3	TCRα	Healthy 3	Non gut-homing cells	Female	26		Healthy control	Healthy control						0.034									healthy control	S.cerevisiae-reactive CD4 T
TRAV13-1*01_CAASIGGTYKYIF_TRAJ40*01	CAASIGGTYKYIF	TRAV13-1*01	TRAJ40*01	2	TCRα	Healthy 3	Non gut-homing cells	Female	26		Healthy control	Healthy control						0.053									Crohn's disease	C.albicans-reactive CD4 T
TRAV13-1*01_CAASTTGGFKTIF_TRAJ9*01	CAASTTGGFKTIF	TRAV13-1*01	TRAJ9*01	4	TCRα	Healthy 3	Non gut-homing cells	Female	26		Healthy control	Healthy control						0.107									healthy control	C.tropicalis-reactive CD4 T
TRAV13-1*01_CAASRNQGGKLIF_TRAJ23*01	CAASRNQGGKLIF	TRAV13-1*01	TRAJ23*01	2	TCRα	Healthy 3	Non gut-homing cells	Female	26		Healthy control	Healthy control						0.088									healthy control	S.cerevisiae-reactive CD4 T
TRAV27*01_CAGEGTGGFKTIF_TRAJ9*01	CAGEGTGGFKTIF	TRAV27*01	TRAJ9*01	2	TCRα	Healthy 3	Non gut-homing cells	Female	26		Healthy control	Healthy control						0.061									Crohn's disease	C.tropicalis-reactive CD4 T
TRAV13-2*01_CAETLYNNNDMRF_TRAJ43*01	CAETLYNNNDMRF	TRAV13-2*01	TRAJ43*01	2	TCRα	Healthy 3	Non gut-homing cells	Female	26		Healthy control	Healthy control						0.035									healthy control	C.albicans-reactive CD4 T
TRAV12-3*01_CAMSAGNFNKFYF_TRAJ21*01	CAMSAGNFNKFYF	TRAV12-3*01	TRAJ21*01	2	TCRα	Healthy 3	Non gut-homing cells	Female	26		Healthy control	Healthy control						0.069									healthy control	C.tropicalis-reactive CD4 T
TRAV12-3*01_CAMSRGSNYKLTF_TRAJ53*01	CAMSRGSNYKLTF	TRAV12-3*01	TRAJ53*01	2	TCRα	Healthy 3	Non gut-homing cells	Female	26		Healthy control	Healthy control						0.032									healthy control	C.tropicalis-reactive CD4 T, S.cerevisiae-reactive CD4 T
TRAV26-2*01_CILRGNAGNMLTF_TRAJ39*01	CILRGNAGNMLTF	TRAV26-2*01	TRAJ39*01	2	TCRα	Healthy 3	Non gut-homing cells	Female	26		Healthy control	Healthy control						0.064									Crohn's disease	C.albicans-reactive CD4 T
TRAV26-1*01_CIVRTSGTYKYIF_TRAJ40*01	CIVRTSGTYKYIF	TRAV26-1*01	TRAJ40*01	2	TCRα	Healthy 3	Non gut-homing cells	Female	26		Healthy control	Healthy control						0.067									healthy control	C.tropicalis-reactive CD4 T
TRAV8-2*01_CVVSLNNNDMRF_TRAJ43*01	CVVSLNNNDMRF	TRAV8-2*01	TRAJ43*01	2	TCRα	Healthy 3	Non gut-homing cells	Female	26		Healthy control	Healthy control						0.1									healthy control	C.tropicalis-reactive CD4 T
TRAV12-1*01_CVVSPGANNLFF_TRAJ36*01	CVVSPGANNLFF	TRAV12-1*01	TRAJ36*01	2	TCRα	Healthy 3	Non gut-homing cells	Female	26		Healthy control	Healthy control						0.16									healthy control	C.tropicalis-reactive CD4 T
TRAV10*01_CVVSAGFQKLVF_TRAJ8*01	CVVSAGFQKLVF	TRAV10*01	TRAJ8*01	4	TCRα	Healthy 3	Non gut-homing cells	Female	26		Healthy control	Healthy control						0.056									Crohn's disease patient, healthy control	C.albicans-reactive CD4 T
TRAV12-1*01_CVVNTGTYKYIF_TRAJ40*01	CVVNTGTYKYIF	TRAV12-1*01	TRAJ40*01	2	TCRα	Healthy 3	Non gut-homing cells	Female	26		Healthy control	Healthy control						0.092									Crohn's disease	C.tropicalis-reactive CD4 T, S.cerevisiae-reactive CD4 T
TRAV38-1*01_CAFTSGTYKYIF_TRAJ40*01	CAFTSGTYKYIF	TRAV38-1*01	TRAJ40*01	2	TCRα	Healthy 3	Non gut-homing cells	Female	26		Healthy control	Healthy control						0.098									healthy control	C.albicans-reactive CD4 T
TRAV9-2*01_CALSQGAQKLVF_TRAJ54*01	CALSQGAQKLVF	TRAV9-2*01	TRAJ54*01	2	TCRα	Healthy 3	Non gut-homing cells	Female	26		Healthy control	Healthy control						0.107									Crohn's disease	S.cerevisiae-reactive CD4 T
TRAV41*01_CAVRGSNYKLTF_TRAJ53*01	CAVRGSNYKLTF	TRAV41*01	TRAJ53*01	2	TCRα	Healthy 3	Non gut-homing cells	Female	26		Healthy control	Healthy control						0.065									healthy control	S.cerevisiae-reactive CD4 T
TRAV41*01_CAVTGTASKLTF_TRAJ44*01	CAVTGTASKLTF	TRAV41*01	TRAJ44*01	2	TCRα	Healthy 3	Non gut-homing cells	Female	26		Healthy control	Healthy control						0.038									healthy control	C.tropicalis-reactive CD4 T
TRAV8-3*01_CAVGAGGQKLLF_TRAJ16*01	CAVGAGGQKLLF	TRAV8-3*01	TRAJ16*01	2	TCRα	Healthy 3	Non gut-homing cells	Female	26		Healthy control	Healthy control						0.036									healthy control	S.cerevisiae-reactive CD4 T
TRAV8-3*01_CAVGAGDDKIIF_TRAJ30*01	CAVGAGDDKIIF	TRAV8-3*01	TRAJ30*01	4	TCRα	Healthy 3	Non gut-homing cells	Female	26		Healthy control	Healthy control						0.11									Crohn's disease	S.cerevisiae-reactive CD4 T
TRAV8-3*01_CAVGADGQKLLF_TRAJ16*01	CAVGADGQKLLF	TRAV8-3*01	TRAJ16*01	2	TCRα	Healthy 3	Non gut-homing cells	Female	26		Healthy control	Healthy control						0.118									healthy control	S.cerevisiae-reactive CD4 T
TRAV8-3*01_CAVGYGNNRLAF_TRAJ7*01	CAVGYGNNRLAF	TRAV8-3*01	TRAJ7*01	2	TCRα	Healthy 3	Non gut-homing cells	Female	26		Healthy control	Healthy control						0.067									Crohn's disease	C.tropicalis-reactive CD4 T
TRAV2*01_CAVGGGSYIPTF_TRAJ6*01	CAVGGGSYIPTF	TRAV2*01	TRAJ6*01	2	TCRα	Healthy 3	Non gut-homing cells	Female	26		Healthy control	Healthy control						0.07									Crohn's disease	C.tropicalis-reactive CD4 T
TRAV2*01_CAVDTGGFKTIF_TRAJ9*01	CAVDTGGFKTIF	TRAV2*01	TRAJ9*01	2	TCRα	Healthy 3	Non gut-homing cells	Female	26		Healthy control	Healthy control						0.179									healthy control	C.albicans-reactive CD4 T, C.tropicalis-reactive CD4 T
TRAV8-4*01_CAVSDNGQKLLF_TRAJ16*01	CAVSDNGQKLLF	TRAV8-4*01	TRAJ16*01	2	TCRα	Healthy 3	Non gut-homing cells	Female	26		Healthy control	Healthy control						0.196									healthy control	C.tropicalis-reactive CD4 T
TRAV8-4*01_CAVSERDDKIIF_TRAJ30*01	CAVSERDDKIIF	TRAV8-4*01	TRAJ30*01	3	TCRα	Healthy 3	Non gut-homing cells	Female	26		Healthy control	Healthy control						0.058									Crohn's disease	S.cerevisiae-reactive CD4 T
TRAV21*01_CAVRGSQGNLIF_TRAJ42*01	CAVRGSQGNLIF	TRAV21*01	TRAJ42*01	2	TCRα	Healthy 3	Non gut-homing cells	Female	26		Healthy control	Healthy control	GILGFVFTL	Matrix protein 1 (M1)	Influenza A virus	Viral	HLA-A*0201	0.224									healthy control	S.cerevisiae-reactive CD4 T
TRAV35*01_CAGSSGTYKYIF_TRAJ40*01	CAGSSGTYKYIF	TRAV35*01	TRAJ40*01	2	TCRα	Healthy 3	Non gut-homing cells	Female	26		Healthy control	Healthy control						0.057									healthy control	S.cerevisiae-reactive CD4 T
TRAV39*01_CAVDLGAQKLVF_TRAJ54*01	CAVDLGAQKLVF	TRAV39*01	TRAJ54*01	2	TCRα	Healthy 3	Non gut-homing cells	Female	26		Healthy control	Healthy control						0.102									healthy control	S.cerevisiae-reactive CD4 T
TRAV12-2*01_CAVTGNNRKLIW_TRAJ38*01	CAVTGNNRKLIW	TRAV12-2*01	TRAJ38*01	2	TCRα	Healthy 3	Non gut-homing cells	Female	26		Healthy control	Healthy control						0.044									Crohn's disease	S.cerevisiae-reactive CD4 T
TRAV12-2*01_CAVNNAGNMLTF_TRAJ39*01	CAVNNAGNMLTF	TRAV12-2*01	TRAJ39*01	2	TCRα	Healthy 3	Non gut-homing cells	Female	26		Healthy control	Healthy control						0.079									Crohn's disease	C.tropicalis-reactive CD4 T
TRAV12-2*01_CAVKRDGQKLLF_TRAJ16*01	CAVKRDGQKLLF	TRAV12-2*01	TRAJ16*01	2	TCRα	Healthy 3	Non gut-homing cells	Female	26		Healthy control	Healthy control						0.142									healthy control	C.tropicalis-reactive CD4 T
TRAV13-1*01_CAAMEYGNKLVF_TRAJ47*01	CAAMEYGNKLVF	TRAV13-1*01	TRAJ47*01	2	TCRα	Healthy 3	Non gut-homing cells	Female	26		Healthy control	Healthy control						0.047									Crohn's disease	S.cerevisiae-reactive CD4 T
TRAV13-1*01_CAASKSGNQFYF_TRAJ49*01	CAASKSGNQFYF	TRAV13-1*01	TRAJ49*01	2	TCRα	Healthy 3	Non gut-homing cells	Female	26		Healthy control	Healthy control						0.043									Crohn's disease	C.albicans-reactive CD4 T
TRAV13-1*01_CAATYNFNKFYF_TRAJ21*01	CAATYNFNKFYF	TRAV13-1*01	TRAJ21*01	2	TCRα	Healthy 3	Non gut-homing cells	Female	26		Healthy control	Healthy control						0.059									healthy control	C.tropicalis-reactive CD4 T
TRAV13-1*01_CAATPNDYKLSF_TRAJ20*01	CAATPNDYKLSF	TRAV13-1*01	TRAJ20*01	2	TCRα	Healthy 3	Non gut-homing cells	Female	26		Healthy control	Healthy control						0.09									healthy control	C.tropicalis-reactive CD4 T
TRAV25*01_CAGRNNNARLMF_TRAJ31*01	CAGRNNNARLMF	TRAV25*01	TRAJ31*01	4	TCRα	Healthy 3	Non gut-homing cells	Female	26		Healthy control	Healthy control						0.167									healthy control	C.tropicalis-reactive CD4 T
TRAV26-1*01_CIVRANDYKLSF_TRAJ20*01	CIVRANDYKLSF	TRAV26-1*01	TRAJ20*01	2	TCRα	Healthy 3	Non gut-homing cells	Female	26		Healthy control	Healthy control						0.063									healthy control	S.cerevisiae-reactive CD4 T
TRAV12-1*01_CVVNTGNQFYF_TRAJ49*01	CVVNTGNQFYF	TRAV12-1*01	TRAJ49*01	2	TCRα	Healthy 3	Non gut-homing cells	Female	26		Healthy control	Healthy control						0.133									Crohn's disease	S.cerevisiae-reactive CD4 T
TRAV9-2*01_CALTGFQKLVF_TRAJ8*01	CALTGFQKLVF	TRAV9-2*01	TRAJ8*01	2	TCRα	Healthy 3	Non gut-homing cells	Female	26		Healthy control	Healthy control						0.075									healthy control	C.tropicalis-reactive CD4 T
TRAV41*01_CAVRSGNQFYF_TRAJ49*01	CAVRSGNQFYF	TRAV41*01	TRAJ49*01	2	TCRα	Healthy 3	Non gut-homing cells	Female	26		Healthy control	Healthy control						0.041									healthy control	C.tropicalis-reactive CD4 T
TRAV2*01_CAVEDGQKLLF_TRAJ16*01	CAVEDGQKLLF	TRAV2*01	TRAJ16*01	2	TCRα	Healthy 3	Non gut-homing cells	Female	26		Healthy control	Healthy control						0.155									Crohn's disease patient, healthy control	C.tropicalis-reactive CD4 T, S.cerevisiae-reactive CD4 T
TRAV21*01_CAVNNNNDMRF_TRAJ43*01	CAVNNNNDMRF	TRAV21*01	TRAJ43*01	2	TCRα	Healthy 3	Non gut-homing cells	Female	26		Healthy control	Healthy control						0.132									healthy control	C.tropicalis-reactive CD4 T
TRAV2*01_CAVRRDDKIIF_TRAJ30*01	CAVRRDDKIIF	TRAV2*01	TRAJ30*01	2	TCRα	Healthy 3	Non gut-homing cells	Female	26		Healthy control	Healthy control						0.132									healthy control	C.tropicalis-reactive CD4 T
TRAV35*01_CAGQPGNQFYF_TRAJ49*01	CAGQPGNQFYF	TRAV35*01	TRAJ49*01	2	TCRα	Healthy 3	Non gut-homing cells	Female	26		Healthy control	Healthy control						0.066									healthy control	C.albicans-reactive CD4 T
TRAV17*01_CATGGNNRLAF_TRAJ7*01	CATGGNNRLAF	TRAV17*01	TRAJ7*01	3	TCRα	Healthy 3	Non gut-homing cells	Female	26		Healthy control	Healthy control						0.05									Crohn's disease	C.tropicalis-reactive CD4 T
TRAV17*01_CATENNARLMF_TRAJ31*01	CATENNARLMF	TRAV17*01	TRAJ31*01	2	TCRα	Healthy 3	Non gut-homing cells	Female	26		Healthy control	Healthy control						0.123									Crohn's disease patient, healthy control	C.tropicalis-reactive CD4 T, S.cerevisiae-reactive CD4 T
TRAV13-1*01_CAASISNQFYF_TRAJ49*01	CAASISNQFYF	TRAV13-1*01	TRAJ49*01	2	TCRα	Healthy 3	Non gut-homing cells	Female	26		Healthy control	Healthy control						0									healthy control	S.cerevisiae-reactive CD4 T
TRAV13-1*01_CAASPDYKLSF_TRAJ20*01	CAASPDYKLSF	TRAV13-1*01	TRAJ20*01	2	TCRα	Healthy 3	Non gut-homing cells	Female	26		Healthy control	Healthy control						0.064									healthy control	C.tropicalis-reactive CD4 T
TRAV12-3*01_CAIQGAQKLVF_TRAJ54*01	CAIQGAQKLVF	TRAV12-3*01	TRAJ54*01	2	TCRα	Healthy 3	Non gut-homing cells	Female	26		Healthy control	Healthy control						0.071									healthy control	C.tropicalis-reactive CD4 T
TRAV12-1*01_CVVNNARLMF_TRAJ31*01	CVVNNARLMF	TRAV12-1*01	TRAJ31*01	2	TCRα	Healthy 3	Non gut-homing cells	Female	26		Healthy control	Healthy control	ELAGIGILTV	Melanoma antigen recognized by T-cells 1-mutant (MART1-mutant),Melanoma antigen recognized by T-cells 1 (MART1)	Synthetic,Homo sapiens	Synthetic	HLA-A*0201	0.327									healthy control	C.albicans-reactive CD4 T, C.tropicalis-reactive CD4 T
TRAV19*01_CALNDYKLSF_TRAJ20*01	CALNDYKLSF	TRAV19*01	TRAJ20*01	2	TCRα	Healthy 3	Non gut-homing cells	Female	26		Healthy control	Healthy control						0.049									healthy control	C.albicans-reactive CD4 T
TRAV9-2*01_CALNTDKLIF_TRAJ34*01	CALNTDKLIF	TRAV9-2*01	TRAJ34*01	2	TCRα	Healthy 3	Non gut-homing cells	Female	26		Healthy control	Healthy control						0.042									Crohn's disease patient, healthy control	S.cerevisiae-reactive CD4 T
TRAV25*01_CAVTGNQFYF_TRAJ49*01	CAVTGNQFYF	TRAV25*01	TRAJ49*01	2	TCRα	Healthy 3	Non gut-homing cells	Female	26		Healthy control	Healthy control						0.036									healthy control	C.albicans-reactive CD4 T
TRAV25*01_CAGDDYKLSF_TRAJ20*01	CAGDDYKLSF	TRAV25*01	TRAJ20*01	2	TCRα	Healthy 3	Non gut-homing cells	Female	26		Healthy control	Healthy control						0.058									healthy control	C.tropicalis-reactive CD4 T
TRAV9-2*01_CALRANAGGTSYGKLTF_TRAJ52*01	CALRANAGGTSYGKLTF	TRAV9-2*01	TRAJ52*01	1	TCRα	Healthy 3	Non gut-homing cells	Female	26		Healthy control	Healthy control						0.076									Crohn's disease	S.cerevisiae-reactive CD4 T
TRAV26-2*01_CILRDVGGGTSYGKLTF_TRAJ52*01	CILRDVGGGTSYGKLTF	TRAV26-2*01	TRAJ52*01	1	TCRα	Healthy 3	Non gut-homing cells	Female	26		Healthy control	Healthy control						0.093									healthy control	C.albicans-reactive CD4 T
TRAV26-1*01_CIVRGNAGGTSYGKLTF_TRAJ52*01	CIVRGNAGGTSYGKLTF	TRAV26-1*01	TRAJ52*01	1	TCRα	Healthy 3	Non gut-homing cells	Female	26		Healthy control	Healthy control						0.072									Crohn's disease	C.tropicalis-reactive CD4 T, S.cerevisiae-reactive CD4 T
TRAV38-1*01_CAFMKRWGGSNYKLTF_TRAJ53*01	CAFMKRWGGSNYKLTF	TRAV38-1*01	TRAJ53*01	1	TCRα	Healthy 3	Non gut-homing cells	Female	26		Healthy control	Healthy control						0.056									Crohn's disease	C.albicans-reactive CD4 T
TRAV9-2*01_CALTRNSGGSNYKLTF_TRAJ53*01	CALTRNSGGSNYKLTF	TRAV9-2*01	TRAJ53*01	1	TCRα	Healthy 3	Non gut-homing cells	Female	26		Healthy control	Healthy control						0.064									healthy control	C.tropicalis-reactive CD4 T
TRAV19*01_CALSEAGSGGYQKVTF_TRAJ13*01	CALSEAGSGGYQKVTF	TRAV19*01	TRAJ13*01	1	TCRα	Healthy 3	Non gut-homing cells	Female	26		Healthy control	Healthy control						0.188									Crohn's disease	C.albicans-reactive CD4 T, C.tropicalis-reactive CD4 T, S.cerevisiae-reactive CD4 T
TRAV21*01_CAVTMYSGGGADGLTF_TRAJ45*01	CAVTMYSGGGADGLTF	TRAV21*01	TRAJ45*01	1	TCRα	Healthy 3	Non gut-homing cells	Female	26		Healthy control	Healthy control						0.063									healthy control	C.tropicalis-reactive CD4 T
TRAV1-2*01_CAVRDRVTGGGNKLTF_TRAJ10*01	CAVRDRVTGGGNKLTF	TRAV1-2*01	TRAJ10*01	1	TCRα	Healthy 3	Non gut-homing cells	Female	26		Healthy control	Healthy control						0.045									healthy control	C.albicans-reactive CD4 T
TRAV17*01_CATDDAGGTSYGKLTF_TRAJ52*01	CATDDAGGTSYGKLTF	TRAV17*01	TRAJ52*01	1	TCRα	Healthy 3	Non gut-homing cells	Female	26		Healthy control	Healthy control						0.105									healthy control	C.albicans-reactive CD4 T
TRAV39*01_CAVDMYSGGGADGLTF_TRAJ45*01	CAVDMYSGGGADGLTF	TRAV39*01	TRAJ45*01	1	TCRα	Healthy 3	Non gut-homing cells	Female	26		Healthy control	Healthy control						0.087									healthy control	C.tropicalis-reactive CD4 T
TRAV8-1*01_CAVNAYNAGNNRKLIW_TRAJ38*01	CAVNAYNAGNNRKLIW	TRAV8-1*01	TRAJ38*01	1	TCRα	Healthy 3	Non gut-homing cells	Female	26		Healthy control	Healthy control						0.031									Crohn's disease	S.cerevisiae-reactive CD4 T
TRAV26-1*01_CIVRVASGGSNYKLTF_TRAJ53*01	CIVRVASGGSNYKLTF	TRAV26-1*01	TRAJ53*01	1	TCRα	Healthy 3	Non gut-homing cells	Female	26		Healthy control	Healthy control						0.077									Crohn's disease	C.albicans-reactive CD4 T, C.tropicalis-reactive CD4 T
TRAV26-1*01_CIVRVANTGTASKLTF_TRAJ44*01	CIVRVANTGTASKLTF	TRAV26-1*01	TRAJ44*01	1	TCRα	Healthy 3	Non gut-homing cells	Female	26		Healthy control	Healthy control						0.058									healthy control	C.tropicalis-reactive CD4 T
TRAV12-1*01_CVVSPSGAGSYQLTF_TRAJ28*01	CVVSPSGAGSYQLTF	TRAV12-1*01	TRAJ28*01	1	TCRα	Healthy 3	Non gut-homing cells	Female	26		Healthy control	Healthy control						0.17									healthy control	C.albicans-reactive CD4 T
TRAV38-1*01_CAFMKRGGSQGNLIF_TRAJ42*01	CAFMKRGGSQGNLIF	TRAV38-1*01	TRAJ42*01	1	TCRα	Healthy 3	Non gut-homing cells	Female	26		Healthy control	Healthy control						0.08									healthy control	C.tropicalis-reactive CD4 T
TRAV9-2*01_CALPVSSGSARQLTF_TRAJ22*01	CALPVSSGSARQLTF	TRAV9-2*01	TRAJ22*01	1	TCRα	Healthy 3	Non gut-homing cells	Female	26		Healthy control	Healthy control						0.071									healthy control	C.tropicalis-reactive CD4 T
TRAV9-2*01_CALSSNSGGYQKVTF_TRAJ13*01	CALSSNSGGYQKVTF	TRAV9-2*01	TRAJ13*01	1	TCRα	Healthy 3	Non gut-homing cells	Female	26		Healthy control	Healthy control						0.138									healthy control	C.tropicalis-reactive CD4 T
TRAV9-2*01_CALSDLGEYGNKLVF_TRAJ47*01	CALSDLGEYGNKLVF	TRAV9-2*01	TRAJ47*01	1	TCRα	Healthy 3	Non gut-homing cells	Female	26		Healthy control	Healthy control						0.125									healthy control	C.tropicalis-reactive CD4 T
TRAV9-2*01_CALSDRGAAGNKLTF_TRAJ17*01	CALSDRGAAGNKLTF	TRAV9-2*01	TRAJ17*01	1	TCRα	Healthy 3	Non gut-homing cells	Female	26		Healthy control	Healthy control						0.076									healthy control	C.tropicalis-reactive CD4 T
TRAV9-2*01_CALSDRSGGSYIPTF_TRAJ6*01	CALSDRSGGSYIPTF	TRAV9-2*01	TRAJ6*01	1	TCRα	Healthy 3	Non gut-homing cells	Female	26		Healthy control	Healthy control						0.032									healthy control	C.tropicalis-reactive CD4 T
TRAV9-2*01_CALSDQGGSNYKLTF_TRAJ53*01	CALSDQGGSNYKLTF	TRAV9-2*01	TRAJ53*01	1	TCRα	Healthy 3	Non gut-homing cells	Female	26		Healthy control	Healthy control						0.087									healthy control	C.tropicalis-reactive CD4 T
TRAV9-2*01_CALSDRYNQGGKLIF_TRAJ23*01	CALSDRYNQGGKLIF	TRAV9-2*01	TRAJ23*01	1	TCRα	Healthy 3	Non gut-homing cells	Female	26		Healthy control	Healthy control						0.082									Crohn's disease	S.cerevisiae-reactive CD4 T
TRAV9-2*01_CALSGANQAGTALIF_TRAJ15*01	CALSGANQAGTALIF	TRAV9-2*01	TRAJ15*01	1	TCRα	Healthy 3	Non gut-homing cells	Female	26		Healthy control	Healthy control						0.047									healthy control	C.tropicalis-reactive CD4 T
TRAV16*01_CALSAGGTSYGKLTF_TRAJ52*01	CALSAGGTSYGKLTF	TRAV16*01	TRAJ52*01	1	TCRα	Healthy 3	Non gut-homing cells	Female	26		Healthy control	Healthy control						0.041									Crohn's disease patient, healthy control	S.cerevisiae-reactive CD4 T
TRAV16*01_CALRDSGGSNYKLTF_TRAJ53*01	CALRDSGGSNYKLTF	TRAV16*01	TRAJ53*01	1	TCRα	Healthy 3	Non gut-homing cells	Female	26		Healthy control	Healthy control						0.052									healthy control	S.cerevisiae-reactive CD4 T
TRAV16*01_CALRPGGTSYGKLTF_TRAJ52*01	CALRPGGTSYGKLTF	TRAV16*01	TRAJ52*01	1	TCRα	Healthy 3	Non gut-homing cells	Female	26		Healthy control	Healthy control						0.057									healthy control	C.tropicalis-reactive CD4 T
TRAV8-4*01_CAVSAGGTSYGKLTF_TRAJ52*01	CAVSAGGTSYGKLTF	TRAV8-4*01	TRAJ52*01	2	TCRα	Healthy 3	Non gut-homing cells	Female	26		Healthy control	Healthy control						0.048									Crohn's disease	C.tropicalis-reactive CD4 T
TRAV8-3*01_CAVGAGGGSNYKLTF_TRAJ53*01	CAVGAGGGSNYKLTF	TRAV8-3*01	TRAJ53*01	1	TCRα	Healthy 3	Non gut-homing cells	Female	26		Healthy control	Healthy control						0.061									Crohn's disease	C.albicans-reactive CD4 T
TRAV8-3*01_CAVGRSGGGADGLTF_TRAJ45*01	CAVGRSGGGADGLTF	TRAV8-3*01	TRAJ45*01	1	TCRα	Healthy 3	Non gut-homing cells	Female	26		Healthy control	Healthy control						0.06									healthy control	S.cerevisiae-reactive CD4 T
TRAV8-6*01_CAVSEGGTSYGKLTF_TRAJ52*01	CAVSEGGTSYGKLTF	TRAV8-6*01	TRAJ52*01	1	TCRα	Healthy 3	Non gut-homing cells	Female	26		Healthy control	Healthy control						0.034									healthy control	S.cerevisiae-reactive CD4 T
TRAV35*01_CAGRAGGTSYGKLTF_TRAJ52*01	CAGRAGGTSYGKLTF	TRAV35*01	TRAJ52*01	1	TCRα	Healthy 3	Non gut-homing cells	Female	26		Healthy control	Healthy control						0.041									healthy control	S.cerevisiae-reactive CD4 T
TRAV35*01_CAGQESGGSNYKLTF_TRAJ53*01	CAGQESGGSNYKLTF	TRAV35*01	TRAJ53*01	1	TCRα	Healthy 3	Non gut-homing cells	Female	26		Healthy control	Healthy control						0.176									healthy control	C.tropicalis-reactive CD4 T
TRAV17*01_CATDAGGGATNKLIF_TRAJ32*01	CATDAGGGATNKLIF	TRAV17*01	TRAJ32*01	1	TCRα	Healthy 3	Non gut-homing cells	Female	26		Healthy control	Healthy control						0.12									healthy control	C.albicans-reactive CD4 T
TRAV8-1*01_CAVTPGYSSASKIIF_TRAJ3*01	CAVTPGYSSASKIIF	TRAV8-1*01	TRAJ3*01	1	TCRα	Healthy 3	Non gut-homing cells	Female	26		Healthy control	Healthy control						0.068									healthy control	S.cerevisiae-reactive CD4 T
TRAV13-1*01_CAATYSGGGADGLTF_TRAJ45*01	CAATYSGGGADGLTF	TRAV13-1*01	TRAJ45*01	1	TCRα	Healthy 3	Non gut-homing cells	Female	26		Healthy control	Healthy control						0.102									healthy control	C.tropicalis-reactive CD4 T
TRAV13-1*01_CAASGGGGSNYKLTF_TRAJ53*01	CAASGGGGSNYKLTF	TRAV13-1*01	TRAJ53*01	1	TCRα	Healthy 3	Non gut-homing cells	Female	26		Healthy control	Healthy control						0.149									healthy control	S.cerevisiae-reactive CD4 T
TRAV25*01_CAGPRSGGSNYKLTF_TRAJ53*01	CAGPRSGGSNYKLTF	TRAV25*01	TRAJ53*01	1	TCRα	Healthy 3	Non gut-homing cells	Female	26		Healthy control	Healthy control						0.107									healthy control	C.tropicalis-reactive CD4 T, S.cerevisiae-reactive CD4 T
TRAV25*01_CAGPDRGSTLGRLYF_TRAJ18*01	CAGPDRGSTLGRLYF	TRAV25*01	TRAJ18*01	1	TCRα	Healthy 3	Non gut-homing cells	Female	26		Healthy control	Healthy control						0.127									healthy control	C.tropicalis-reactive CD4 T
TRAV26-1*01_CIVRVYNNAGNMLTF_TRAJ39*01	CIVRVYNNAGNMLTF	TRAV26-1*01	TRAJ39*01	1	TCRα	Healthy 3	Non gut-homing cells	Female	26		Healthy control	Healthy control						0.118									Crohn's disease	C.albicans-reactive CD4 T
TRAV26-1*01_CIVRVVGNAGNMLTF_TRAJ39*01	CIVRVVGNAGNMLTF	TRAV26-1*01	TRAJ39*01	1	TCRα	Healthy 3	Non gut-homing cells	Female	26		Healthy control	Healthy control						0.047									Crohn's disease	C.albicans-reactive CD4 T
TRAV8-2*01_CVVTSNQAGTALIF_TRAJ15*01	CVVTSNQAGTALIF	TRAV8-2*01	TRAJ15*01	1	TCRα	Healthy 3	Non gut-homing cells	Female	26		Healthy control	Healthy control						0.125									Crohn's disease	S.cerevisiae-reactive CD4 T
TRAV12-1*01_CVVILNTGGFKTIF_TRAJ9*01	CVVILNTGGFKTIF	TRAV12-1*01	TRAJ9*01	1	TCRα	Healthy 3	Non gut-homing cells	Female	26		Healthy control	Healthy control						0.069	6.333	0.0005816	CVVn..TGGFKTIF						Crohn's disease	C.tropicalis-reactive CD4 T
TRAV10*01_CVVTLKAAGNKLTF_TRAJ17*01	CVVTLKAAGNKLTF	TRAV10*01	TRAJ17*01	1	TCRα	Healthy 3	Non gut-homing cells	Female	26		Healthy control	Healthy control						0.035									healthy control	S.cerevisiae-reactive CD4 T
TRAV10*01_CVVSATGGGNKLTF_TRAJ10*01	CVVSATGGGNKLTF	TRAV10*01	TRAJ10*01	1	TCRα	Healthy 3	Non gut-homing cells	Female	26		Healthy control	Healthy control						0.071									Crohn's disease	C.tropicalis-reactive CD4 T
TRAV10*01_CVVSAVSGTYKYIF_TRAJ40*01	CVVSAVSGTYKYIF	TRAV10*01	TRAJ40*01	1	TCRα	Healthy 3	Non gut-homing cells	Female	26		Healthy control	Healthy control						0.045									Crohn's disease	C.tropicalis-reactive CD4 T, S.cerevisiae-reactive CD4 T
TRAV10*01_CVVSANSGNTPLVF_TRAJ29*01	CVVSANSGNTPLVF	TRAV10*01	TRAJ29*01	1	TCRα	Healthy 3	Non gut-homing cells	Female	26		Healthy control	Healthy control						0.108									healthy control	S.cerevisiae-reactive CD4 T
TRAV12-1*01_CVVNRGSTLGRLYF_TRAJ18*01	CVVNRGSTLGRLYF	TRAV12-1*01	TRAJ18*01	1	TCRα	Healthy 3	Non gut-homing cells	Female	26		Healthy control	Healthy control						0.057									healthy control	S.cerevisiae-reactive CD4 T
TRAV9-2*01_CALSLYNQGGKLIF_TRAJ23*01	CALSLYNQGGKLIF	TRAV9-2*01	TRAJ23*01	1	TCRα	Healthy 3	Non gut-homing cells	Female	26		Healthy control	Healthy control						0.048									healthy control	C.tropicalis-reactive CD4 T
TRAV9-2*01_CALYRNQAGTALIF_TRAJ15*01	CALYRNQAGTALIF	TRAV9-2*01	TRAJ15*01	1	TCRα	Healthy 3	Non gut-homing cells	Female	26		Healthy control	Healthy control						0.029									healthy control	C.tropicalis-reactive CD4 T
TRAV9-2*01_CALTVNTGGFKTIF_TRAJ9*01	CALTVNTGGFKTIF	TRAV9-2*01	TRAJ9*01	1	TCRα	Healthy 3	Non gut-homing cells	Female	26		Healthy control	Healthy control						0.081	6	0.003							healthy control	C.tropicalis-reactive CD4 T, S.cerevisiae-reactive CD4 T
TRAV9-2*01_CALSGRNAGNMLTF_TRAJ39*01	CALSGRNAGNMLTF	TRAV9-2*01	TRAJ39*01	1	TCRα	Healthy 3	Non gut-homing cells	Female	26		Healthy control	Healthy control						0.03									healthy control	C.tropicalis-reactive CD4 T
TRAV9-2*01_CALSDPTGGFKTIF_TRAJ9*01	CALSDPTGGFKTIF	TRAV9-2*01	TRAJ9*01	1	TCRα	Healthy 3	Non gut-homing cells	Female	26		Healthy control	Healthy control						0.07									Crohn's disease	C.tropicalis-reactive CD4 T
TRAV9-2*01_CALSDAQGAQKLVF_TRAJ54*01	CALSDAQGAQKLVF	TRAV9-2*01	TRAJ54*01	1	TCRα	Healthy 3	Non gut-homing cells	Female	26		Healthy control	Healthy control						0.048									Crohn's disease	S.cerevisiae-reactive CD4 T
TRAV9-2*01_CALSENTGRRALTF_TRAJ5*01	CALSENTGRRALTF	TRAV9-2*01	TRAJ5*01	1	TCRα	Healthy 3	Non gut-homing cells	Female	26		Healthy control	Healthy control						0.117									Crohn's disease	S.cerevisiae-reactive CD4 T
TRAV9-2*01_CALSEGAAGNKLTF_TRAJ17*01	CALSEGAAGNKLTF	TRAV9-2*01	TRAJ17*01	1	TCRα	Healthy 3	Non gut-homing cells	Female	26		Healthy control	Healthy control						0.052									healthy control	C.albicans-reactive CD4 T
TRAV9-2*01_CALSRTGGGNKLTF_TRAJ10*01	CALSRTGGGNKLTF	TRAV9-2*01	TRAJ10*01	1	TCRα	Healthy 3	Non gut-homing cells	Female	26		Healthy control	Healthy control						0.047									Crohn's disease	C.tropicalis-reactive CD4 T
TRAV9-2*01_CALSLKTSYDKVIF_TRAJ50*01	CALSLKTSYDKVIF	TRAV9-2*01	TRAJ50*01	1	TCRα	Healthy 3	Non gut-homing cells	Female	26		Healthy control	Healthy control						0.064									Crohn's disease	S.cerevisiae-reactive CD4 T
TRAV9-2*01_CALSPNTGGFKTIF_TRAJ9*01	CALSPNTGGFKTIF	TRAV9-2*01	TRAJ9*01	1	TCRα	Healthy 3	Non gut-homing cells	Female	26		Healthy control	Healthy control						0.032									Crohn's disease patient, healthy control	C.tropicalis-reactive CD4 T, S.cerevisiae-reactive CD4 T
TRAV9-2*01_CALRPRNNNARLMF_TRAJ31*01	CALRPRNNNARLMF	TRAV9-2*01	TRAJ31*01	1	TCRα	Healthy 3	Non gut-homing cells	Female	26		Healthy control	Healthy control						0.032									Crohn's disease	S.cerevisiae-reactive CD4 T
TRAV6*01_CALDRGSTLGRLYF_TRAJ18*01	CALDRGSTLGRLYF	TRAV6*01	TRAJ18*01	1	TCRα	Healthy 3	Non gut-homing cells	Female	26		Healthy control	Healthy control						0.031									healthy control	C.tropicalis-reactive CD4 T
TRAV16*01_CALSGGNAGNMLTF_TRAJ39*01	CALSGGNAGNMLTF	TRAV16*01	TRAJ39*01	1	TCRα	Healthy 3	Non gut-homing cells	Female	26		Healthy control	Healthy control						0.06									healthy control	C.albicans-reactive CD4 T
TRAV21*01_CAVLTQGGSEKLVF_TRAJ57*01	CAVLTQGGSEKLVF	TRAV21*01	TRAJ57*01	1	TCRα	Healthy 3	Non gut-homing cells	Female	26		Healthy control	Healthy control	YPSVWRSSL	Ring finger protein 43 (RNF43),Ring finger protein 43 mutant (RNF43)	Homo sapiens,Synthetic	Synthetic	HLA-B*0702,HLA-B‚àó0702	0.33									healthy control	C.tropicalis-reactive CD4 T
TRAV20*01_CAVHSGGSNYKLTF_TRAJ53*01	CAVHSGGSNYKLTF	TRAV20*01	TRAJ53*01	1	TCRα	Healthy 3	Non gut-homing cells	Female	26		Healthy control	Healthy control						0.094									healthy control	C.tropicalis-reactive CD4 T
TRAV20*01_CAVQASTGGFKTIF_TRAJ9*01	CAVQASTGGFKTIF	TRAV20*01	TRAJ9*01	1	TCRα	Healthy 3	Non gut-homing cells	Female	26		Healthy control	Healthy control						0.039									healthy control	C.tropicalis-reactive CD4 T
TRAV20*01_CAVQAGGATNKLIF_TRAJ32*01	CAVQAGGATNKLIF	TRAV20*01	TRAJ32*01	1	TCRα	Healthy 3	Non gut-homing cells	Female	26		Healthy control	Healthy control						0.06									Crohn's disease	S.cerevisiae-reactive CD4 T
TRAV20*01_CAVQAYYGNNRLAF_TRAJ7*01	CAVQAYYGNNRLAF	TRAV20*01	TRAJ7*01	1	TCRα	Healthy 3	Non gut-homing cells	Female	26		Healthy control	Healthy control						0.032									healthy control	C.tropicalis-reactive CD4 T
TRAV20*01_CAVQAGTGGFKTIF_TRAJ9*01	CAVQAGTGGFKTIF	TRAV20*01	TRAJ9*01	1	TCRα	Healthy 3	Non gut-homing cells	Female	26		Healthy control	Healthy control						0.039									healthy control	C.albicans-reactive CD4 T
TRAV20*01_CAVQGFSDGQKLLF_TRAJ16*01	CAVQGFSDGQKLLF	TRAV20*01	TRAJ16*01	1	TCRα	Healthy 3	Non gut-homing cells	Female	26		Healthy control	Healthy control						0.07									Crohn's disease	C.tropicalis-reactive CD4 T
TRAV8-3*01_CAVAPFSDGQKLLF_TRAJ16*01	CAVAPFSDGQKLLF	TRAV8-3*01	TRAJ16*01	1	TCRα	Healthy 3	Non gut-homing cells	Female	26		Healthy control	Healthy control						0.09									healthy control	C.tropicalis-reactive CD4 T
TRAV8-3*01_CAVANTGTASKLTF_TRAJ44*01	CAVANTGTASKLTF	TRAV8-3*01	TRAJ44*01	1	TCRα	Healthy 3	Non gut-homing cells	Female	26		Healthy control	Healthy control						0.069									healthy control	C.albicans-reactive CD4 T
TRAV8-3*01_CAVGLTGGGNKLTF_TRAJ10*01	CAVGLTGGGNKLTF	TRAV8-3*01	TRAJ10*01	1	TCRα	Healthy 3	Non gut-homing cells	Female	26		Healthy control	Healthy control						0.109									healthy control	C.tropicalis-reactive CD4 T
TRAV8-3*01_CAVGRSGGYNKLIF_TRAJ4*01	CAVGRSGGYNKLIF	TRAV8-3*01	TRAJ4*01	1	TCRα	Healthy 3	Non gut-homing cells	Female	26		Healthy control	Healthy control						0.072					1.858	0.005	CAV..SGGYNKLIF		Crohn's disease	S.cerevisiae-reactive CD4 T
TRAV8-3*01_CAVGAYNQGGKLIF_TRAJ23*01	CAVGAYNQGGKLIF	TRAV8-3*01	TRAJ23*01	2	TCRα	Healthy 3	Non gut-homing cells	Female	26		Healthy control	Healthy control						0.083									healthy control	C.tropicalis-reactive CD4 T
TRAV8-3*01_CAVGAGQAGTALIF_TRAJ15*01	CAVGAGQAGTALIF	TRAV8-3*01	TRAJ15*01	1	TCRα	Healthy 3	Non gut-homing cells	Female	26		Healthy control	Healthy control						0.124									Crohn's disease	C.tropicalis-reactive CD4 T
TRAV8-3*01_CAVGATSGTYKYIF_TRAJ40*01	CAVGATSGTYKYIF	TRAV8-3*01	TRAJ40*01	1	TCRα	Healthy 3	Non gut-homing cells	Female	26		Healthy control	Healthy control						0.085									healthy control	C.albicans-reactive CD4 T
TRAV8-3*01_CAVGAKTSYDKVIF_TRAJ50*01	CAVGAKTSYDKVIF	TRAV8-3*01	TRAJ50*01	1	TCRα	Healthy 3	Non gut-homing cells	Female	26		Healthy control	Healthy control						0.083									healthy control	S.cerevisiae-reactive CD4 T
TRAV8-3*01_CAVGLMEYGNKLVF_TRAJ47*01	CAVGLMEYGNKLVF	TRAV8-3*01	TRAJ47*01	1	TCRα	Healthy 3	Non gut-homing cells	Female	26		Healthy control	Healthy control						0.072									healthy control	C.tropicalis-reactive CD4 T
TRAV8-3*01_CAVGPNFGNEKLTF_TRAJ48*01	CAVGPNFGNEKLTF	TRAV8-3*01	TRAJ48*01	1	TCRα	Healthy 3	Non gut-homing cells	Female	26		Healthy control	Healthy control						0.111									Crohn's disease	C.tropicalis-reactive CD4 T
TRAV8-3*01_CAVGVTGTASKLTF_TRAJ44*01	CAVGVTGTASKLTF	TRAV8-3*01	TRAJ44*01	1	TCRα	Healthy 3	Non gut-homing cells	Female	26		Healthy control	Healthy control						0.069									Crohn's disease	S.cerevisiae-reactive CD4 T
TRAV8-3*01_CAVGLTSGTYKYIF_TRAJ40*01	CAVGLTSGTYKYIF	TRAV8-3*01	TRAJ40*01	1	TCRα	Healthy 3	Non gut-homing cells	Female	26		Healthy control	Healthy control						0.085									healthy control	C.albicans-reactive CD4 T
TRAV8-3*01_CAVDPNSGNTPLVF_TRAJ29*01	CAVDPNSGNTPLVF	TRAV8-3*01	TRAJ29*01	1	TCRα	Healthy 3	Non gut-homing cells	Female	26		Healthy control	Healthy control						0.082									Crohn's disease	C.tropicalis-reactive CD4 T
TRAV2*01_CAVEDRGSNYQLIW_TRAJ33*01	CAVEDRGSNYQLIW	TRAV2*01	TRAJ33*01	1	TCRα	Healthy 3	Non gut-homing cells	Female	26		Healthy control	Healthy control						0.035									healthy control	C.tropicalis-reactive CD4 T
TRAV2*01_CAVEDYNQGGKLIF_TRAJ23*01	CAVEDYNQGGKLIF	TRAV2*01	TRAJ23*01	1	TCRα	Healthy 3	Non gut-homing cells	Female	26		Healthy control	Healthy control						0.064									healthy control	C.albicans-reactive CD4 T, C.tropicalis-reactive CD4 T
TRAV2*01_CAVEEGSDGQKLLF_TRAJ16*01	CAVEEGSDGQKLLF	TRAV2*01	TRAJ16*01	1	TCRα	Healthy 3	Non gut-homing cells	Female	26		Healthy control	Healthy control						0.057									healthy control	C.tropicalis-reactive CD4 T
TRAV8-4*01_CAVTYTGGGNKLTF_TRAJ10*01	CAVTYTGGGNKLTF	TRAV8-4*01	TRAJ10*01	1	TCRα	Healthy 3	Non gut-homing cells	Female	26		Healthy control	Healthy control						0.075									Crohn's disease	S.cerevisiae-reactive CD4 T
TRAV8-4*01_CAVSGGNQGGKLIF_TRAJ23*01	CAVSGGNQGGKLIF	TRAV8-4*01	TRAJ23*01	1	TCRα	Healthy 3	Non gut-homing cells	Female	26		Healthy control	Healthy control						0.082									healthy control	C.tropicalis-reactive CD4 T
TRAV8-4*01_CAVSDSGGYQKVTF_TRAJ13*01	CAVSDSGGYQKVTF	TRAV8-4*01	TRAJ13*01	1	TCRα	Healthy 3	Non gut-homing cells	Female	26		Healthy control	Healthy control						0.053									Crohn's disease	C.tropicalis-reactive CD4 T
TRAV8-4*01_CAVSDQTGGFKTIF_TRAJ9*01	CAVSDQTGGFKTIF	TRAV8-4*01	TRAJ9*01	1	TCRα	Healthy 3	Non gut-homing cells	Female	26		Healthy control	Healthy control						0.071									Crohn's disease	S.cerevisiae-reactive CD4 T
TRAV8-6*01_CAVSEIQGAQKLVF_TRAJ54*01	CAVSEIQGAQKLVF	TRAV8-6*01	TRAJ54*01	1	TCRα	Healthy 3	Non gut-homing cells	Female	26		Healthy control	Healthy control						0.119									Crohn's disease	C.tropicalis-reactive CD4 T
TRAV8-6*01_CAVSESGGSYIPTF_TRAJ6*01	CAVSESGGSYIPTF	TRAV8-6*01	TRAJ6*01	1	TCRα	Healthy 3	Non gut-homing cells	Female	26		Healthy control	Healthy control						0.04									Crohn's disease	C.tropicalis-reactive CD4 T, S.cerevisiae-reactive CD4 T
TRAV8-4*01_CAVSERAAGNKLTF_TRAJ17*01	CAVSERAAGNKLTF	TRAV8-4*01	TRAJ17*01	1	TCRα	Healthy 3	Non gut-homing cells	Female	26		Healthy control	Healthy control						0.071									healthy control	C.tropicalis-reactive CD4 T
TRAV8-4*01_CAVRGSGGYQKVTF_TRAJ13*01	CAVRGSGGYQKVTF	TRAV8-4*01	TRAJ13*01	1	TCRα	Healthy 3	Non gut-homing cells	Female	26		Healthy control	Healthy control						0.049									Crohn's disease	C.tropicalis-reactive CD4 T
TRAV8-4*01_CAVRNSGGYQKVTF_TRAJ13*01	CAVRNSGGYQKVTF	TRAV8-4*01	TRAJ13*01	1	TCRα	Healthy 3	Non gut-homing cells	Female	26		Healthy control	Healthy control						0.041									Crohn's disease patient, healthy control	C.tropicalis-reactive CD4 T
TRAV17*01_CATALIQGAQKLVF_TRAJ54*01	CATALIQGAQKLVF	TRAV17*01	TRAJ54*01	1	TCRα	Healthy 3	Non gut-homing cells	Female	26		Healthy control	Healthy control						0.135									healthy control	S.cerevisiae-reactive CD4 T
TRAV17*01_CATGRGSTLGRLYF_TRAJ18*01	CATGRGSTLGRLYF	TRAV17*01	TRAJ18*01	1	TCRα	Healthy 3	Non gut-homing cells	Female	26		Healthy control	Healthy control						0.032									healthy control	C.tropicalis-reactive CD4 T
TRAV17*01_CATDFTGGGNKLTF_TRAJ10*01	CATDFTGGGNKLTF	TRAV17*01	TRAJ10*01	1	TCRα	Healthy 3	Non gut-homing cells	Female	26		Healthy control	Healthy control						0.079									healthy control	C.tropicalis-reactive CD4 T
TRAV17*01_CATDLFSDGQKLLF_TRAJ16*01	CATDLFSDGQKLLF	TRAV17*01	TRAJ16*01	1	TCRα	Healthy 3	Non gut-homing cells	Female	26		Healthy control	Healthy control						0.048									Crohn's disease	C.albicans-reactive CD4 T
TRAV17*01_CATDYYNQGGKLIF_TRAJ23*01	CATDYYNQGGKLIF	TRAV17*01	TRAJ23*01	1	TCRα	Healthy 3	Non gut-homing cells	Female	26		Healthy control	Healthy control						0.127									Crohn's disease	C.albicans-reactive CD4 T
TRAV17*01_CATDRGSTLGRLYF_TRAJ18*01	CATDRGSTLGRLYF	TRAV17*01	TRAJ18*01	1	TCRα	Healthy 3	Non gut-homing cells	Female	26		Healthy control	Healthy control						0.051									healthy control	C.albicans-reactive CD4 T
TRAV17*01_CATAEMDSSYKLIF_TRAJ12*01	CATAEMDSSYKLIF	TRAV17*01	TRAJ12*01	1	TCRα	Healthy 3	Non gut-homing cells	Female	26		Healthy control	Healthy control						0.094									healthy control	C.tropicalis-reactive CD4 T
TRAV24*01_CAFYSGAGSYQLTF_TRAJ28*01	CAFYSGAGSYQLTF	TRAV24*01	TRAJ28*01	1	TCRα	Healthy 3	Non gut-homing cells	Female	26		Healthy control	Healthy control						0.086									Crohn's disease	S.cerevisiae-reactive CD4 T
TRAV12-2*01_CAVLSNFGNEKLTF_TRAJ48*01	CAVLSNFGNEKLTF	TRAV12-2*01	TRAJ48*01	1	TCRα	Healthy 3	Non gut-homing cells	Female	26		Healthy control	Healthy control						0.079									healthy control	S.cerevisiae-reactive CD4 T
TRAV12-2*01_CAVIRIQGAQKLVF_TRAJ54*01	CAVIRIQGAQKLVF	TRAV12-2*01	TRAJ54*01	1	TCRα	Healthy 3	Non gut-homing cells	Female	26		Healthy control	Healthy control						0.138									Crohn's disease	S.cerevisiae-reactive CD4 T
TRAV12-2*01_CAVIPSGSARQLTF_TRAJ22*01	CAVIPSGSARQLTF	TRAV12-2*01	TRAJ22*01	1	TCRα	Healthy 3	Non gut-homing cells	Female	26		Healthy control	Healthy control						0.079									Crohn's disease	C.tropicalis-reactive CD4 T
TRAV8-1*01_CAVNAGGATNKLIF_TRAJ32*01	CAVNAGGATNKLIF	TRAV8-1*01	TRAJ32*01	1	TCRα	Healthy 3	Non gut-homing cells	Female	26		Healthy control	Healthy control						0.054									healthy control	C.tropicalis-reactive CD4 T
TRAV8-1*01_CAVNARSGGFKTIF_TRAJ9*01	CAVNARSGGFKTIF	TRAV8-1*01	TRAJ9*01	1	TCRα	Healthy 3	Non gut-homing cells	Female	26		Healthy control	Healthy control						0.068									Crohn's disease	C.tropicalis-reactive CD4 T
TRAV8-1*01_CAVNARNRDDKIIF_TRAJ30*01	CAVNARNRDDKIIF	TRAV8-1*01	TRAJ30*01	1	TCRα	Healthy 3	Non gut-homing cells	Female	26		Healthy control	Healthy control						0.04									Crohn's disease	C.tropicalis-reactive CD4 T
TRAV12-2*01_CAVKSGGSNYKLTF_TRAJ53*01	CAVKSGGSNYKLTF	TRAV12-2*01	TRAJ53*01	1	TCRα	Healthy 3	Non gut-homing cells	Female	26		Healthy control	Healthy control						0.064									healthy control	C.tropicalis-reactive CD4 T
TRAV13-1*01_CAASSYSSASKIIF_TRAJ3*01	CAASSYSSASKIIF	TRAV13-1*01	TRAJ3*01	1	TCRα	Healthy 3	Non gut-homing cells	Female	26		Healthy control	Healthy control						0.069									Crohn's disease	C.tropicalis-reactive CD4 T
TRAV13-1*01_CAAILSGGYQKVTF_TRAJ13*01	CAAILSGGYQKVTF	TRAV13-1*01	TRAJ13*01	1	TCRα	Healthy 3	Non gut-homing cells	Female	26		Healthy control	Healthy control						0.047									Crohn's disease	C.tropicalis-reactive CD4 T
TRAV13-1*01_CAATSSGSARQLTF_TRAJ22*01	CAATSSGSARQLTF	TRAV13-1*01	TRAJ22*01	1	TCRα	Healthy 3	Non gut-homing cells	Female	26		Healthy control	Healthy control						0.039									Crohn's disease	C.albicans-reactive CD4 T
TRAV13-1*01_CAASSKTSYDKVIF_TRAJ50*01	CAASSKTSYDKVIF	TRAV13-1*01	TRAJ50*01	1	TCRα	Healthy 3	Non gut-homing cells	Female	26		Healthy control	Healthy control						0.173									healthy control	S.cerevisiae-reactive CD4 T
TRAV13-1*01_CAASLNQAGTALIF_TRAJ15*01	CAASLNQAGTALIF	TRAV13-1*01	TRAJ15*01	1	TCRα	Healthy 3	Non gut-homing cells	Female	26		Healthy control	Healthy control						0.047									healthy control	C.tropicalis-reactive CD4 T, S.cerevisiae-reactive CD4 T
TRAV13-1*01_CAASRSSGNTPLVF_TRAJ29*01	CAASRSSGNTPLVF	TRAV13-1*01	TRAJ29*01	1	TCRα	Healthy 3	Non gut-homing cells	Female	26		Healthy control	Healthy control						0.07									healthy control	C.tropicalis-reactive CD4 T
TRAV13-1*01_CAASKSGTASKLTF_TRAJ44*01	CAASKSGTASKLTF	TRAV13-1*01	TRAJ44*01	1	TCRα	Healthy 3	Non gut-homing cells	Female	26		Healthy control	Healthy control						0.042									healthy control	C.tropicalis-reactive CD4 T, S.cerevisiae-reactive CD4 T
TRAV13-1*01_CAASSSGGYQKVTF_TRAJ13*01	CAASSSGGYQKVTF	TRAV13-1*01	TRAJ13*01	1	TCRα	Healthy 3	Non gut-homing cells	Female	26		Healthy control	Healthy control						0.067									Crohn's disease	C.tropicalis-reactive CD4 T
TRAV13-1*01_CAARGSSNTGKLIF_TRAJ37*01	CAARGSSNTGKLIF	TRAV13-1*01	TRAJ37*01	1	TCRα	Healthy 3	Non gut-homing cells	Female	26		Healthy control	Healthy control						0.047									healthy control	C.tropicalis-reactive CD4 T
TRAV13-1*01_CAARENTGFQKLVF_TRAJ8*01	CAARENTGFQKLVF	TRAV13-1*01	TRAJ8*01	1	TCRα	Healthy 3	Non gut-homing cells	Female	26		Healthy control	Healthy control						0.121									Crohn's disease	C.tropicalis-reactive CD4 T
TRAV27*01_CAGPTQGGSEKLVF_TRAJ57*01	CAGPTQGGSEKLVF	TRAV27*01	TRAJ57*01	1	TCRα	Healthy 3	Non gut-homing cells	Female	26		Healthy control	Healthy control						0.176									healthy control	S.cerevisiae-reactive CD4 T
TRAV25*01_CAGPDYNQGGKLIF_TRAJ23*01	CAGPDYNQGGKLIF	TRAV25*01	TRAJ23*01	1	TCRα	Healthy 3	Non gut-homing cells	Female	26		Healthy control	Healthy control						0.079									healthy control	S.cerevisiae-reactive CD4 T
TRAV13-2*01_CAETFSGGYNKLIF_TRAJ4*01	CAETFSGGYNKLIF	TRAV13-2*01	TRAJ4*01	1	TCRα	Healthy 3	Non gut-homing cells	Female	26		Healthy control	Healthy control						0.061									Crohn's disease	S.cerevisiae-reactive CD4 T
TRAV5*01_CAESPSGGYQKVTF_TRAJ13*01	CAESPSGGYQKVTF	TRAV5*01	TRAJ13*01	1	TCRα	Healthy 3	Non gut-homing cells	Female	26		Healthy control	Healthy control						0.08									Crohn's disease	C.tropicalis-reactive CD4 T
TRAV12-3*01_CAMSADTGGFKTIF_TRAJ9*01	CAMSADTGGFKTIF	TRAV12-3*01	TRAJ9*01	1	TCRα	Healthy 3	Non gut-homing cells	Female	26		Healthy control	Healthy control						0.071									Crohn's disease	C.tropicalis-reactive CD4 T
TRAV34*01_CGADSGGSNYKLTF_TRAJ53*01	CGADSGGSNYKLTF	TRAV34*01	TRAJ53*01	1	TCRα	Healthy 3	Non gut-homing cells	Female	26		Healthy control	Healthy control						0.053									healthy control	C.tropicalis-reactive CD4 T
TRAV4*01_CLVGNAGNNRKLIW_TRAJ38*01	CLVGNAGNNRKLIW	TRAV4*01	TRAJ38*01	1	TCRα	Healthy 3	Non gut-homing cells	Female	26		Healthy control	Healthy control						0.089									healthy control	C.tropicalis-reactive CD4 T
TRAV26-1*01_CIVRGKAAGNKLTF_TRAJ17*01	CIVRGKAAGNKLTF	TRAV26-1*01	TRAJ17*01	1	TCRα	Healthy 3	Non gut-homing cells	Female	26		Healthy control	Healthy control						0.047									healthy control	C.albicans-reactive CD4 T
TRAV26-1*01_CIVRVSGSARQLTF_TRAJ22*01	CIVRVSGSARQLTF	TRAV26-1*01	TRAJ22*01	1	TCRα	Healthy 3	Non gut-homing cells	Female	26		Healthy control	Healthy control						0.062									Crohn's disease	C.albicans-reactive CD4 T, C.tropicalis-reactive CD4 T
TRAV26-1*01_CIVRVRNYGQNFVF_TRAJ26*01	CIVRVRNYGQNFVF	TRAV26-1*01	TRAJ26*01	1	TCRα	Healthy 3	Non gut-homing cells	Female	26		Healthy control	Healthy control						0.08									healthy control	C.albicans-reactive CD4 T
TRAV26-1*01_CIVRVVQGAQKLVF_TRAJ54*01	CIVRVVQGAQKLVF	TRAV26-1*01	TRAJ54*01	1	TCRα	Healthy 3	Non gut-homing cells	Female	26		Healthy control	Healthy control						0.036									healthy control	C.tropicalis-reactive CD4 T
TRAV26-1*01_CIVRVVAAGNKLTF_TRAJ17*01	CIVRVVAAGNKLTF	TRAV26-1*01	TRAJ17*01	1	TCRα	Healthy 3	Non gut-homing cells	Female	26		Healthy control	Healthy control						0.098									healthy control	C.tropicalis-reactive CD4 T
TRAV26-1*01_CIVRVGGYGQNFVF_TRAJ26*01	CIVRVGGYGQNFVF	TRAV26-1*01	TRAJ26*01	1	TCRα	Healthy 3	Non gut-homing cells	Female	26		Healthy control	Healthy control						0.08									healthy control	C.tropicalis-reactive CD4 T
TRAV26-1*01_CIVRVDQAGTALIF_TRAJ15*01	CIVRVDQAGTALIF	TRAV26-1*01	TRAJ15*01	1	TCRα	Healthy 3	Non gut-homing cells	Female	26		Healthy control	Healthy control						0.045									healthy control	C.tropicalis-reactive CD4 T
TRAV26-1*01_CIVRVNQAGTALIF_TRAJ15*01	CIVRVNQAGTALIF	TRAV26-1*01	TRAJ15*01	1	TCRα	Healthy 3	Non gut-homing cells	Female	26		Healthy control	Healthy control						0.065									healthy control	C.tropicalis-reactive CD4 T
TRAV26-1*01_CIVRGYNQGGKLIF_TRAJ23*01	CIVRGYNQGGKLIF	TRAV26-1*01	TRAJ23*01	1	TCRα	Healthy 3	Non gut-homing cells	Female	26		Healthy control	Healthy control						0.053									Crohn's disease	C.tropicalis-reactive CD4 T
TRAV38-1*01_CAFLQGGSEKLVF_TRAJ57*01	CAFLQGGSEKLVF	TRAV38-1*01	TRAJ57*01	1	TCRα	Healthy 3	Non gut-homing cells	Female	26		Healthy control	Healthy control						0.07					1.153	0.012	CA.lQGGSEKLVF		healthy control	C.tropicalis-reactive CD4 T
TRAV38-1*01_CAFMPYNTDKLIF_TRAJ34*01	CAFMPYNTDKLIF	TRAV38-1*01	TRAJ34*01	1	TCRα	Healthy 3	Non gut-homing cells	Female	26		Healthy control	Healthy control						0.071									healthy control	C.tropicalis-reactive CD4 T
TRAV38-1*01_CASLNNAGNMLTF_TRAJ39*01	CASLNNAGNMLTF	TRAV38-1*01	TRAJ39*01	1	TCRα	Healthy 3	Non gut-homing cells	Female	26		Healthy control	Healthy control						0.057									healthy control	C.albicans-reactive CD4 T
TRAV16*01_CALLTGGGNKLTF_TRAJ10*01	CALLTGGGNKLTF	TRAV16*01	TRAJ10*01	2	TCRα	Healthy 3	Non gut-homing cells	Female	26		Healthy control	Healthy control						0.076									Crohn's disease patient, healthy control	C.tropicalis-reactive CD4 T
TRAV9-2*01_CALLYSSASKIIF_TRAJ3*01	CALLYSSASKIIF	TRAV9-2*01	TRAJ3*01	1	TCRα	Healthy 3	Non gut-homing cells	Female	26		Healthy control	Healthy control						0.041									Crohn's disease	S.cerevisiae-reactive CD4 T
TRAV6*01_CALSSGSARQLTF_TRAJ22*01	CALSSGSARQLTF	TRAV6*01	TRAJ22*01	2	TCRα	Healthy 3	Non gut-homing cells	Female	26		Healthy control	Healthy control						0.074									healthy control	S.cerevisiae-reactive CD4 T
TRAV9-2*01_CALNTGTASKLTF_TRAJ44*01	CALNTGTASKLTF	TRAV9-2*01	TRAJ44*01	2	TCRα	Healthy 3	Non gut-homing cells	Female	26		Healthy control	Healthy control						0.082									healthy control	C.tropicalis-reactive CD4 T
TRAV6*01_CALGYSSASKIIF_TRAJ3*01	CALGYSSASKIIF	TRAV6*01	TRAJ3*01	1	TCRα	Healthy 3	Non gut-homing cells	Female	26		Healthy control	Healthy control						0.039									healthy control	S.cerevisiae-reactive CD4 T
TRAV9-2*01_CALVKAAGNKLTF_TRAJ17*01	CALVKAAGNKLTF	TRAV9-2*01	TRAJ17*01	1	TCRα	Healthy 3	Non gut-homing cells	Female	26		Healthy control	Healthy control						0.039									Crohn's disease	S.cerevisiae-reactive CD4 T
TRAV9-2*01_CALISNTGNQFYF_TRAJ49*01	CALISNTGNQFYF	TRAV9-2*01	TRAJ49*01	1	TCRα	Healthy 3	Non gut-homing cells	Female	26		Healthy control	Healthy control						0.067									Crohn's disease	S.cerevisiae-reactive CD4 T
TRAV19*01_CALILYNTDKLIF_TRAJ34*01	CALILYNTDKLIF	TRAV19*01	TRAJ34*01	1	TCRα	Healthy 3	Non gut-homing cells	Female	26		Healthy control	Healthy control						0.069									Crohn's disease	S.cerevisiae-reactive CD4 T
TRAV9-2*01_CALISFGNEKLTF_TRAJ48*01	CALISFGNEKLTF	TRAV9-2*01	TRAJ48*01	1	TCRα	Healthy 3	Non gut-homing cells	Female	26		Healthy control	Healthy control						0.035									healthy control	C.tropicalis-reactive CD4 T
TRAV9-2*01_CALTKAAGNKLTF_TRAJ17*01	CALTKAAGNKLTF	TRAV9-2*01	TRAJ17*01	1	TCRα	Healthy 3	Non gut-homing cells	Female	26		Healthy control	Healthy control						0.039									healthy control	C.albicans-reactive CD4 T
TRAV9-2*01_CALSPNTGNQFYF_TRAJ49*01	CALSPNTGNQFYF	TRAV9-2*01	TRAJ49*01	1	TCRα	Healthy 3	Non gut-homing cells	Female	26		Healthy control	Healthy control						0.077									healthy control	C.albicans-reactive CD4 T
TRAV9-2*01_CALSASGNTPLVF_TRAJ29*01	CALSASGNTPLVF	TRAV9-2*01	TRAJ29*01	1	TCRα	Healthy 3	Non gut-homing cells	Female	26		Healthy control	Healthy control						0.057									Crohn's disease patient, healthy control	C.tropicalis-reactive CD4 T, S.cerevisiae-reactive CD4 T
TRAV9-2*01_CALSGTGGFKTIF_TRAJ9*01	CALSGTGGFKTIF	TRAV9-2*01	TRAJ9*01	1	TCRα	Healthy 3	Non gut-homing cells	Female	26		Healthy control	Healthy control						0.047									healthy control	S.cerevisiae-reactive CD4 T
TRAV9-2*01_CALSDTGGFKTIF_TRAJ9*01	CALSDTGGFKTIF	TRAV9-2*01	TRAJ9*01	1	TCRα	Healthy 3	Non gut-homing cells	Female	26		Healthy control	Healthy control						0.11									healthy control	S.cerevisiae-reactive CD4 T
TRAV9-2*01_CALSDAAGNKLTF_TRAJ17*01	CALSDAAGNKLTF	TRAV9-2*01	TRAJ17*01	1	TCRα	Healthy 3	Non gut-homing cells	Female	26		Healthy control	Healthy control						0.059									Crohn's disease	C.tropicalis-reactive CD4 T
TRAV9-2*01_CALSDNQGGKLIF_TRAJ23*01	CALSDNQGGKLIF	TRAV9-2*01	TRAJ23*01	1	TCRα	Healthy 3	Non gut-homing cells	Female	26		Healthy control	Healthy control						0.041									Crohn's disease	C.tropicalis-reactive CD4 T, S.cerevisiae-reactive CD4 T
TRAV9-2*01_CALRIQGAQKLVF_TRAJ54*01	CALRIQGAQKLVF	TRAV9-2*01	TRAJ54*01	1	TCRα	Healthy 3	Non gut-homing cells	Female	26		Healthy control	Healthy control						0.073									Crohn's disease	S.cerevisiae-reactive CD4 T
TRAV6*01_CALVGNSGYALNF_TRAJ41*01	CALVGNSGYALNF	TRAV6*01	TRAJ41*01	2	TCRα	Healthy 3	Non gut-homing cells	Female	26		Healthy control	Healthy control						0.031									healthy control	C.tropicalis-reactive CD4 T
TRAV6*01_CALDGTGGFKTIF_TRAJ9*01	CALDGTGGFKTIF	TRAV6*01	TRAJ9*01	1	TCRα	Healthy 3	Non gut-homing cells	Female	26		Healthy control	Healthy control						0.071									Crohn's disease	C.albicans-reactive CD4 T
TRAV6*01_CALDDTGGFKTIF_TRAJ9*01	CALDDTGGFKTIF	TRAV6*01	TRAJ9*01	1	TCRα	Healthy 3	Non gut-homing cells	Female	26		Healthy control	Healthy control						0.071									healthy control	C.albicans-reactive CD4 T, S.cerevisiae-reactive CD4 T
TRAV6*01_CALDDSSASKIIF_TRAJ3*01	CALDDSSASKIIF	TRAV6*01	TRAJ3*01	1	TCRα	Healthy 3	Non gut-homing cells	Female	26		Healthy control	Healthy control						0.058									Crohn's disease	C.tropicalis-reactive CD4 T
TRAV41*01_CAVYGGSNYKLTF_TRAJ53*01	CAVYGGSNYKLTF	TRAV41*01	TRAJ53*01	1	TCRα	Healthy 3	Non gut-homing cells	Female	26		Healthy control	Healthy control						0.042									healthy control	C.tropicalis-reactive CD4 T
TRAV21*01_CAVFNQAGTALIF_TRAJ15*01	CAVFNQAGTALIF	TRAV21*01	TRAJ15*01	1	TCRα	Healthy 3	Non gut-homing cells	Female	26		Healthy control	Healthy control						0.036									Crohn's disease	C.tropicalis-reactive CD4 T, S.cerevisiae-reactive CD4 T
TRAV2*01_CAVPYNQGGKLIF_TRAJ23*01	CAVPYNQGGKLIF	TRAV2*01	TRAJ23*01	1	TCRα	Healthy 3	Non gut-homing cells	Female	26		Healthy control	Healthy control						0.068									healthy control	S.cerevisiae-reactive CD4 T
TRAV2*01_CAVDAGNNRKLIW_TRAJ38*01	CAVDAGNNRKLIW	TRAV2*01	TRAJ38*01	1	TCRα	Healthy 3	Non gut-homing cells	Female	26		Healthy control	Healthy control						0.046									Crohn's disease	C.tropicalis-reactive CD4 T, S.cerevisiae-reactive CD4 T
TRAV20*01_CAVRVNYGQNFVF_TRAJ26*01	CAVRVNYGQNFVF	TRAV20*01	TRAJ26*01	1	TCRα	Healthy 3	Non gut-homing cells	Female	26		Healthy control	Healthy control						0.036									healthy control	C.tropicalis-reactive CD4 T
TRAV20*01_CAVQANSNYQLIW_TRAJ33*01	CAVQANSNYQLIW	TRAV20*01	TRAJ33*01	1	TCRα	Healthy 3	Non gut-homing cells	Female	26		Healthy control	Healthy control						0.048									healthy control	S.cerevisiae-reactive CD4 T
TRAV20*01_CAVQAGGSYIPTF_TRAJ6*01	CAVQAGGSYIPTF	TRAV20*01	TRAJ6*01	1	TCRα	Healthy 3	Non gut-homing cells	Female	26		Healthy control	Healthy control						0.074									healthy control	C.tropicalis-reactive CD4 T, S.cerevisiae-reactive CD4 T
TRAV20*01_CAVQAGSNYQLIW_TRAJ33*01	CAVQAGSNYQLIW	TRAV20*01	TRAJ33*01	1	TCRα	Healthy 3	Non gut-homing cells	Female	26		Healthy control	Healthy control						0.032									healthy control	C.tropicalis-reactive CD4 T
TRAV8-3*01_CAVGAAAGNKLTF_TRAJ17*01	CAVGAAAGNKLTF	TRAV8-3*01	TRAJ17*01	1	TCRα	Healthy 3	Non gut-homing cells	Female	26		Healthy control	Healthy control						0.04									healthy control	C.tropicalis-reactive CD4 T
TRAV8-3*01_CAVGAPGTYKYIF_TRAJ40*01	CAVGAPGTYKYIF	TRAV8-3*01	TRAJ40*01	1	TCRα	Healthy 3	Non gut-homing cells	Female	26		Healthy control	Healthy control						0.083									healthy control	C.tropicalis-reactive CD4 T
TRAV2*01_CAVGAGGYQKVTF_TRAJ13*01	CAVGAGGYQKVTF	TRAV2*01	TRAJ13*01	1	TCRα	Healthy 3	Non gut-homing cells	Female	26		Healthy control	Healthy control						0.035									healthy control	C.tropicalis-reactive CD4 T
TRAV20*01_CAVGGGSNYKLTF_TRAJ53*01	CAVGGGSNYKLTF	TRAV20*01	TRAJ53*01	1	TCRα	Healthy 3	Non gut-homing cells	Female	26		Healthy control	Healthy control						0.042									healthy control	C.tropicalis-reactive CD4 T
TRAV2*01_CAVEDLNDYKLSF_TRAJ20*01	CAVEDLNDYKLSF	TRAV2*01	TRAJ20*01	1	TCRα	Healthy 3	Non gut-homing cells	Female	26		Healthy control	Healthy control	YLVALGINAV	NS3-Mutant,K1Y	Synthetic,Hepatitis C virus	Synthetic	HLA-A*0201	0.296									healthy control	C.albicans-reactive CD4 T
TRAV2*01_CAVEDTGRRALTF_TRAJ5*01	CAVEDTGRRALTF	TRAV2*01	TRAJ5*01	1	TCRα	Healthy 3	Non gut-homing cells	Female	26		Healthy control	Healthy control						0.033									Crohn's disease patient, healthy control	C.tropicalis-reactive CD4 T
TRAV2*01_CAVEEGGSYIPTF_TRAJ6*01	CAVEEGGSYIPTF	TRAV2*01	TRAJ6*01	1	TCRα	Healthy 3	Non gut-homing cells	Female	26		Healthy control	Healthy control						0.07									healthy control	C.tropicalis-reactive CD4 T
TRAV2*01_CAVESQAGTALIF_TRAJ15*01	CAVESQAGTALIF	TRAV2*01	TRAJ15*01	1	TCRα	Healthy 3	Non gut-homing cells	Female	26		Healthy control	Healthy control						0.048									Crohn's disease	C.tropicalis-reactive CD4 T, S.cerevisiae-reactive CD4 T
TRAV2*01_CAVEGTGGFKTIF_TRAJ9*01	CAVEGTGGFKTIF	TRAV2*01	TRAJ9*01	1	TCRα	Healthy 3	Non gut-homing cells	Female	26		Healthy control	Healthy control						0.059									Crohn's disease	C.tropicalis-reactive CD4 T, S.cerevisiae-reactive CD4 T
TRAV8-4*01_CAVSHFGNEKLTF_TRAJ48*01	CAVSHFGNEKLTF	TRAV8-4*01	TRAJ48*01	1	TCRα	Healthy 3	Non gut-homing cells	Female	26		Healthy control	Healthy control						0.089									Crohn's disease patient, healthy control	C.tropicalis-reactive CD4 T, S.cerevisiae-reactive CD4 T
TRAV8-4*01_CAVSGAGSYQLTF_TRAJ28*01	CAVSGAGSYQLTF	TRAV8-4*01	TRAJ28*01	1	TCRα	Healthy 3	Non gut-homing cells	Female	26		Healthy control	Healthy control						0.056									healthy control	C.tropicalis-reactive CD4 T
TRAV8-4*01_CAVSGTGGFKTIF_TRAJ9*01	CAVSGTGGFKTIF	TRAV8-4*01	TRAJ9*01	1	TCRα	Healthy 3	Non gut-homing cells	Female	26		Healthy control	Healthy control						0.072									Crohn's disease	S.cerevisiae-reactive CD4 T
TRAV8-4*01_CAVSDSGNTPLVF_TRAJ29*01	CAVSDSGNTPLVF	TRAV8-4*01	TRAJ29*01	1	TCRα	Healthy 3	Non gut-homing cells	Female	26		Healthy control	Healthy control						0.09									healthy control	C.albicans-reactive CD4 T
TRAV21*01_CAVRGGSQGNLIF_TRAJ42*01	CAVRGGSQGNLIF	TRAV21*01	TRAJ42*01	1	TCRα	Healthy 3	Non gut-homing cells	Female	26		Healthy control	Healthy control						0.111									healthy control	C.tropicalis-reactive CD4 T
TRAV35*01_CAGHPNTGNQFYF_TRAJ49*01	CAGHPNTGNQFYF	TRAV35*01	TRAJ49*01	1	TCRα	Healthy 3	Non gut-homing cells	Female	26		Healthy control	Healthy control						0.041									healthy control	C.tropicalis-reactive CD4 T, S.cerevisiae-reactive CD4 T
TRAV24*01_CAFNGGATNKLIF_TRAJ32*01	CAFNGGATNKLIF	TRAV24*01	TRAJ32*01	1	TCRα	Healthy 3	Non gut-homing cells	Female	26		Healthy control	Healthy control						0.097									healthy control	C.tropicalis-reactive CD4 T
TRAV12-2*01_CAVTGAGSYQLTF_TRAJ28*01	CAVTGAGSYQLTF	TRAV12-2*01	TRAJ28*01	1	TCRα	Healthy 3	Non gut-homing cells	Female	26		Healthy control	Healthy control						0.041									Crohn's disease	C.albicans-reactive CD4 T
TRAV8-1*01_CAVSKTSYDKVIF_TRAJ50*01	CAVSKTSYDKVIF	TRAV8-1*01	TRAJ50*01	1	TCRα	Healthy 3	Non gut-homing cells	Female	26		Healthy control	Healthy control	VPWVWRSSL	Ring finger protein 43 (RNF43),Ring finger protein 43 mutant (RNF43)	Homo sapiens,Synthetic	Synthetic	HLA-B*0702,HLA-B‚àó0702	0.212									healthy control	C.albicans-reactive CD4 T
TRAV12-2*01_CAVRPGGYNKLIF_TRAJ4*01	CAVRPGGYNKLIF	TRAV12-2*01	TRAJ4*01	1	TCRα	Healthy 3	Non gut-homing cells	Female	26		Healthy control	Healthy control						0.127									healthy control	S.cerevisiae-reactive CD4 T
TRAV12-2*01_CAVNNQAGTALIF_TRAJ15*01	CAVNNQAGTALIF	TRAV12-2*01	TRAJ15*01	1	TCRα	Healthy 3	Non gut-homing cells	Female	26		Healthy control	Healthy control						0.101									healthy control	S.cerevisiae-reactive CD4 T
TRAV8-6*01_CAVSPGGYQKVTF_TRAJ13*01	CAVSPGGYQKVTF	TRAV8-6*01	TRAJ13*01	1	TCRα	Healthy 3	Non gut-homing cells	Female	26		Healthy control	Healthy control						0.041									healthy control	C.tropicalis-reactive CD4 T
TRAV13-1*01_CAAYSGGYQKVTF_TRAJ13*01	CAAYSGGYQKVTF	TRAV13-1*01	TRAJ13*01	1	TCRα	Healthy 3	Non gut-homing cells	Female	26		Healthy control	Healthy control						0.032									Crohn's disease	S.cerevisiae-reactive CD4 T
TRAV13-1*01_CAADSGGYQKVTF_TRAJ13*01	CAADSGGYQKVTF	TRAV13-1*01	TRAJ13*01	1	TCRα	Healthy 3	Non gut-homing cells	Female	26		Healthy control	Healthy control						0.032									Crohn's disease	C.tropicalis-reactive CD4 T
TRAV13-1*01_CAASRQGAQKLVF_TRAJ54*01	CAASRQGAQKLVF	TRAV13-1*01	TRAJ54*01	2	TCRα	Healthy 3	Non gut-homing cells	Female	26		Healthy control	Healthy control						0.071									Crohn's disease patient, healthy control	S.cerevisiae-reactive CD4 T
TRAV13-1*01_CAASRGGAQKLVF_TRAJ54*01	CAASRGGAQKLVF	TRAV13-1*01	TRAJ54*01	1	TCRα	Healthy 3	Non gut-homing cells	Female	26		Healthy control	Healthy control						0.06									healthy control	C.tropicalis-reactive CD4 T
TRAV13-1*01_CAASKGSNYQLIW_TRAJ33*01	CAASKGSNYQLIW	TRAV13-1*01	TRAJ33*01	1	TCRα	Healthy 3	Non gut-homing cells	Female	26		Healthy control	Healthy control						0.07									Crohn's disease patient, healthy control	C.tropicalis-reactive CD4 T, S.cerevisiae-reactive CD4 T
TRAV25*01_CAGLGTNAGKSTF_TRAJ27*01	CAGLGTNAGKSTF	TRAV25*01	TRAJ27*01	1	TCRα	Healthy 3	Non gut-homing cells	Female	26		Healthy control	Healthy control	GILGFVFTL	Matrix protein 1 (M1)	Influenza A virus	Viral	HLA-A*0201	0.284									Crohn's disease	C.tropicalis-reactive CD4 T
TRAV25*01_CAGPGFGNEKLTF_TRAJ48*01	CAGPGFGNEKLTF	TRAV25*01	TRAJ48*01	1	TCRα	Healthy 3	Non gut-homing cells	Female	26		Healthy control	Healthy control						0.091									healthy control	C.tropicalis-reactive CD4 T
TRAV27*01_CAGRSSNTGKLIF_TRAJ37*01	CAGRSSNTGKLIF	TRAV27*01	TRAJ37*01	1	TCRα	Healthy 3	Non gut-homing cells	Female	26		Healthy control	Healthy control	GILGFVFTL	Matrix protein 1 (M1)	Influenza A virus	Viral	HLA-A*0201	0.251									healthy control	C.tropicalis-reactive CD4 T
TRAV25*01_CAGRRGSQGNLIF_TRAJ42*01	CAGRRGSQGNLIF	TRAV25*01	TRAJ42*01	1	TCRα	Healthy 3	Non gut-homing cells	Female	26		Healthy control	Healthy control						0.063									Crohn's disease	C.albicans-reactive CD4 T
TRAV27*01_CAGAPGGSYIPTF_TRAJ6*01	CAGAPGGSYIPTF	TRAV27*01	TRAJ6*01	1	TCRα	Healthy 3	Non gut-homing cells	Female	26		Healthy control	Healthy control						0.064									healthy control	C.tropicalis-reactive CD4 T
TRAV5*01_CAESLSGNTPLVF_TRAJ29*01	CAESLSGNTPLVF	TRAV5*01	TRAJ29*01	1	TCRα	Healthy 3	Non gut-homing cells	Female	26		Healthy control	Healthy control						0.048									healthy control	C.tropicalis-reactive CD4 T
TRAV5*01_CAESAGGYQKVTF_TRAJ13*01	CAESAGGYQKVTF	TRAV5*01	TRAJ13*01	1	TCRα	Healthy 3	Non gut-homing cells	Female	26		Healthy control	Healthy control						0.047									healthy control	C.tropicalis-reactive CD4 T
TRAV5*01_CAESNQAGTALIF_TRAJ15*01	CAESNQAGTALIF	TRAV5*01	TRAJ15*01	1	TCRα	Healthy 3	Non gut-homing cells	Female	26		Healthy control	Healthy control						0.039									Crohn's disease patient, healthy control	C.albicans-reactive CD4 T, C.tropicalis-reactive CD4 T
TRAV5*01_CAERSGGYQKVTF_TRAJ13*01	CAERSGGYQKVTF	TRAV5*01	TRAJ13*01	1	TCRα	Healthy 3	Non gut-homing cells	Female	26		Healthy control	Healthy control						0.039									healthy control	C.tropicalis-reactive CD4 T
TRAV12-3*01_CAMIGGSNYKLTF_TRAJ53*01	CAMIGGSNYKLTF	TRAV12-3*01	TRAJ53*01	1	TCRα	Healthy 3	Non gut-homing cells	Female	26		Healthy control	Healthy control						0.035									healthy control	S.cerevisiae-reactive CD4 T
TRAV12-3*01_CAMSQTGANNLFF_TRAJ36*01	CAMSQTGANNLFF	TRAV12-3*01	TRAJ36*01	1	TCRα	Healthy 3	Non gut-homing cells	Female	26		Healthy control	Healthy control						0.067									healthy control	C.tropicalis-reactive CD4 T
TRAV12-3*01_CAMSPYGNNRLAF_TRAJ7*01	CAMSPYGNNRLAF	TRAV12-3*01	TRAJ7*01	1	TCRα	Healthy 3	Non gut-homing cells	Female	26		Healthy control	Healthy control						0.176									Crohn's disease	C.tropicalis-reactive CD4 T
TRAV4*01_CLVGGGATNKLIF_TRAJ32*01	CLVGGGATNKLIF	TRAV4*01	TRAJ32*01	1	TCRα	Healthy 3	Non gut-homing cells	Female	26		Healthy control	Healthy control						0.071									healthy control	C.tropicalis-reactive CD4 T, S.cerevisiae-reactive CD4 T
TRAV26-2*01_CILTTSGTYKYIF_TRAJ40*01	CILTTSGTYKYIF	TRAV26-2*01	TRAJ40*01	1	TCRα	Healthy 3	Non gut-homing cells	Female	26		Healthy control	Healthy control						0.067									Crohn's disease	C.tropicalis-reactive CD4 T
TRAV26-1*01_CIVLTGGGNKLTF_TRAJ10*01	CIVLTGGGNKLTF	TRAV26-1*01	TRAJ10*01	1	TCRα	Healthy 3	Non gut-homing cells	Female	26		Healthy control	Healthy control						0.041									Crohn's disease	C.tropicalis-reactive CD4 T
TRAV26-1*01_CIVRVQGAQKLVF_TRAJ54*01	CIVRVQGAQKLVF	TRAV26-1*01	TRAJ54*01	1	TCRα	Healthy 3	Non gut-homing cells	Female	26		Healthy control	Healthy control						0.05									healthy control	C.albicans-reactive CD4 T
TRAV26-1*01_CIVRVANNNDMRF_TRAJ43*01	CIVRVANNNDMRF	TRAV26-1*01	TRAJ43*01	1	TCRα	Healthy 3	Non gut-homing cells	Female	26		Healthy control	Healthy control						0.073									healthy control	S.cerevisiae-reactive CD4 T
TRAV26-1*01_CIVRASGTYKYIF_TRAJ40*01	CIVRASGTYKYIF	TRAV26-1*01	TRAJ40*01	1	TCRα	Healthy 3	Non gut-homing cells	Female	26		Healthy control	Healthy control						0.071									Crohn's disease	C.tropicalis-reactive CD4 T
TRAV40*01_CLLMDSNYQLIW_TRAJ33*01	CLLMDSNYQLIW	TRAV40*01	TRAJ33*01	1	TCRα	Healthy 3	Non gut-homing cells	Female	26		Healthy control	Healthy control						0.061									healthy control	S.cerevisiae-reactive CD4 T
TRAV8-2*01_CVVMDSSYKLIF_TRAJ12*01	CVVMDSSYKLIF	TRAV8-2*01	TRAJ12*01	1	TCRα	Healthy 3	Non gut-homing cells	Female	26		Healthy control	Healthy control						0.041									Crohn's disease	C.tropicalis-reactive CD4 T
TRAV10*01_CVVSAGNARLMF_TRAJ31*01	CVVSAGNARLMF	TRAV10*01	TRAJ31*01	1	TCRα	Healthy 3	Non gut-homing cells	Female	26		Healthy control	Healthy control						0.028									Crohn's disease	C.tropicalis-reactive CD4 T
TRAV12-1*01_CVVNINNARLMF_TRAJ31*01	CVVNINNARLMF	TRAV12-1*01	TRAJ31*01	1	TCRα	Healthy 3	Non gut-homing cells	Female	26		Healthy control	Healthy control						0.105									healthy control	C.tropicalis-reactive CD4 T
TRAV12-1*01_CVVNRAGNQFYF_TRAJ49*01	CVVNRAGNQFYF	TRAV12-1*01	TRAJ49*01	1	TCRα	Healthy 3	Non gut-homing cells	Female	26		Healthy control	Healthy control						0.048									healthy control	C.tropicalis-reactive CD4 T
TRAV12-1*01_CVVNKNNNDMRF_TRAJ43*01	CVVNKNNNDMRF	TRAV12-1*01	TRAJ43*01	1	TCRα	Healthy 3	Non gut-homing cells	Female	26		Healthy control	Healthy control	YLQPRTFLL	Spike/surface glycoprotein (S)	SARS-CoV-2	Viral	HLA-A*0201	0.225									Crohn's disease	S.cerevisiae-reactive CD4 T
TRAV16*01_CALLTGANNLFF_TRAJ36*01	CALLTGANNLFF	TRAV16*01	TRAJ36*01	1	TCRα	Healthy 3	Non gut-homing cells	Female	26		Healthy control	Healthy control						0.074									Crohn's disease	C.albicans-reactive CD4 T, S.cerevisiae-reactive CD4 T
TRAV9-2*01_CALMDSNYQLIW_TRAJ33*01	CALMDSNYQLIW	TRAV9-2*01	TRAJ33*01	2	TCRα	Healthy 3	Non gut-homing cells	Female	26		Healthy control	Healthy control						0.079									Crohn's disease patient, healthy control	C.tropicalis-reactive CD4 T
TRAV9-2*01_CALSDTGNQFYF_TRAJ49*01	CALSDTGNQFYF	TRAV9-2*01	TRAJ49*01	1	TCRα	Healthy 3	Non gut-homing cells	Female	26		Healthy control	Healthy control						0.117									Crohn's disease patient, healthy control	S.cerevisiae-reactive CD4 T
TRAV9-2*01_CALSEAGNQFYF_TRAJ49*01	CALSEAGNQFYF	TRAV9-2*01	TRAJ49*01	1	TCRα	Healthy 3	Non gut-homing cells	Female	26		Healthy control	Healthy control						0.057									Crohn's disease	S.cerevisiae-reactive CD4 T
TRAV9-2*01_CALSKNTDKLIF_TRAJ34*01	CALSKNTDKLIF	TRAV9-2*01	TRAJ34*01	1	TCRα	Healthy 3	Non gut-homing cells	Female	26		Healthy control	Healthy control						0.048									Crohn's disease	C.tropicalis-reactive CD4 T
TRAV9-2*01_CALNSGYSTLTF_TRAJ11*01	CALNSGYSTLTF	TRAV9-2*01	TRAJ11*01	1	TCRα	Healthy 3	Non gut-homing cells	Female	26		Healthy control	Healthy control						0.04									healthy control	S.cerevisiae-reactive CD4 T
TRAV16*01_CALNQAGTALIF_TRAJ15*01	CALNQAGTALIF	TRAV16*01	TRAJ15*01	1	TCRα	Healthy 3	Non gut-homing cells	Female	26		Healthy control	Healthy control						0.048									healthy control	C.tropicalis-reactive CD4 T
TRAV6*01_CALNTGFQKLVF_TRAJ8*01	CALNTGFQKLVF	TRAV6*01	TRAJ8*01	1	TCRα	Healthy 3	Non gut-homing cells	Female	26		Healthy control	Healthy control						0.172									healthy control	S.cerevisiae-reactive CD4 T
TRAV16*01_CALKNAGNMLTF_TRAJ39*01	CALKNAGNMLTF	TRAV16*01	TRAJ39*01	1	TCRα	Healthy 3	Non gut-homing cells	Female	26		Healthy control	Healthy control						0.186									Crohn's disease	C.tropicalis-reactive CD4 T
TRAV21*01_CAVQGGSEKLVF_TRAJ57*01	CAVQGGSEKLVF	TRAV21*01	TRAJ57*01	1	TCRα	Healthy 3	Non gut-homing cells	Female	26		Healthy control	Healthy control						0.041									Crohn's disease	C.tropicalis-reactive CD4 T
TRAV41*01_CAVPNTGNQFYF_TRAJ49*01	CAVPNTGNQFYF	TRAV41*01	TRAJ49*01	1	TCRα	Healthy 3	Non gut-homing cells	Female	26		Healthy control	Healthy control						0.164	4.386	0.001	CA[VA].NTGNQFYF						Crohn's disease	C.tropicalis-reactive CD4 T
TRAV21*01_CAVQTGANNLFF_TRAJ36*01	CAVQTGANNLFF	TRAV21*01	TRAJ36*01	1	TCRα	Healthy 3	Non gut-homing cells	Female	26		Healthy control	Healthy control						0.077									healthy control	C.tropicalis-reactive CD4 T
TRAV41*01_CAVRDTGNQFYF_TRAJ49*01	CAVRDTGNQFYF	TRAV41*01	TRAJ49*01	1	TCRα	Healthy 3	Non gut-homing cells	Female	26		Healthy control	Healthy control						0.037									healthy control	C.tropicalis-reactive CD4 T
TRAV8-3*01_CAVVGNNNDMRF_TRAJ43*01	CAVVGNNNDMRF	TRAV8-3*01	TRAJ43*01	1	TCRα	Healthy 3	Non gut-homing cells	Female	26		Healthy control	Healthy control						0.068									Crohn's disease	C.tropicalis-reactive CD4 T
TRAV2*01_CAVASSASKIIF_TRAJ3*01	CAVASSASKIIF	TRAV2*01	TRAJ3*01	1	TCRα	Healthy 3	Non gut-homing cells	Female	26		Healthy control	Healthy control						0.074									healthy control	C.tropicalis-reactive CD4 T
TRAV22*01_CAVAEGAQKLVF_TRAJ54*01	CAVAEGAQKLVF	TRAV22*01	TRAJ54*01	1	TCRα	Healthy 3	Non gut-homing cells	Female	26		Healthy control	Healthy control						0.091									Crohn's disease	S.cerevisiae-reactive CD4 T
TRAV8-3*01_CAVGSDGQKLLF_TRAJ16*01	CAVGSDGQKLLF	TRAV8-3*01	TRAJ16*01	1	TCRα	Healthy 3	Non gut-homing cells	Female	26		Healthy control	Healthy control						0.163									Crohn's disease	C.albicans-reactive CD4 T
TRAV8-3*01_CAVGAGNNDMRF_TRAJ43*01	CAVGAGNNDMRF	TRAV8-3*01	TRAJ43*01	1	TCRα	Healthy 3	Non gut-homing cells	Female	26		Healthy control	Healthy control						0.161									Crohn's disease patient, healthy control	C.tropicalis-reactive CD4 T, S.cerevisiae-reactive CD4 T
TRAV8-3*01_CAVGDGNNRLAF_TRAJ7*01	CAVGDGNNRLAF	TRAV8-3*01	TRAJ7*01	1	TCRα	Healthy 3	Non gut-homing cells	Female	26		Healthy control	Healthy control						0.134									healthy control	C.tropicalis-reactive CD4 T
TRAV2*01_CAVEGFGNVLHC_TRAJ35*01	CAVEGFGNVLHC	TRAV2*01	TRAJ35*01	1	TCRα	Healthy 3	Non gut-homing cells	Female	26		Healthy control	Healthy control						0.047									Crohn's disease	C.tropicalis-reactive CD4 T
TRAV21*01_CAVTGTASKLTF_TRAJ44*01	CAVTGTASKLTF	TRAV21*01	TRAJ44*01	1	TCRα	Healthy 3	Non gut-homing cells	Female	26		Healthy control	Healthy control						0.056									healthy control	C.albicans-reactive CD4 T
TRAV21*01_CAVRPGTYKYIF_TRAJ40*01	CAVRPGTYKYIF	TRAV21*01	TRAJ40*01	1	TCRα	Healthy 3	Non gut-homing cells	Female	26		Healthy control	Healthy control						0.069									Crohn's disease patient, healthy control	C.albicans-reactive CD4 T, C.tropicalis-reactive CD4 T, S.cerevisiae-reactive CD4 T
TRAV21*01_CAASGGSYIPTF_TRAJ6*01	CAASGGSYIPTF	TRAV21*01	TRAJ6*01	1	TCRα	Healthy 3	Non gut-homing cells	Female	26		Healthy control	Healthy control						0.07									Crohn's disease	C.tropicalis-reactive CD4 T
TRAV35*01_CAGPQGAQKLVF_TRAJ54*01	CAGPQGAQKLVF	TRAV35*01	TRAJ54*01	1	TCRα	Healthy 3	Non gut-homing cells	Female	26		Healthy control	Healthy control						0.07									Crohn's disease	C.albicans-reactive CD4 T
TRAV35*01_CAGQQGAQKLVF_TRAJ54*01	CAGQQGAQKLVF	TRAV35*01	TRAJ54*01	1	TCRα	Healthy 3	Non gut-homing cells	Female	26		Healthy control	Healthy control						0.07									healthy control	S.cerevisiae-reactive CD4 T
TRAV17*01_CATANNNARLMF_TRAJ31*01	CATANNNARLMF	TRAV17*01	TRAJ31*01	1	TCRα	Healthy 3	Non gut-homing cells	Female	26		Healthy control	Healthy control						0.077									healthy control	S.cerevisiae-reactive CD4 T
TRAV8-1*01_CAVYTGRRALTF_TRAJ5*01	CAVYTGRRALTF	TRAV8-1*01	TRAJ5*01	1	TCRα	Healthy 3	Non gut-homing cells	Female	26		Healthy control	Healthy control						0.063									healthy control	C.tropicalis-reactive CD4 T
TRAV39*01_CAVDFGNEKLTF_TRAJ48*01	CAVDFGNEKLTF	TRAV39*01	TRAJ48*01	1	TCRα	Healthy 3	Non gut-homing cells	Female	26		Healthy control	Healthy control						0.039									healthy control	C.tropicalis-reactive CD4 T
TRAV39*01_CAVDSPGNQFYF_TRAJ49*01	CAVDSPGNQFYF	TRAV39*01	TRAJ49*01	1	TCRα	Healthy 3	Non gut-homing cells	Female	26		Healthy control	Healthy control						0.032									healthy control	C.tropicalis-reactive CD4 T
TRAV12-2*01_CAVNQGAQKLVF_TRAJ54*01	CAVNQGAQKLVF	TRAV12-2*01	TRAJ54*01	1	TCRα	Healthy 3	Non gut-homing cells	Female	26		Healthy control	Healthy control						0.159									healthy control	C.tropicalis-reactive CD4 T
TRAV12-2*01_CAVNIGDYKLSF_TRAJ20*01	CAVNIGDYKLSF	TRAV12-2*01	TRAJ20*01	1	TCRα	Healthy 3	Non gut-homing cells	Female	26		Healthy control	Healthy control						0.14									healthy control	C.tropicalis-reactive CD4 T
TRAV12-2*01_CAVNMDDYKLSF_TRAJ20*01	CAVNMDDYKLSF	TRAV12-2*01	TRAJ20*01	1	TCRα	Healthy 3	Non gut-homing cells	Female	26		Healthy control	Healthy control						0.059									Crohn's disease	S.cerevisiae-reactive CD4 T
TRAV12-2*01_CAVKDSNYQLIW_TRAJ33*01	CAVKDSNYQLIW	TRAV12-2*01	TRAJ33*01	1	TCRα	Healthy 3	Non gut-homing cells	Female	26		Healthy control	Healthy control	MR1:5-OP-RU		Bacteria	Microbial	MR1	0.254									healthy control	C.albicans-reactive CD4 T
TRAV22*01_CAATSGTYKYIF_TRAJ40*01	CAATSGTYKYIF	TRAV22*01	TRAJ40*01	1	TCRα	Healthy 3	Non gut-homing cells	Female	26		Healthy control	Healthy control						0.168									healthy control	C.tropicalis-reactive CD4 T
TRAV13-1*01_CAAYTGRRALTF_TRAJ5*01	CAAYTGRRALTF	TRAV13-1*01	TRAJ5*01	1	TCRα	Healthy 3	Non gut-homing cells	Female	26		Healthy control	Healthy control						0.091									healthy control	S.cerevisiae-reactive CD4 T
TRAV9-2*01_CALRNNNARLMF_TRAJ31*01	CALRNNNARLMF	TRAV9-2*01	TRAJ31*01	1	TCRα	Healthy 3	Non gut-homing cells	Female	26		Healthy control	Healthy control						0.079									healthy control	C.tropicalis-reactive CD4 T
TRAV13-1*01_CAASNTGNQFYF_TRAJ49*01	CAASNTGNQFYF	TRAV13-1*01	TRAJ49*01	1	TCRα	Healthy 3	Non gut-homing cells	Female	26		Healthy control	Healthy control						0.066									healthy control	C.tropicalis-reactive CD4 T
TRAV13-1*01_CAASFGNEKLTF_TRAJ48*01	CAASFGNEKLTF	TRAV13-1*01	TRAJ48*01	1	TCRα	Healthy 3	Non gut-homing cells	Female	26		Healthy control	Healthy control						0.069									healthy control	C.albicans-reactive CD4 T
TRAV13-1*01_CAATGGSYIPTF_TRAJ6*01	CAATGGSYIPTF	TRAV13-1*01	TRAJ6*01	1	TCRα	Healthy 3	Non gut-homing cells	Female	26		Healthy control	Healthy control						0.07									healthy control	C.tropicalis-reactive CD4 T
TRAV13-1*01_CAASGGSYIPTF_TRAJ6*01	CAASGGSYIPTF	TRAV13-1*01	TRAJ6*01	1	TCRα	Healthy 3	Non gut-homing cells	Female	26		Healthy control	Healthy control						0.07									healthy control	C.albicans-reactive CD4 T
TRAV13-1*01_CAATDSWGKLQF_TRAJ24*01	CAATDSWGKLQF	TRAV13-1*01	TRAJ24*01	1	TCRα	Healthy 3	Non gut-homing cells	Female	26		Healthy control	Healthy control						0.061									Crohn's disease patient, healthy control	C.tropicalis-reactive CD4 T, S.cerevisiae-reactive CD4 T
TRAV13-1*01_CAASRDGQKLLF_TRAJ16*01	CAASRDGQKLLF	TRAV13-1*01	TRAJ16*01	1	TCRα	Healthy 3	Non gut-homing cells	Female	26		Healthy control	Healthy control						0.075									healthy control	C.tropicalis-reactive CD4 T
TRAV13-1*01_CAASKNNNDMRF_TRAJ43*01	CAASKNNNDMRF	TRAV13-1*01	TRAJ43*01	1	TCRα	Healthy 3	Non gut-homing cells	Female	26		Healthy control	Healthy control						0.062									healthy control	C.tropicalis-reactive CD4 T
TRAV27*01_CAGANTGNQFYF_TRAJ49*01	CAGANTGNQFYF	TRAV27*01	TRAJ49*01	1	TCRα	Healthy 3	Non gut-homing cells	Female	26		Healthy control	Healthy control						0.11									healthy control	C.tropicalis-reactive CD4 T
TRAV27*01_CAGYFGNEKLTF_TRAJ48*01	CAGYFGNEKLTF	TRAV27*01	TRAJ48*01	1	TCRα	Healthy 3	Non gut-homing cells	Female	26		Healthy control	Healthy control						0.034									healthy control	C.tropicalis-reactive CD4 T
TRAV27*01_CAGRSNDYKLSF_TRAJ20*01	CAGRSNDYKLSF	TRAV27*01	TRAJ20*01	1	TCRα	Healthy 3	Non gut-homing cells	Female	26		Healthy control	Healthy control						0.037									Crohn's disease	S.cerevisiae-reactive CD4 T
TRAV25*01_CAGAGGYQKVTF_TRAJ13*01	CAGAGGYQKVTF	TRAV25*01	TRAJ13*01	1	TCRα	Healthy 3	Non gut-homing cells	Female	26		Healthy control	Healthy control						0.052									healthy control	C.tropicalis-reactive CD4 T
TRAV25*01_CAGPGGYQKVTF_TRAJ13*01	CAGPGGYQKVTF	TRAV25*01	TRAJ13*01	1	TCRα	Healthy 3	Non gut-homing cells	Female	26		Healthy control	Healthy control						0.037									healthy control	C.tropicalis-reactive CD4 T
TRAV25*01_CAGPRGTYKYIF_TRAJ40*01	CAGPRGTYKYIF	TRAV25*01	TRAJ40*01	1	TCRα	Healthy 3	Non gut-homing cells	Female	26		Healthy control	Healthy control						0.032									Crohn's disease	S.cerevisiae-reactive CD4 T
TRAV25*01_CAGHSGTYKYIF_TRAJ40*01	CAGHSGTYKYIF	TRAV25*01	TRAJ40*01	1	TCRα	Healthy 3	Non gut-homing cells	Female	26		Healthy control	Healthy control						0.057									Crohn's disease	S.cerevisiae-reactive CD4 T
TRAV25*01_CAGVYNFNKFYF_TRAJ21*01	CAGVYNFNKFYF	TRAV25*01	TRAJ21*01	1	TCRα	Healthy 3	Non gut-homing cells	Female	26		Healthy control	Healthy control						0.058									healthy control	C.tropicalis-reactive CD4 T
TRAV27*01_CAGDPGTYKYIF_TRAJ40*01	CAGDPGTYKYIF	TRAV27*01	TRAJ40*01	1	TCRα	Healthy 3	Non gut-homing cells	Female	26		Healthy control	Healthy control						0.041									Crohn's disease	S.cerevisiae-reactive CD4 T
TRAV13-2*01_CAERNNNARLMF_TRAJ31*01	CAERNNNARLMF	TRAV13-2*01	TRAJ31*01	1	TCRα	Healthy 3	Non gut-homing cells	Female	26		Healthy control	Healthy control						0.11									Crohn's disease	C.albicans-reactive CD4 T
TRAV13-2*01_CAENKGDYKLSF_TRAJ20*01	CAENKGDYKLSF	TRAV13-2*01	TRAJ20*01	1	TCRα	Healthy 3	Non gut-homing cells	Female	26		Healthy control	Healthy control						0.086									healthy control	C.tropicalis-reactive CD4 T
TRAV12-3*01_CAMSDSWGKLQF_TRAJ24*01	CAMSDSWGKLQF	TRAV12-3*01	TRAJ24*01	1	TCRα	Healthy 3	Non gut-homing cells	Female	26		Healthy control	Healthy control						0.076									Crohn's disease	S.cerevisiae-reactive CD4 T
TRAV26-1*01_CIVNNAGNMLTF_TRAJ39*01	CIVNNAGNMLTF	TRAV26-1*01	TRAJ39*01	1	TCRα	Healthy 3	Non gut-homing cells	Female	26		Healthy control	Healthy control						0.09									Crohn's disease	C.albicans-reactive CD4 T, S.cerevisiae-reactive CD4 T
TRAV26-1*01_CIVRGSQGNLIF_TRAJ42*01	CIVRGSQGNLIF	TRAV26-1*01	TRAJ42*01	1	TCRα	Healthy 3	Non gut-homing cells	Female	26		Healthy control	Healthy control						0.174									healthy control	C.tropicalis-reactive CD4 T
TRAV16*01_CALSYGNQFYF_TRAJ49*01	CALSYGNQFYF	TRAV16*01	TRAJ49*01	1	TCRα	Healthy 3	Non gut-homing cells	Female	26		Healthy control	Healthy control						0.102									Crohn's disease	C.tropicalis-reactive CD4 T
TRAV9-2*01_CALPTGNQFYF_TRAJ49*01	CALPTGNQFYF	TRAV9-2*01	TRAJ49*01	1	TCRα	Healthy 3	Non gut-homing cells	Female	26		Healthy control	Healthy control						0.144									Crohn's disease	C.tropicalis-reactive CD4 T
TRAV16*01_CALSGAQKLVF_TRAJ54*01	CALSGAQKLVF	TRAV16*01	TRAJ54*01	1	TCRα	Healthy 3	Non gut-homing cells	Female	26		Healthy control	Healthy control						0.071									healthy control	C.albicans-reactive CD4 T
TRAV21*01_CAVNAGNMLTF_TRAJ39*01	CAVNAGNMLTF	TRAV21*01	TRAJ39*01	1	TCRα	Healthy 3	Non gut-homing cells	Female	26		Healthy control	Healthy control						0.063									healthy control	C.tropicalis-reactive CD4 T, S.cerevisiae-reactive CD4 T
TRAV41*01_CAVSLNNDMRF_TRAJ43*01	CAVSLNNDMRF	TRAV41*01	TRAJ43*01	1	TCRα	Healthy 3	Non gut-homing cells	Female	26		Healthy control	Healthy control						0.002									healthy control	S.cerevisiae-reactive CD4 T
TRAV41*01_CAVTTGNQFYF_TRAJ49*01	CAVTTGNQFYF	TRAV41*01	TRAJ49*01	1	TCRα	Healthy 3	Non gut-homing cells	Female	26		Healthy control	Healthy control						0.169	4.085	0.0003822	CA..TGNQFYF	5					healthy control	C.tropicalis-reactive CD4 T
TRAV22*01_CAVDRDDKIIF_TRAJ30*01	CAVDRDDKIIF	TRAV22*01	TRAJ30*01	1	TCRα	Healthy 3	Non gut-homing cells	Female	26		Healthy control	Healthy control						0.132									healthy control	C.tropicalis-reactive CD4 T
TRAV2*01_CAVEDNNDMRF_TRAJ43*01	CAVEDNNDMRF	TRAV2*01	TRAJ43*01	1	TCRα	Healthy 3	Non gut-homing cells	Female	26		Healthy control	Healthy control						0.07									Crohn's disease	S.cerevisiae-reactive CD4 T
TRAV8-4*01_CAVTGGFKTIF_TRAJ9*01	CAVTGGFKTIF	TRAV8-4*01	TRAJ9*01	1	TCRα	Healthy 3	Non gut-homing cells	Female	26		Healthy control	Healthy control						0.09									Crohn's disease	C.albicans-reactive CD4 T
TRAV8-3*01_CAVGGFQKLVF_TRAJ8*01	CAVGGFQKLVF	TRAV8-3*01	TRAJ8*01	1	TCRα	Healthy 3	Non gut-homing cells	Female	26		Healthy control	Healthy control						0.031									Crohn's disease	C.tropicalis-reactive CD4 T
TRAV21*01_CAGGGANNLFF_TRAJ36*01	CAGGGANNLFF	TRAV21*01	TRAJ36*01	1	TCRα	Healthy 3	Non gut-homing cells	Female	26		Healthy control	Healthy control						0.041									healthy control	C.albicans-reactive CD4 T
TRAV35*01_CAGQLADKLIF_TRAJ34*01	CAGQLADKLIF	TRAV35*01	TRAJ34*01	1	TCRα	Healthy 3	Non gut-homing cells	Female	26		Healthy control	Healthy control						0.147									healthy control	C.tropicalis-reactive CD4 T
TRAV17*01_CATEGNNRLAF_TRAJ7*01	CATEGNNRLAF	TRAV17*01	TRAJ7*01	1	TCRα	Healthy 3	Non gut-homing cells	Female	26		Healthy control	Healthy control						0.058									healthy control	C.tropicalis-reactive CD4 T
TRAV24*01_CAFSDGQKLLF_TRAJ16*01	CAFSDGQKLLF	TRAV24*01	TRAJ16*01	1	TCRα	Healthy 3	Non gut-homing cells	Female	26		Healthy control	Healthy control						0.068									healthy control	C.tropicalis-reactive CD4 T
TRAV24*01_CAFYNTDKLIF_TRAJ34*01	CAFYNTDKLIF	TRAV24*01	TRAJ34*01	1	TCRα	Healthy 3	Non gut-homing cells	Female	26		Healthy control	Healthy control						0.162									Crohn's disease	S.cerevisiae-reactive CD4 T
TRAV13-1*01_CAASSSDKLIF_TRAJ34*01	CAASSSDKLIF	TRAV13-1*01	TRAJ34*01	1	TCRα	Healthy 3	Non gut-homing cells	Female	26		Healthy control	Healthy control						0.035									healthy control	C.tropicalis-reactive CD4 T
TRAV13-1*01_CAASPGNQFYF_TRAJ49*01	CAASPGNQFYF	TRAV13-1*01	TRAJ49*01	1	TCRα	Healthy 3	Non gut-homing cells	Female	26		Healthy control	Healthy control						0.066									healthy control	C.tropicalis-reactive CD4 T
TRAV27*01_CAGRTGNQFYF_TRAJ49*01	CAGRTGNQFYF	TRAV27*01	TRAJ49*01	1	TCRα	Healthy 3	Non gut-homing cells	Female	26		Healthy control	Healthy control						0.167									healthy control	S.cerevisiae-reactive CD4 T
TRAV25*01_CAGGNNARLMF_TRAJ31*01	CAGGNNARLMF	TRAV25*01	TRAJ31*01	1	TCRα	Healthy 3	Non gut-homing cells	Female	26		Healthy control	Healthy control						0.063									Crohn's disease patient, healthy control	C.albicans-reactive CD4 T, C.tropicalis-reactive CD4 T
TRAV27*01_CAGAAGNQFYF_TRAJ49*01	CAGAAGNQFYF	TRAV27*01	TRAJ49*01	1	TCRα	Healthy 3	Non gut-homing cells	Female	26		Healthy control	Healthy control						0.093									healthy control	S.cerevisiae-reactive CD4 T
TRAV27*01_CAGEGDYKLSF_TRAJ20*01	CAGEGDYKLSF	TRAV27*01	TRAJ20*01	1	TCRα	Healthy 3	Non gut-homing cells	Female	26		Healthy control	Healthy control						0.032									healthy control	C.tropicalis-reactive CD4 T
TRAV12-3*01_CAMSTGNQFYF_TRAJ49*01	CAMSTGNQFYF	TRAV12-3*01	TRAJ49*01	1	TCRα	Healthy 3	Non gut-homing cells	Female	26		Healthy control	Healthy control						0.121									healthy control	C.tropicalis-reactive CD4 T
TRAV12-1*01_CVVRYQKVTF_TRAJ13*01	CVVRYQKVTF	TRAV12-1*01	TRAJ13*01	1	TCRα	Healthy 3	Non gut-homing cells	Female	26		Healthy control	Healthy control						0									healthy control	S.cerevisiae-reactive CD4 T
TRAV41*01_CAVLGNQFYF_TRAJ49*01	CAVLGNQFYF	TRAV41*01	TRAJ49*01	1	TCRα	Healthy 3	Non gut-homing cells	Female	26		Healthy control	Healthy control						0.079	8.378	9.445e-11	CA..GNQFYF	7					Crohn's disease	C.tropicalis-reactive CD4 T, S.cerevisiae-reactive CD4 T
TRAV12-2*01_CAVNNNDMRF_TRAJ43*01	CAVNNNDMRF	TRAV12-2*01	TRAJ43*01	1	TCRα	Healthy 3	Non gut-homing cells	Female	26		Healthy control	Healthy control						0.045									Crohn's disease	S.cerevisiae-reactive CD4 T
TRAV13-1*01_CAASRNDMRF_TRAJ43*01	CAASRNDMRF	TRAV13-1*01	TRAJ43*01	1	TCRα	Healthy 3	Non gut-homing cells	Female	26		Healthy control	Healthy control						0									healthy control	C.albicans-reactive CD4 T
TRAV25*01_CAGNNARLMF_TRAJ31*01	CAGNNARLMF	TRAV25*01	TRAJ31*01	2	TCRα	Healthy 3	Non gut-homing cells	Female	26		Healthy control	Healthy control						0.083									healthy control	C.tropicalis-reactive CD4 T
TRAV13-1*01_CAASSGGGADGLTF_TRAJ45*01	CAASSGGGADGLTF	TRAV13-1*01	TRAJ45*01	41	TCRα	DC Twin 8A	Non gut-homing cells	Female	34	Monozygotic	Discordant	Crohn's disease						0.066									Crohn's disease	C.tropicalis-reactive CD4 T
TRAV3*01_CAVRDSNTGGFKTIF_TRAJ9*01	CAVRDSNTGGFKTIF	TRAV3*01	TRAJ9*01	34	TCRα	DC Twin 8A	Non gut-homing cells	Female	34	Monozygotic	Discordant	Crohn's disease						0.084									healthy control	S.cerevisiae-reactive CD4 T
TRAV2*01_CAVRNSGNTPLVF_TRAJ29*01	CAVRNSGNTPLVF	TRAV2*01	TRAJ29*01	33	TCRα	DC Twin 8A	Non gut-homing cells	Female	34	Monozygotic	Discordant	Crohn's disease						0.142									Crohn's disease	S.cerevisiae-reactive CD4 T
TRAV13-2*01_CAENTGGFKTIF_TRAJ9*01	CAENTGGFKTIF	TRAV13-2*01	TRAJ9*01	24	TCRα	DC Twin 8A	Non gut-homing cells	Female	34	Monozygotic	Discordant	Crohn's disease						0.099									healthy control	C.tropicalis-reactive CD4 T, S.cerevisiae-reactive CD4 T
TRAV13-2*01_CAENSGGYQKVTF_TRAJ13*01	CAENSGGYQKVTF	TRAV13-2*01	TRAJ13*01	16	TCRα	DC Twin 8A	Non gut-homing cells	Female	34	Monozygotic	Discordant	Crohn's disease						0.042									healthy control	C.tropicalis-reactive CD4 T
TRAV13-2*01_CAENQAGTALIF_TRAJ15*01	CAENQAGTALIF	TRAV13-2*01	TRAJ15*01	15	TCRα	DC Twin 8A	Non gut-homing cells	Female	34	Monozygotic	Discordant	Crohn's disease						0.04									Crohn's disease	C.albicans-reactive CD4 T
TRAV35*01_CAGRIQGAQKLVF_TRAJ54*01	CAGRIQGAQKLVF	TRAV35*01	TRAJ54*01	14	TCRα	DC Twin 8A	Non gut-homing cells	Female	34	Monozygotic	Discordant	Crohn's disease						0.073									healthy control	C.tropicalis-reactive CD4 T
TRAV12-1*01_CVVNTGNQFYF_TRAJ49*01	CVVNTGNQFYF	TRAV12-1*01	TRAJ49*01	14	TCRα	DC Twin 8A	Non gut-homing cells	Female	34	Monozygotic	Discordant	Crohn's disease						0.133									Crohn's disease	S.cerevisiae-reactive CD4 T
TRAV17*01_CATDAGDDKIIF_TRAJ30*01	CATDAGDDKIIF	TRAV17*01	TRAJ30*01	13	TCRα	DC Twin 8A	Non gut-homing cells	Female	34	Monozygotic	Discordant	Crohn's disease						0.102									healthy control	C.tropicalis-reactive CD4 T
TRAV17*01_CATDGNQFYF_TRAJ49*01	CATDGNQFYF	TRAV17*01	TRAJ49*01	13	TCRα	DC Twin 8A	Non gut-homing cells	Female	34	Monozygotic	Discordant	Crohn's disease						0.026									Crohn's disease	S.cerevisiae-reactive CD4 T
TRAV13-1*01_CAASTGTASKLTF_TRAJ44*01	CAASTGTASKLTF	TRAV13-1*01	TRAJ44*01	11	TCRα	DC Twin 8A	Non gut-homing cells	Female	34	Monozygotic	Discordant	Crohn's disease						0.087									Crohn's disease patient, healthy control	C.albicans-reactive CD4 T, C.tropicalis-reactive CD4 T, S.cerevisiae-reactive CD4 T
TRAV13-1*01_CAASGGSNYKLTF_TRAJ53*01	CAASGGSNYKLTF	TRAV13-1*01	TRAJ53*01	10	TCRα	DC Twin 8A	Non gut-homing cells	Female	34	Monozygotic	Discordant	Crohn's disease						0.095									healthy control	C.tropicalis-reactive CD4 T
TRAV17*01_CATDAGSGGSNYKLTF_TRAJ53*01	CATDAGSGGSNYKLTF	TRAV17*01	TRAJ53*01	9	TCRα	DC Twin 8A	Non gut-homing cells	Female	34	Monozygotic	Discordant	Crohn's disease						0.047									healthy control	C.albicans-reactive CD4 T
TRAV13-2*01_CAENSGGSNYKLTF_TRAJ53*01	CAENSGGSNYKLTF	TRAV13-2*01	TRAJ53*01	9	TCRα	DC Twin 8A	Non gut-homing cells	Female	34	Monozygotic	Discordant	Crohn's disease						0.064									Crohn's disease patient, healthy control	C.tropicalis-reactive CD4 T, S.cerevisiae-reactive CD4 T
TRAV8-6*01_CAVSGGSNYKLTF_TRAJ53*01	CAVSGGSNYKLTF	TRAV8-6*01	TRAJ53*01	9	TCRα	DC Twin 8A	Non gut-homing cells	Female	34	Monozygotic	Discordant	Crohn's disease						0.042									healthy control	S.cerevisiae-reactive CD4 T
TRAV13-1*01_CAATFSGTYKYIF_TRAJ40*01	CAATFSGTYKYIF	TRAV13-1*01	TRAJ40*01	9	TCRα	DC Twin 8A	Non gut-homing cells	Female	34	Monozygotic	Discordant	Crohn's disease						0.035									healthy control	S.cerevisiae-reactive CD4 T
TRAV12-3*01_CAMSAGTGRRALTF_TRAJ5*01	CAMSAGTGRRALTF	TRAV12-3*01	TRAJ5*01	8	TCRα	DC Twin 8A	Non gut-homing cells	Female	34	Monozygotic	Discordant	Crohn's disease						0.125									healthy control	S.cerevisiae-reactive CD4 T
TRAV13-2*01_CAESYNQGGKLIF_TRAJ23*01	CAESYNQGGKLIF	TRAV13-2*01	TRAJ23*01	8	TCRα	DC Twin 8A	Non gut-homing cells	Female	34	Monozygotic	Discordant	Crohn's disease						0.17									Crohn's disease	S.cerevisiae-reactive CD4 T
TRAV17*01_CATEGGYQKVTF_TRAJ13*01	CATEGGYQKVTF	TRAV17*01	TRAJ13*01	8	TCRα	DC Twin 8A	Non gut-homing cells	Female	34	Monozygotic	Discordant	Crohn's disease						0.068									Crohn's disease	C.tropicalis-reactive CD4 T
TRAV21*01_CAVSNDYKLSF_TRAJ20*01	CAVSNDYKLSF	TRAV21*01	TRAJ20*01	12	TCRα	DC Twin 8A	Non gut-homing cells	Female	34	Monozygotic	Discordant	Crohn's disease						0.068									healthy control	C.albicans-reactive CD4 T, C.tropicalis-reactive CD4 T
TRAV21*01_CAVNDYKLSF_TRAJ20*01	CAVNDYKLSF	TRAV21*01	TRAJ20*01	8	TCRα	DC Twin 8A	Non gut-homing cells	Female	34	Monozygotic	Discordant	Crohn's disease						0.049									healthy control	C.albicans-reactive CD4 T
TRAV8-4*01_CAVSLTGGGNKLTF_TRAJ10*01	CAVSLTGGGNKLTF	TRAV8-4*01	TRAJ10*01	7	TCRα	DC Twin 8A	Non gut-homing cells	Female	34	Monozygotic	Discordant	Crohn's disease						0.104									Crohn's disease	C.tropicalis-reactive CD4 T
TRAV8-3*01_CAVGAFGNEKLTF_TRAJ48*01	CAVGAFGNEKLTF	TRAV8-3*01	TRAJ48*01	7	TCRα	DC Twin 8A	Non gut-homing cells	Female	34	Monozygotic	Discordant	Crohn's disease						0.074									Crohn's disease patient, healthy control	C.albicans-reactive CD4 T, C.tropicalis-reactive CD4 T, S.cerevisiae-reactive CD4 T
TRAV12-3*01_CAMSRNNNARLMF_TRAJ31*01	CAMSRNNNARLMF	TRAV12-3*01	TRAJ31*01	7	TCRα	DC Twin 8A	Non gut-homing cells	Female	34	Monozygotic	Discordant	Crohn's disease						0.085									Crohn's disease	S.cerevisiae-reactive CD4 T
TRAV12-1*01_CVVNTNAGKSTF_TRAJ27*01	CVVNTNAGKSTF	TRAV12-1*01	TRAJ27*01	8	TCRα	DC Twin 8A	Non gut-homing cells	Female	34	Monozygotic	Discordant	Crohn's disease						0.151									Crohn's disease patient, healthy control	C.tropicalis-reactive CD4 T, S.cerevisiae-reactive CD4 T
TRAV8-4*01_CAVSDNTDKLIF_TRAJ34*01	CAVSDNTDKLIF	TRAV8-4*01	TRAJ34*01	11	TCRα	DC Twin 8A	Non gut-homing cells	Female	34	Monozygotic	Discordant	Crohn's disease						0.062									Crohn's disease	C.tropicalis-reactive CD4 T
TRAV21*01_CAVNQAGTALIF_TRAJ15*01	CAVNQAGTALIF	TRAV21*01	TRAJ15*01	7	TCRα	DC Twin 8A	Non gut-homing cells	Female	34	Monozygotic	Discordant	Crohn's disease						0.058									Crohn's disease patient, healthy control	C.tropicalis-reactive CD4 T, S.cerevisiae-reactive CD4 T
TRAV26-2*01_CILRGSQGNLIF_TRAJ42*01	CILRGSQGNLIF	TRAV26-2*01	TRAJ42*01	7	TCRα	DC Twin 8A	Non gut-homing cells	Female	34	Monozygotic	Discordant	Crohn's disease						0.158									healthy control	S.cerevisiae-reactive CD4 T
TRAV8-4*01_CAVSAGGTSYGKLTF_TRAJ52*01	CAVSAGGTSYGKLTF	TRAV8-4*01	TRAJ52*01	6	TCRα	DC Twin 8A	Non gut-homing cells	Female	34	Monozygotic	Discordant	Crohn's disease						0.048									Crohn's disease	C.tropicalis-reactive CD4 T
TRAV20*01_CAVQARAGSYQLTF_TRAJ28*01	CAVQARAGSYQLTF	TRAV20*01	TRAJ28*01	6	TCRα	DC Twin 8A	Non gut-homing cells	Female	34	Monozygotic	Discordant	Crohn's disease						0.086									Crohn's disease	S.cerevisiae-reactive CD4 T
TRAV3*01_CAVRDGGSQGNLIF_TRAJ42*01	CAVRDGGSQGNLIF	TRAV3*01	TRAJ42*01	7	TCRα	DC Twin 8A	Non gut-homing cells	Female	34	Monozygotic	Discordant	Crohn's disease						0.129									healthy control	C.tropicalis-reactive CD4 T
TRAV13-1*01_CAASIGTGGFKTIF_TRAJ9*01	CAASIGTGGFKTIF	TRAV13-1*01	TRAJ9*01	6	TCRα	DC Twin 8A	Non gut-homing cells	Female	34	Monozygotic	Discordant	Crohn's disease						0.075									Crohn's disease	C.tropicalis-reactive CD4 T
TRAV9-2*01_CALSGTSYGKLTF_TRAJ52*01	CALSGTSYGKLTF	TRAV9-2*01	TRAJ52*01	6	TCRα	DC Twin 8A	Non gut-homing cells	Female	34	Monozygotic	Discordant	Crohn's disease						0.032									Crohn's disease	C.tropicalis-reactive CD4 T
TRAV21*01_CAVRHQAGTALIF_TRAJ15*01	CAVRHQAGTALIF	TRAV21*01	TRAJ15*01	8	TCRα	DC Twin 8A	Non gut-homing cells	Female	34	Monozygotic	Discordant	Crohn's disease						0.04									healthy control	C.tropicalis-reactive CD4 T, S.cerevisiae-reactive CD4 T
TRAV22*01_CAVGFSDGQKLLF_TRAJ16*01	CAVGFSDGQKLLF	TRAV22*01	TRAJ16*01	6	TCRα	DC Twin 8A	Non gut-homing cells	Female	34	Monozygotic	Discordant	Crohn's disease						0.056									healthy control	S.cerevisiae-reactive CD4 T
TRAV8-6*01_CAVSDSGTYKYIF_TRAJ40*01	CAVSDSGTYKYIF	TRAV8-6*01	TRAJ40*01	6	TCRα	DC Twin 8A	Non gut-homing cells	Female	34	Monozygotic	Discordant	Crohn's disease						0.056									Crohn's disease	C.tropicalis-reactive CD4 T
TRAV17*01_CATVNTGGFKTIF_TRAJ9*01	CATVNTGGFKTIF	TRAV17*01	TRAJ9*01	6	TCRα	DC Twin 8A	Non gut-homing cells	Female	34	Monozygotic	Discordant	Crohn's disease						0.072									healthy control	S.cerevisiae-reactive CD4 T
TRAV2*01_CAVNTGGFKTIF_TRAJ9*01	CAVNTGGFKTIF	TRAV2*01	TRAJ9*01	8	TCRα	DC Twin 8A	Non gut-homing cells	Female	34	Monozygotic	Discordant	Crohn's disease						0.122									healthy control	S.cerevisiae-reactive CD4 T
TRAV13-1*01_CAATPNDYKLSF_TRAJ20*01	CAATPNDYKLSF	TRAV13-1*01	TRAJ20*01	6	TCRα	DC Twin 8A	Non gut-homing cells	Female	34	Monozygotic	Discordant	Crohn's disease						0.09									healthy control	C.tropicalis-reactive CD4 T
TRAV21*01_CAVGNDYKLSF_TRAJ20*01	CAVGNDYKLSF	TRAV21*01	TRAJ20*01	10	TCRα	DC Twin 8A	Non gut-homing cells	Female	34	Monozygotic	Discordant	Crohn's disease						0.068									healthy control	C.tropicalis-reactive CD4 T
TRAV25*01_CAGGSQGNLIF_TRAJ42*01	CAGGSQGNLIF	TRAV25*01	TRAJ42*01	6	TCRα	DC Twin 8A	Non gut-homing cells	Female	34	Monozygotic	Discordant	Crohn's disease						0.11									Crohn's disease	C.tropicalis-reactive CD4 T
TRAV38-1*01_CAFMKPNTGNQFYF_TRAJ49*01	CAFMKPNTGNQFYF	TRAV38-1*01	TRAJ49*01	6	TCRα	DC Twin 8A	Non gut-homing cells	Female	34	Monozygotic	Discordant	Crohn's disease						0.071									Crohn's disease	C.tropicalis-reactive CD4 T
TRAV19*01_CALSGNNAGNMLTF_TRAJ39*01	CALSGNNAGNMLTF	TRAV19*01	TRAJ39*01	6	TCRα	DC Twin 8A	Non gut-homing cells	Female	34	Monozygotic	Discordant	Crohn's disease						0.071									healthy control	C.tropicalis-reactive CD4 T
TRAV19*01_CALRGYQGAQKLVF_TRAJ54*01	CALRGYQGAQKLVF	TRAV19*01	TRAJ54*01	5	TCRα	DC Twin 8A	Non gut-homing cells	Female	34	Monozygotic	Discordant	Crohn's disease						0.035									healthy control	C.tropicalis-reactive CD4 T
TRAV8-4*01_CAVSDNTGGFKTIF_TRAJ9*01	CAVSDNTGGFKTIF	TRAV8-4*01	TRAJ9*01	5	TCRα	DC Twin 8A	Non gut-homing cells	Female	34	Monozygotic	Discordant	Crohn's disease						0.044									healthy control	C.tropicalis-reactive CD4 T
TRAV13-1*01_CAASSNFGNEKLTF_TRAJ48*01	CAASSNFGNEKLTF	TRAV13-1*01	TRAJ48*01	5	TCRα	DC Twin 8A	Non gut-homing cells	Female	34	Monozygotic	Discordant	Crohn's disease						0.047									healthy control	S.cerevisiae-reactive CD4 T
TRAV13-1*01_CAARENTGFQKLVF_TRAJ8*01	CAARENTGFQKLVF	TRAV13-1*01	TRAJ8*01	5	TCRα	DC Twin 8A	Non gut-homing cells	Female	34	Monozygotic	Discordant	Crohn's disease						0.121									Crohn's disease	C.tropicalis-reactive CD4 T
TRAV25*01_CAVTTSGTYKYIF_TRAJ40*01	CAVTTSGTYKYIF	TRAV25*01	TRAJ40*01	5	TCRα	DC Twin 8A	Non gut-homing cells	Female	34	Monozygotic	Discordant	Crohn's disease						0.074									Crohn's disease	C.tropicalis-reactive CD4 T
TRAV41*01_CAVSSNTGNQFYF_TRAJ49*01	CAVSSNTGNQFYF	TRAV41*01	TRAJ49*01	5	TCRα	DC Twin 8A	Non gut-homing cells	Female	34	Monozygotic	Discordant	Crohn's disease						0.047	4.328	0.0001138	CAv.[SP]NTGNQFYF	1					healthy control	C.tropicalis-reactive CD4 T
TRAV21*01_CAVLTGTASKLTF_TRAJ44*01	CAVLTGTASKLTF	TRAV21*01	TRAJ44*01	5	TCRα	DC Twin 8A	Non gut-homing cells	Female	34	Monozygotic	Discordant	Crohn's disease						0.039									Crohn's disease	S.cerevisiae-reactive CD4 T
TRAV20*01_CAVQAGGSYIPTF_TRAJ6*01	CAVQAGGSYIPTF	TRAV20*01	TRAJ6*01	5	TCRα	DC Twin 8A	Non gut-homing cells	Female	34	Monozygotic	Discordant	Crohn's disease						0.074									healthy control	C.tropicalis-reactive CD4 T, S.cerevisiae-reactive CD4 T
TRAV2*01_CAVEDRNTDKLIF_TRAJ34*01	CAVEDRNTDKLIF	TRAV2*01	TRAJ34*01	6	TCRα	DC Twin 8A	Non gut-homing cells	Female	34	Monozygotic	Discordant	Crohn's disease						0.071	3.571	0.025	CAVE[DE].NTDKLIF						healthy control	S.cerevisiae-reactive CD4 T
TRAV8-4*01_CAVSEDTGNQFYF_TRAJ49*01	CAVSEDTGNQFYF	TRAV8-4*01	TRAJ49*01	5	TCRα	DC Twin 8A	Non gut-homing cells	Female	34	Monozygotic	Discordant	Crohn's disease						0.061									healthy control	C.tropicalis-reactive CD4 T, S.cerevisiae-reactive CD4 T
TRAV8-6*01_CAVSRNTGNQFYF_TRAJ49*01	CAVSRNTGNQFYF	TRAV8-6*01	TRAJ49*01	6	TCRα	DC Twin 8A	Non gut-homing cells	Female	34	Monozygotic	Discordant	Crohn's disease						0.052									Crohn's disease	S.cerevisiae-reactive CD4 T
TRAV21*01_CAVITGGGNKLTF_TRAJ10*01	CAVITGGGNKLTF	TRAV21*01	TRAJ10*01	5	TCRα	DC Twin 8A	Non gut-homing cells	Female	34	Monozygotic	Discordant	Crohn's disease						0.066									healthy control	C.albicans-reactive CD4 T, C.tropicalis-reactive CD4 T
TRAV13-1*01_CAASRANDYKLSF_TRAJ20*01	CAASRANDYKLSF	TRAV13-1*01	TRAJ20*01	5	TCRα	DC Twin 8A	Non gut-homing cells	Female	34	Monozygotic	Discordant	Crohn's disease						0.048									Crohn's disease	C.tropicalis-reactive CD4 T, S.cerevisiae-reactive CD4 T
TRAV13-1*01_CAASTSGTYKYIF_TRAJ40*01	CAASTSGTYKYIF	TRAV13-1*01	TRAJ40*01	5	TCRα	DC Twin 8A	Non gut-homing cells	Female	34	Monozygotic	Discordant	Crohn's disease						0.071									healthy control	C.tropicalis-reactive CD4 T, S.cerevisiae-reactive CD4 T
TRAV5*01_CAESAGGYQKVTF_TRAJ13*01	CAESAGGYQKVTF	TRAV5*01	TRAJ13*01	5	TCRα	DC Twin 8A	Non gut-homing cells	Female	34	Monozygotic	Discordant	Crohn's disease						0.047									healthy control	C.tropicalis-reactive CD4 T
TRAV8-3*01_CAVGSGTYKYIF_TRAJ40*01	CAVGSGTYKYIF	TRAV8-3*01	TRAJ40*01	9	TCRα	DC Twin 8A	Non gut-homing cells	Female	34	Monozygotic	Discordant	Crohn's disease						0.102									healthy control	C.tropicalis-reactive CD4 T
TRAV2*01_CAVGSNDYKLSF_TRAJ20*01	CAVGSNDYKLSF	TRAV2*01	TRAJ20*01	5	TCRα	DC Twin 8A	Non gut-homing cells	Female	34	Monozygotic	Discordant	Crohn's disease						0.041									healthy control	C.albicans-reactive CD4 T
TRAV17*01_CATDDNTDKLIF_TRAJ34*01	CATDDNTDKLIF	TRAV17*01	TRAJ34*01	5	TCRα	DC Twin 8A	Non gut-homing cells	Female	34	Monozygotic	Discordant	Crohn's disease						0.06									Crohn's disease	C.tropicalis-reactive CD4 T
TRAV13-1*01_CAASNTGNQFYF_TRAJ49*01	CAASNTGNQFYF	TRAV13-1*01	TRAJ49*01	6	TCRα	DC Twin 8A	Non gut-homing cells	Female	34	Monozygotic	Discordant	Crohn's disease						0.066									healthy control	C.tropicalis-reactive CD4 T
TRAV9-2*01_CALSNTDKLIF_TRAJ34*01	CALSNTDKLIF	TRAV9-2*01	TRAJ34*01	5	TCRα	DC Twin 8A	Non gut-homing cells	Female	34	Monozygotic	Discordant	Crohn's disease	GLCTLVAML	mRNA export factor ICP27 homolog (BMLF1),Replication and transcription activator (BRLF1)	Human gammaherpesvirus 4	Viral	HLA-B*0801,HLA-A*0201,HLA-A*0202	0.262									healthy control	C.tropicalis-reactive CD4 T
TRAV8-4*01_CAVSEGNDMRF_TRAJ43*01	CAVSEGNDMRF	TRAV8-4*01	TRAJ43*01	5	TCRα	DC Twin 8A	Non gut-homing cells	Female	34	Monozygotic	Discordant	Crohn's disease						0.057									Crohn's disease	C.albicans-reactive CD4 T, C.tropicalis-reactive CD4 T
TRAV8-2*01_CVVSDGNYGGSQGNLIF_TRAJ42*01	CVVSDGNYGGSQGNLIF	TRAV8-2*01	TRAJ42*01	4	TCRα	DC Twin 8A	Non gut-homing cells	Female	34	Monozygotic	Discordant	Crohn's disease						0.063									healthy control	C.tropicalis-reactive CD4 T
TRAV12-1*01_CVVNRYGGSQGNLIF_TRAJ42*01	CVVNRYGGSQGNLIF	TRAV12-1*01	TRAJ42*01	7	TCRα	DC Twin 8A	Non gut-homing cells	Female	34	Monozygotic	Discordant	Crohn's disease						0.101									Crohn's disease	C.albicans-reactive CD4 T
TRAV8-4*01_CAVSDRYSSASKIIF_TRAJ3*01	CAVSDRYSSASKIIF	TRAV8-4*01	TRAJ3*01	4	TCRα	DC Twin 8A	Non gut-homing cells	Female	34	Monozygotic	Discordant	Crohn's disease						0.068									Crohn's disease	S.cerevisiae-reactive CD4 T
TRAV27*01_CAGARSGGSNYKLTF_TRAJ53*01	CAGARSGGSNYKLTF	TRAV27*01	TRAJ53*01	4	TCRα	DC Twin 8A	Non gut-homing cells	Female	34	Monozygotic	Discordant	Crohn's disease						0.067									healthy control	C.tropicalis-reactive CD4 T, S.cerevisiae-reactive CD4 T
TRAV20*01_CAVQAGQAGTALIF_TRAJ15*01	CAVQAGQAGTALIF	TRAV20*01	TRAJ15*01	4	TCRα	DC Twin 8A	Non gut-homing cells	Female	34	Monozygotic	Discordant	Crohn's disease						0.107									healthy control	C.tropicalis-reactive CD4 T
TRAV2*01_CAVGNSGGYQKVTF_TRAJ13*01	CAVGNSGGYQKVTF	TRAV2*01	TRAJ13*01	6	TCRα	DC Twin 8A	Non gut-homing cells	Female	34	Monozygotic	Discordant	Crohn's disease						0.042									Crohn's disease patient, healthy control	C.tropicalis-reactive CD4 T
TRAV8-4*01_CAVSKIQGAQKLVF_TRAJ54*01	CAVSKIQGAQKLVF	TRAV8-4*01	TRAJ54*01	5	TCRα	DC Twin 8A	Non gut-homing cells	Female	34	Monozygotic	Discordant	Crohn's disease						0.039									Crohn's disease	C.albicans-reactive CD4 T
TRAV35*01_CAGQLIQGAQKLVF_TRAJ54*01	CAGQLIQGAQKLVF	TRAV35*01	TRAJ54*01	4	TCRα	DC Twin 8A	Non gut-homing cells	Female	34	Monozygotic	Discordant	Crohn's disease						0.051									healthy control	C.tropicalis-reactive CD4 T
TRAV9-2*01_CALNAGNNRKLIW_TRAJ38*01	CALNAGNNRKLIW	TRAV9-2*01	TRAJ38*01	4	TCRα	DC Twin 8A	Non gut-homing cells	Female	34	Monozygotic	Discordant	Crohn's disease						0.067									healthy control	C.albicans-reactive CD4 T
TRAV21*01_CAVDQTGANNLFF_TRAJ36*01	CAVDQTGANNLFF	TRAV21*01	TRAJ36*01	4	TCRα	DC Twin 8A	Non gut-homing cells	Female	34	Monozygotic	Discordant	Crohn's disease						0.069									healthy control	C.tropicalis-reactive CD4 T
TRAV8-4*01_CAVSDSGTYKYIF_TRAJ40*01	CAVSDSGTYKYIF	TRAV8-4*01	TRAJ40*01	4	TCRα	DC Twin 8A	Non gut-homing cells	Female	34	Monozygotic	Discordant	Crohn's disease						0.056									healthy control	C.tropicalis-reactive CD4 T, S.cerevisiae-reactive CD4 T
TRAV17*01_CATFTGGGNKLTF_TRAJ10*01	CATFTGGGNKLTF	TRAV17*01	TRAJ10*01	4	TCRα	DC Twin 8A	Non gut-homing cells	Female	34	Monozygotic	Discordant	Crohn's disease						0.047									healthy control	C.tropicalis-reactive CD4 T
TRAV17*01_CATDARGAQKLVF_TRAJ54*01	CATDARGAQKLVF	TRAV17*01	TRAJ54*01	4	TCRα	DC Twin 8A	Non gut-homing cells	Female	34	Monozygotic	Discordant	Crohn's disease						0.114	7.25	8.579e-09	CATDA.GAQKLVF	6					healthy control	S.cerevisiae-reactive CD4 T
TRAV12-2*01_CAVTGAGSYQLTF_TRAJ28*01	CAVTGAGSYQLTF	TRAV12-2*01	TRAJ28*01	4	TCRα	DC Twin 8A	Non gut-homing cells	Female	34	Monozygotic	Discordant	Crohn's disease						0.041									Crohn's disease	C.albicans-reactive CD4 T
TRAV12-2*01_CAASGAGSYQLTF_TRAJ28*01	CAASGAGSYQLTF	TRAV12-2*01	TRAJ28*01	4	TCRα	DC Twin 8A	Non gut-homing cells	Female	34	Monozygotic	Discordant	Crohn's disease						0.101									Crohn's disease	C.albicans-reactive CD4 T
TRAV13-1*01_CAASNTNAGKSTF_TRAJ27*01	CAASNTNAGKSTF	TRAV13-1*01	TRAJ27*01	4	TCRα	DC Twin 8A	Non gut-homing cells	Female	34	Monozygotic	Discordant	Crohn's disease						0.108									healthy control	C.tropicalis-reactive CD4 T
TRAV8-4*01_CAVSERDDKIIF_TRAJ30*01	CAVSERDDKIIF	TRAV8-4*01	TRAJ30*01	4	TCRα	DC Twin 8A	Non gut-homing cells	Female	34	Monozygotic	Discordant	Crohn's disease						0.058									Crohn's disease	S.cerevisiae-reactive CD4 T
TRAV17*01_CATDARDDKIIF_TRAJ30*01	CATDARDDKIIF	TRAV17*01	TRAJ30*01	4	TCRα	DC Twin 8A	Non gut-homing cells	Female	34	Monozygotic	Discordant	Crohn's disease						0.058									healthy control	C.tropicalis-reactive CD4 T
TRAV12-2*01_CAVRSAGNMLTF_TRAJ39*01	CAVRSAGNMLTF	TRAV12-2*01	TRAJ39*01	4	TCRα	DC Twin 8A	Non gut-homing cells	Female	34	Monozygotic	Discordant	Crohn's disease						0.069									Crohn's disease	C.tropicalis-reactive CD4 T
TRAV13-1*01_CAAIQGAQKLVF_TRAJ54*01	CAAIQGAQKLVF	TRAV13-1*01	TRAJ54*01	4	TCRα	DC Twin 8A	Non gut-homing cells	Female	34	Monozygotic	Discordant	Crohn's disease						0.067									Crohn's disease	S.cerevisiae-reactive CD4 T
TRAV13-1*01_CAASSNDYKLSF_TRAJ20*01	CAASSNDYKLSF	TRAV13-1*01	TRAJ20*01	4	TCRα	DC Twin 8A	Non gut-homing cells	Female	34	Monozygotic	Discordant	Crohn's disease						0.112									Crohn's disease	S.cerevisiae-reactive CD4 T
TRAV13-2*01_CAENGNDYKLSF_TRAJ20*01	CAENGNDYKLSF	TRAV13-2*01	TRAJ20*01	4	TCRα	DC Twin 8A	Non gut-homing cells	Female	34	Monozygotic	Discordant	Crohn's disease						0.107									healthy control	C.tropicalis-reactive CD4 T
TRAV26-1*01_CIVRVDNNDMRF_TRAJ43*01	CIVRVDNNDMRF	TRAV26-1*01	TRAJ43*01	4	TCRα	DC Twin 8A	Non gut-homing cells	Female	34	Monozygotic	Discordant	Crohn's disease						0.054									healthy control	C.tropicalis-reactive CD4 T
TRAV21*01_CAVSGFQKLVF_TRAJ8*01	CAVSGFQKLVF	TRAV21*01	TRAJ8*01	4	TCRα	DC Twin 8A	Non gut-homing cells	Female	34	Monozygotic	Discordant	Crohn's disease						0.034									Crohn's disease	C.tropicalis-reactive CD4 T, S.cerevisiae-reactive CD4 T
TRAV2*01_CAVDNNARLMF_TRAJ31*01	CAVDNNARLMF	TRAV2*01	TRAJ31*01	4	TCRα	DC Twin 8A	Non gut-homing cells	Female	34	Monozygotic	Discordant	Crohn's disease	GLCTLVAML	mRNA export factor ICP27 homolog (BMLF1),Replication and transcription activator (BRLF1)	Human gammaherpesvirus 4	Viral	HLA-B*0801,HLA-A*0201,HLA-A*0202	0.211	5	8.143e-06	CAV.NNARLMF						Crohn's disease	C.albicans-reactive CD4 T
TRAV1-1*01_CAVPNDYKLSF_TRAJ20*01	CAVPNDYKLSF	TRAV1-1*01	TRAJ20*01	4	TCRα	DC Twin 8A	Non gut-homing cells	Female	34	Monozygotic	Discordant	Crohn's disease						0.068									healthy control	C.tropicalis-reactive CD4 T
TRAV8-2*01_CVVSPNAGGTSYGKLTF_TRAJ52*01	CVVSPNAGGTSYGKLTF	TRAV8-2*01	TRAJ52*01	3	TCRα	DC Twin 8A	Non gut-homing cells	Female	34	Monozygotic	Discordant	Crohn's disease						0.144									Crohn's disease	C.tropicalis-reactive CD4 T
TRAV38-1*01_CAFMKHGSGNTGKLIF_TRAJ37*01	CAFMKHGSGNTGKLIF	TRAV38-1*01	TRAJ37*01	3	TCRα	DC Twin 8A	Non gut-homing cells	Female	34	Monozygotic	Discordant	Crohn's disease						0.071									Crohn's disease patient, healthy control	C.albicans-reactive CD4 T, C.tropicalis-reactive CD4 T
TRAV10*01_CVVSDRGSTLGRLYF_TRAJ18*01	CVVSDRGSTLGRLYF	TRAV10*01	TRAJ18*01	3	TCRα	DC Twin 8A	Non gut-homing cells	Female	34	Monozygotic	Discordant	Crohn's disease	CD1d:Œ±-galactosylceramide	nan,glycosphingolipid	Synthetic	Synthetic	CD1d	0.392									Crohn's disease	C.albicans-reactive CD4 T, C.tropicalis-reactive CD4 T, S.cerevisiae-reactive CD4 T
TRAV12-1*01_CVVNGLTGGGNKLTF_TRAJ10*01	CVVNGLTGGGNKLTF	TRAV12-1*01	TRAJ10*01	3	TCRα	DC Twin 8A	Non gut-homing cells	Female	34	Monozygotic	Discordant	Crohn's disease						0.124									Crohn's disease patient, healthy control	C.tropicalis-reactive CD4 T, S.cerevisiae-reactive CD4 T
TRAV3*01_CAVRDPDTGRRALTF_TRAJ5*01	CAVRDPDTGRRALTF	TRAV3*01	TRAJ5*01	3	TCRα	DC Twin 8A	Non gut-homing cells	Female	34	Monozygotic	Discordant	Crohn's disease						0.064									Crohn's disease	C.tropicalis-reactive CD4 T, S.cerevisiae-reactive CD4 T
TRAV13-1*01_CAASIGTGTASKLTF_TRAJ44*01	CAASIGTGTASKLTF	TRAV13-1*01	TRAJ44*01	3	TCRα	DC Twin 8A	Non gut-homing cells	Female	34	Monozygotic	Discordant	Crohn's disease						0.057									healthy control	C.tropicalis-reactive CD4 T
TRAV10*01_CVVSGNTGGFKTIF_TRAJ9*01	CVVSGNTGGFKTIF	TRAV10*01	TRAJ9*01	3	TCRα	DC Twin 8A	Non gut-homing cells	Female	34	Monozygotic	Discordant	Crohn's disease						0.097									Crohn's disease	C.tropicalis-reactive CD4 T
TRAV19*01_CALSEANTGNQFYF_TRAJ49*01	CALSEANTGNQFYF	TRAV19*01	TRAJ49*01	3	TCRα	DC Twin 8A	Non gut-homing cells	Female	34	Monozygotic	Discordant	Crohn's disease						0.11									Crohn's disease patient, healthy control	C.albicans-reactive CD4 T, S.cerevisiae-reactive CD4 T
TRAV20*01_CAVQSGGSNYKLTF_TRAJ53*01	CAVQSGGSNYKLTF	TRAV20*01	TRAJ53*01	3	TCRα	DC Twin 8A	Non gut-homing cells	Female	34	Monozygotic	Discordant	Crohn's disease						0.094									Crohn's disease patient, healthy control	C.tropicalis-reactive CD4 T, S.cerevisiae-reactive CD4 T
TRAV8-3*01_CAVGARDSWGKLQF_TRAJ24*01	CAVGARDSWGKLQF	TRAV8-3*01	TRAJ24*01	3	TCRα	DC Twin 8A	Non gut-homing cells	Female	34	Monozygotic	Discordant	Crohn's disease						0.032									healthy control	C.tropicalis-reactive CD4 T
TRAV8-3*01_CAVGARTGGFKTIF_TRAJ9*01	CAVGARTGGFKTIF	TRAV8-3*01	TRAJ9*01	3	TCRα	DC Twin 8A	Non gut-homing cells	Female	34	Monozygotic	Discordant	Crohn's disease						0.077									Crohn's disease	S.cerevisiae-reactive CD4 T
TRAV8-3*01_CAVGAYNQGGKLIF_TRAJ23*01	CAVGAYNQGGKLIF	TRAV8-3*01	TRAJ23*01	3	TCRα	DC Twin 8A	Non gut-homing cells	Female	34	Monozygotic	Discordant	Crohn's disease						0.083									healthy control	C.tropicalis-reactive CD4 T
TRAV8-3*01_CAVGANFGNEKLTF_TRAJ48*01	CAVGANFGNEKLTF	TRAV8-3*01	TRAJ48*01	3	TCRα	DC Twin 8A	Non gut-homing cells	Female	34	Monozygotic	Discordant	Crohn's disease						0.13									healthy control	C.albicans-reactive CD4 T
TRAV21*01_CAVSVTSGTYKYIF_TRAJ40*01	CAVSVTSGTYKYIF	TRAV21*01	TRAJ40*01	3	TCRα	DC Twin 8A	Non gut-homing cells	Female	34	Monozygotic	Discordant	Crohn's disease						0.074									Crohn's disease	C.tropicalis-reactive CD4 T
TRAV8-4*01_CAVSGDTGRRALTF_TRAJ5*01	CAVSGDTGRRALTF	TRAV8-4*01	TRAJ5*01	3	TCRα	DC Twin 8A	Non gut-homing cells	Female	34	Monozygotic	Discordant	Crohn's disease						0.063									Crohn's disease	C.albicans-reactive CD4 T
TRAV8-6*01_CAVSDTGGGNKLTF_TRAJ10*01	CAVSDTGGGNKLTF	TRAV8-6*01	TRAJ10*01	3	TCRα	DC Twin 8A	Non gut-homing cells	Female	34	Monozygotic	Discordant	Crohn's disease						0.091									Crohn's disease	S.cerevisiae-reactive CD4 T
TRAV21*01_CAVSNAGNNRKLIW_TRAJ38*01	CAVSNAGNNRKLIW	TRAV21*01	TRAJ38*01	3	TCRα	DC Twin 8A	Non gut-homing cells	Female	34	Monozygotic	Discordant	Crohn's disease						0.086									Crohn's disease	C.tropicalis-reactive CD4 T
TRAV3*01_CAVRDDTGGFKTIF_TRAJ9*01	CAVRDDTGGFKTIF	TRAV3*01	TRAJ9*01	3	TCRα	DC Twin 8A	Non gut-homing cells	Female	34	Monozygotic	Discordant	Crohn's disease						0.047									Crohn's disease	S.cerevisiae-reactive CD4 T
TRAV35*01_CAGLNAGNNRKLIW_TRAJ38*01	CAGLNAGNNRKLIW	TRAV35*01	TRAJ38*01	3	TCRα	DC Twin 8A	Non gut-homing cells	Female	34	Monozygotic	Discordant	Crohn's disease						0.041									healthy control	C.tropicalis-reactive CD4 T
TRAV17*01_CATALIQGAQKLVF_TRAJ54*01	CATALIQGAQKLVF	TRAV17*01	TRAJ54*01	3	TCRα	DC Twin 8A	Non gut-homing cells	Female	34	Monozygotic	Discordant	Crohn's disease						0.135	7.179	2.581e-08	CATalIQGAQKLVF						healthy control	S.cerevisiae-reactive CD4 T
TRAV8-1*01_CAVNANNAGNMLTF_TRAJ39*01	CAVNANNAGNMLTF	TRAV8-1*01	TRAJ39*01	6	TCRα	DC Twin 8A	Non gut-homing cells	Female	34	Monozygotic	Discordant	Crohn's disease						0.084									healthy control	C.tropicalis-reactive CD4 T
TRAV8-1*01_CAVNANFGNEKLTF_TRAJ48*01	CAVNANFGNEKLTF	TRAV8-1*01	TRAJ48*01	3	TCRα	DC Twin 8A	Non gut-homing cells	Female	34	Monozygotic	Discordant	Crohn's disease						0.07									healthy control	S.cerevisiae-reactive CD4 T
TRAV8-1*01_CAVNGGTNAGKSTF_TRAJ27*01	CAVNGGTNAGKSTF	TRAV8-1*01	TRAJ27*01	4	TCRα	DC Twin 8A	Non gut-homing cells	Female	34	Monozygotic	Discordant	Crohn's disease						0.029									Crohn's disease	S.cerevisiae-reactive CD4 T
TRAV12-2*01_CAVNSGGSNYKLTF_TRAJ53*01	CAVNSGGSNYKLTF	TRAV12-2*01	TRAJ53*01	3	TCRα	DC Twin 8A	Non gut-homing cells	Female	34	Monozygotic	Discordant	Crohn's disease						0.052									healthy control	S.cerevisiae-reactive CD4 T
TRAV13-1*01_CAASIGTSYDKVIF_TRAJ50*01	CAASIGTSYDKVIF	TRAV13-1*01	TRAJ50*01	3	TCRα	DC Twin 8A	Non gut-homing cells	Female	34	Monozygotic	Discordant	Crohn's disease						0.061									healthy control	C.tropicalis-reactive CD4 T
TRAV13-1*01_CAASTAGGGNKLTF_TRAJ10*01	CAASTAGGGNKLTF	TRAV13-1*01	TRAJ10*01	3	TCRα	DC Twin 8A	Non gut-homing cells	Female	34	Monozygotic	Discordant	Crohn's disease						0.047									healthy control	C.tropicalis-reactive CD4 T
TRAV13-1*01_CAASKSGTASKLTF_TRAJ44*01	CAASKSGTASKLTF	TRAV13-1*01	TRAJ44*01	3	TCRα	DC Twin 8A	Non gut-homing cells	Female	34	Monozygotic	Discordant	Crohn's disease						0.042									healthy control	C.tropicalis-reactive CD4 T, S.cerevisiae-reactive CD4 T
TRAV13-1*01_CAASKIQGAQKLVF_TRAJ54*01	CAASKIQGAQKLVF	TRAV13-1*01	TRAJ54*01	3	TCRα	DC Twin 8A	Non gut-homing cells	Female	34	Monozygotic	Discordant	Crohn's disease						0.047									healthy control	C.tropicalis-reactive CD4 T
TRAV13-1*01_CAANSGGSNYKLTF_TRAJ53*01	CAANSGGSNYKLTF	TRAV13-1*01	TRAJ53*01	3	TCRα	DC Twin 8A	Non gut-homing cells	Female	34	Monozygotic	Discordant	Crohn's disease						0.083									Crohn's disease	S.cerevisiae-reactive CD4 T
TRAV27*01_CAGGSGGSNYKLTF_TRAJ53*01	CAGGSGGSNYKLTF	TRAV27*01	TRAJ53*01	4	TCRα	DC Twin 8A	Non gut-homing cells	Female	34	Monozygotic	Discordant	Crohn's disease						0.08									healthy control	C.albicans-reactive CD4 T
TRAV13-2*01_CAETYSGGYQKVTF_TRAJ13*01	CAETYSGGYQKVTF	TRAV13-2*01	TRAJ13*01	3	TCRα	DC Twin 8A	Non gut-homing cells	Female	34	Monozygotic	Discordant	Crohn's disease						0.047									Crohn's disease	S.cerevisiae-reactive CD4 T
TRAV26-1*01_CIVRAIQGAQKLVF_TRAJ54*01	CIVRAIQGAQKLVF	TRAV26-1*01	TRAJ54*01	3	TCRα	DC Twin 8A	Non gut-homing cells	Female	34	Monozygotic	Discordant	Crohn's disease						0.039									healthy control	C.tropicalis-reactive CD4 T
TRAV12-1*01_CVVNRNTGNQFYF_TRAJ49*01	CVVNRNTGNQFYF	TRAV12-1*01	TRAJ49*01	3	TCRα	DC Twin 8A	Non gut-homing cells	Female	34	Monozygotic	Discordant	Crohn's disease						0.118									healthy control	C.tropicalis-reactive CD4 T
TRAV38-1*01_CAFMRYNTDKLIF_TRAJ34*01	CAFMRYNTDKLIF	TRAV38-1*01	TRAJ34*01	3	TCRα	DC Twin 8A	Non gut-homing cells	Female	34	Monozygotic	Discordant	Crohn's disease						0.059									healthy control	C.tropicalis-reactive CD4 T
TRAV9-2*01_CALLGGSQGNLIF_TRAJ42*01	CALLGGSQGNLIF	TRAV9-2*01	TRAJ42*01	3	TCRα	DC Twin 8A	Non gut-homing cells	Female	34	Monozygotic	Discordant	Crohn's disease						0.039									healthy control	C.tropicalis-reactive CD4 T
TRAV21*01_CAPSNQAGTALIF_TRAJ15*01	CAPSNQAGTALIF	TRAV21*01	TRAJ15*01	3	TCRα	DC Twin 8A	Non gut-homing cells	Female	34	Monozygotic	Discordant	Crohn's disease						0.036									healthy control	C.albicans-reactive CD4 T
TRAV9-2*01_CARSNTGFQKLVF_TRAJ8*01	CARSNTGFQKLVF	TRAV9-2*01	TRAJ8*01	3	TCRα	DC Twin 8A	Non gut-homing cells	Female	34	Monozygotic	Discordant	Crohn's disease						0.064									healthy control	C.tropicalis-reactive CD4 T, S.cerevisiae-reactive CD4 T
TRAV2*01_CAVPTDSWGKLQF_TRAJ24*01	CAVPTDSWGKLQF	TRAV2*01	TRAJ24*01	3	TCRα	DC Twin 8A	Non gut-homing cells	Female	34	Monozygotic	Discordant	Crohn's disease						0.091									healthy control	C.tropicalis-reactive CD4 T
TRAV20*01_CAVHSSNDYKLSF_TRAJ20*01	CAVHSSNDYKLSF	TRAV20*01	TRAJ20*01	3	TCRα	DC Twin 8A	Non gut-homing cells	Female	34	Monozygotic	Discordant	Crohn's disease						0.055									healthy control	C.tropicalis-reactive CD4 T
TRAV20*01_CAVQGGSNYKLTF_TRAJ53*01	CAVQGGSNYKLTF	TRAV20*01	TRAJ53*01	3	TCRα	DC Twin 8A	Non gut-homing cells	Female	34	Monozygotic	Discordant	Crohn's disease						0.043									Crohn's disease	C.tropicalis-reactive CD4 T, S.cerevisiae-reactive CD4 T
TRAV8-3*01_CAVGNQAGTALIF_TRAJ15*01	CAVGNQAGTALIF	TRAV8-3*01	TRAJ15*01	3	TCRα	DC Twin 8A	Non gut-homing cells	Female	34	Monozygotic	Discordant	Crohn's disease						0.07									Crohn's disease	C.albicans-reactive CD4 T, C.tropicalis-reactive CD4 T
TRAV8-3*01_CAVGLYNTDKLIF_TRAJ34*01	CAVGLYNTDKLIF	TRAV8-3*01	TRAJ34*01	5	TCRα	DC Twin 8A	Non gut-homing cells	Female	34	Monozygotic	Discordant	Crohn's disease						0.097									healthy control	C.tropicalis-reactive CD4 T
TRAV8-3*01_CAVGPYGNNRLAF_TRAJ7*01	CAVGPYGNNRLAF	TRAV8-3*01	TRAJ7*01	3	TCRα	DC Twin 8A	Non gut-homing cells	Female	34	Monozygotic	Discordant	Crohn's disease	VPSVWRYSL	Ring finger protein 43 (RNF43),Ring finger protein 43 mutant (RNF43)	Homo sapiens,Synthetic	Synthetic	HLA-B*0702,HLA-B‚àó0702	0.207									healthy control	C.tropicalis-reactive CD4 T
TRAV2*01_CAVEDTGRRALTF_TRAJ5*01	CAVEDTGRRALTF	TRAV2*01	TRAJ5*01	3	TCRα	DC Twin 8A	Non gut-homing cells	Female	34	Monozygotic	Discordant	Crohn's disease						0.033									Crohn's disease patient, healthy control	C.tropicalis-reactive CD4 T
TRAV2*01_CAVENTGGFKTIF_TRAJ9*01	CAVENTGGFKTIF	TRAV2*01	TRAJ9*01	4	TCRα	DC Twin 8A	Non gut-homing cells	Female	34	Monozygotic	Discordant	Crohn's disease						0.063									Crohn's disease	S.cerevisiae-reactive CD4 T
TRAV3*01_CAVRDTGFQKLVF_TRAJ8*01	CAVRDTGFQKLVF	TRAV3*01	TRAJ8*01	3	TCRα	DC Twin 8A	Non gut-homing cells	Female	34	Monozygotic	Discordant	Crohn's disease						0.09									Crohn's disease	C.tropicalis-reactive CD4 T, S.cerevisiae-reactive CD4 T
TRAV35*01_CAGRRTSYDKVIF_TRAJ50*01	CAGRRTSYDKVIF	TRAV35*01	TRAJ50*01	3	TCRα	DC Twin 8A	Non gut-homing cells	Female	34	Monozygotic	Discordant	Crohn's disease						0.176									Crohn's disease	C.tropicalis-reactive CD4 T
TRAV17*01_CATDLQGAQKLVF_TRAJ54*01	CATDLQGAQKLVF	TRAV17*01	TRAJ54*01	4	TCRα	DC Twin 8A	Non gut-homing cells	Female	34	Monozygotic	Discordant	Crohn's disease						0.145	2.624	0.05	CATDA.GAQKLVF	6					Crohn's disease	S.cerevisiae-reactive CD4 T
TRAV17*01_CATVIQGAQKLVF_TRAJ54*01	CATVIQGAQKLVF	TRAV17*01	TRAJ54*01	3	TCRα	DC Twin 8A	Non gut-homing cells	Female	34	Monozygotic	Discordant	Crohn's disease						0.097									healthy control	C.tropicalis-reactive CD4 T
TRAV17*01_CATGSNTGNQFYF_TRAJ49*01	CATGSNTGNQFYF	TRAV17*01	TRAJ49*01	3	TCRα	DC Twin 8A	Non gut-homing cells	Female	34	Monozygotic	Discordant	Crohn's disease						0.047									healthy control	C.tropicalis-reactive CD4 T
TRAV13-1*01_CAAGGTSYGKLTF_TRAJ52*01	CAAGGTSYGKLTF	TRAV13-1*01	TRAJ52*01	3	TCRα	DC Twin 8A	Non gut-homing cells	Female	34	Monozygotic	Discordant	Crohn's disease						0.037									Crohn's disease	C.tropicalis-reactive CD4 T, S.cerevisiae-reactive CD4 T
TRAV13-1*01_CAATPSGNTPLVF_TRAJ29*01	CAATPSGNTPLVF	TRAV13-1*01	TRAJ29*01	3	TCRα	DC Twin 8A	Non gut-homing cells	Female	34	Monozygotic	Discordant	Crohn's disease						0.034									healthy control	S.cerevisiae-reactive CD4 T
TRAV13-1*01_CAASDTGRRALTF_TRAJ5*01	CAASDTGRRALTF	TRAV13-1*01	TRAJ5*01	4	TCRα	DC Twin 8A	Non gut-homing cells	Female	34	Monozygotic	Discordant	Crohn's disease						0.055									Crohn's disease	C.albicans-reactive CD4 T
TRAV13-2*01_CAENIGGYQKVTF_TRAJ13*01	CAENIGGYQKVTF	TRAV13-2*01	TRAJ13*01	3	TCRα	DC Twin 8A	Non gut-homing cells	Female	34	Monozygotic	Discordant	Crohn's disease						0.053									healthy control	S.cerevisiae-reactive CD4 T
TRAV12-3*01_CAMNSGGYQKVTF_TRAJ13*01	CAMNSGGYQKVTF	TRAV12-3*01	TRAJ13*01	3	TCRα	DC Twin 8A	Non gut-homing cells	Female	34	Monozygotic	Discordant	Crohn's disease						0.138									healthy control	S.cerevisiae-reactive CD4 T
TRAV12-1*01_CVVNNYGQNFVF_TRAJ26*01	CVVNNYGQNFVF	TRAV12-1*01	TRAJ26*01	3	TCRα	DC Twin 8A	Non gut-homing cells	Female	34	Monozygotic	Discordant	Crohn's disease						0.117									healthy control	C.tropicalis-reactive CD4 T
TRAV21*01_CAVSYNTDKLIF_TRAJ34*01	CAVSYNTDKLIF	TRAV21*01	TRAJ34*01	3	TCRα	DC Twin 8A	Non gut-homing cells	Female	34	Monozygotic	Discordant	Crohn's disease						0.049									healthy control	S.cerevisiae-reactive CD4 T
TRAV8-3*01_CAVGATGNQFYF_TRAJ49*01	CAVGATGNQFYF	TRAV8-3*01	TRAJ49*01	3	TCRα	DC Twin 8A	Non gut-homing cells	Female	34	Monozygotic	Discordant	Crohn's disease						0.079									healthy control	C.tropicalis-reactive CD4 T
TRAV8-3*01_CAVGAGDDKIIF_TRAJ30*01	CAVGAGDDKIIF	TRAV8-3*01	TRAJ30*01	4	TCRα	DC Twin 8A	Non gut-homing cells	Female	34	Monozygotic	Discordant	Crohn's disease						0.11									Crohn's disease	S.cerevisiae-reactive CD4 T
TRAV2*01_CAVEDNFNKFYF_TRAJ21*01	CAVEDNFNKFYF	TRAV2*01	TRAJ21*01	3	TCRα	DC Twin 8A	Non gut-homing cells	Female	34	Monozygotic	Discordant	Crohn's disease						0.041									healthy control	S.cerevisiae-reactive CD4 T
TRAV21*01_CAVKTSYDKVIF_TRAJ50*01	CAVKTSYDKVIF	TRAV21*01	TRAJ50*01	3	TCRα	DC Twin 8A	Non gut-homing cells	Female	34	Monozygotic	Discordant	Crohn's disease						0.051									healthy control	C.tropicalis-reactive CD4 T
TRAV21*01_CAGQGGSEKLVF_TRAJ57*01	CAGQGGSEKLVF	TRAV21*01	TRAJ57*01	3	TCRα	DC Twin 8A	Non gut-homing cells	Female	34	Monozygotic	Discordant	Crohn's disease						0.04									healthy control	C.tropicalis-reactive CD4 T
TRAV13-1*01_CAASGGSYIPTF_TRAJ6*01	CAASGGSYIPTF	TRAV13-1*01	TRAJ6*01	3	TCRα	DC Twin 8A	Non gut-homing cells	Female	34	Monozygotic	Discordant	Crohn's disease						0.07									healthy control	C.albicans-reactive CD4 T
TRAV13-1*01_CAAYTGGFKTIF_TRAJ9*01	CAAYTGGFKTIF	TRAV13-1*01	TRAJ9*01	4	TCRα	DC Twin 8A	Non gut-homing cells	Female	34	Monozygotic	Discordant	Crohn's disease						0.093									Crohn's disease	S.cerevisiae-reactive CD4 T
TRAV13-1*01_CAATGGGNKLTF_TRAJ10*01	CAATGGGNKLTF	TRAV13-1*01	TRAJ10*01	3	TCRα	DC Twin 8A	Non gut-homing cells	Female	34	Monozygotic	Discordant	Crohn's disease						0.047									healthy control	C.albicans-reactive CD4 T
TRAV13-1*01_CAASRAGNQFYF_TRAJ49*01	CAASRAGNQFYF	TRAV13-1*01	TRAJ49*01	3	TCRα	DC Twin 8A	Non gut-homing cells	Female	34	Monozygotic	Discordant	Crohn's disease						0.063									healthy control	S.cerevisiae-reactive CD4 T
TRAV13-1*01_CAASKGNTPLVF_TRAJ29*01	CAASKGNTPLVF	TRAV13-1*01	TRAJ29*01	3	TCRα	DC Twin 8A	Non gut-homing cells	Female	34	Monozygotic	Discordant	Crohn's disease						0.039									healthy control	C.tropicalis-reactive CD4 T, S.cerevisiae-reactive CD4 T
TRAV13-1*01_CAASKGNNRLAF_TRAJ7*01	CAASKGNNRLAF	TRAV13-1*01	TRAJ7*01	3	TCRα	DC Twin 8A	Non gut-homing cells	Female	34	Monozygotic	Discordant	Crohn's disease						0.048									Crohn's disease	C.albicans-reactive CD4 T, C.tropicalis-reactive CD4 T, S.cerevisiae-reactive CD4 T
TRAV13-2*01_CAEDTGRRALTF_TRAJ5*01	CAEDTGRRALTF	TRAV13-2*01	TRAJ5*01	3	TCRα	DC Twin 8A	Non gut-homing cells	Female	34	Monozygotic	Discordant	Crohn's disease						0.066									healthy control	C.tropicalis-reactive CD4 T
TRAV13-2*01_CAENNYGQNFVF_TRAJ26*01	CAENNYGQNFVF	TRAV13-2*01	TRAJ26*01	3	TCRα	DC Twin 8A	Non gut-homing cells	Female	34	Monozygotic	Discordant	Crohn's disease						0.071									healthy control	C.albicans-reactive CD4 T, C.tropicalis-reactive CD4 T
TRAV8-4*01_CAVQGAQKLVF_TRAJ54*01	CAVQGAQKLVF	TRAV8-4*01	TRAJ54*01	3	TCRα	DC Twin 8A	Non gut-homing cells	Female	34	Monozygotic	Discordant	Crohn's disease						0.071									healthy control	C.albicans-reactive CD4 T
TRAV2*01_CAVGNNARLMF_TRAJ31*01	CAVGNNARLMF	TRAV2*01	TRAJ31*01	3	TCRα	DC Twin 8A	Non gut-homing cells	Female	34	Monozygotic	Discordant	Crohn's disease						0.072	4.565	0.007	CAV.NNARLMF						Crohn's disease	C.tropicalis-reactive CD4 T
TRAV21*01_CAVDSNYQLIW_TRAJ33*01	CAVDSNYQLIW	TRAV21*01	TRAJ33*01	3	TCRα	DC Twin 8A	Non gut-homing cells	Female	34	Monozygotic	Discordant	Crohn's disease						0.07									Crohn's disease patient, healthy control	C.tropicalis-reactive CD4 T, S.cerevisiae-reactive CD4 T
TRAV21*01_CAVNTGNQFYF_TRAJ49*01	CAVNTGNQFYF	TRAV21*01	TRAJ49*01	3	TCRα	DC Twin 8A	Non gut-homing cells	Female	34	Monozygotic	Discordant	Crohn's disease	YLVPMVATV	Phosphoprotein 65 mutant (pp65)	Synthetic	Synthetic	HLA-A*0201	0.22									healthy control	C.albicans-reactive CD4 T
TRAV13-1*01_CAASRGNQFYF_TRAJ49*01	CAASRGNQFYF	TRAV13-1*01	TRAJ49*01	3	TCRα	DC Twin 8A	Non gut-homing cells	Female	34	Monozygotic	Discordant	Crohn's disease						0.037									healthy control	S.cerevisiae-reactive CD4 T
TRAV21*01_CAVGGNMLTF_TRAJ39*01	CAVGGNMLTF	TRAV21*01	TRAJ39*01	3	TCRα	DC Twin 8A	Non gut-homing cells	Female	34	Monozygotic	Discordant	Crohn's disease						0.003									Crohn's disease	C.tropicalis-reactive CD4 T
TRAV13-1*01_CAASNNDMRF_TRAJ43*01	CAASNNDMRF	TRAV13-1*01	TRAJ43*01	3	TCRα	DC Twin 8A	Non gut-homing cells	Female	34	Monozygotic	Discordant	Crohn's disease						0.021									Crohn's disease	S.cerevisiae-reactive CD4 T
TRAV8-3*01_CAVGARAGGTSYGKLTF_TRAJ52*01	CAVGARAGGTSYGKLTF	TRAV8-3*01	TRAJ52*01	2	TCRα	DC Twin 8A	Non gut-homing cells	Female	34	Monozygotic	Discordant	Crohn's disease						0.19									healthy control	C.tropicalis-reactive CD4 T
TRAV20*01_CAVQAGYGGATNKLIF_TRAJ32*01	CAVQAGYGGATNKLIF	TRAV20*01	TRAJ32*01	2	TCRα	DC Twin 8A	Non gut-homing cells	Female	34	Monozygotic	Discordant	Crohn's disease						0.072									healthy control	S.cerevisiae-reactive CD4 T
TRAV27*01_CAGANAGGTSYGKLTF_TRAJ52*01	CAGANAGGTSYGKLTF	TRAV27*01	TRAJ52*01	2	TCRα	DC Twin 8A	Non gut-homing cells	Female	34	Monozygotic	Discordant	Crohn's disease						0.169									healthy control	S.cerevisiae-reactive CD4 T
TRAV12-1*01_CVVTYNAGNNRKLIW_TRAJ38*01	CVVTYNAGNNRKLIW	TRAV12-1*01	TRAJ38*01	2	TCRα	DC Twin 8A	Non gut-homing cells	Female	34	Monozygotic	Discordant	Crohn's disease						0.078									healthy control	S.cerevisiae-reactive CD4 T
TRAV12-1*01_CVVNPLTGGGNKLTF_TRAJ10*01	CVVNPLTGGGNKLTF	TRAV12-1*01	TRAJ10*01	2	TCRα	DC Twin 8A	Non gut-homing cells	Female	34	Monozygotic	Discordant	Crohn's disease						0.124									Crohn's disease	C.albicans-reactive CD4 T, C.tropicalis-reactive CD4 T
TRAV38-1*01_CAFMKLTSGTYKYIF_TRAJ40*01	CAFMKLTSGTYKYIF	TRAV38-1*01	TRAJ40*01	2	TCRα	DC Twin 8A	Non gut-homing cells	Female	34	Monozygotic	Discordant	Crohn's disease						0.043									healthy control	C.tropicalis-reactive CD4 T
TRAV16*01_CALQNSGGSNYKLTF_TRAJ53*01	CALQNSGGSNYKLTF	TRAV16*01	TRAJ53*01	2	TCRα	DC Twin 8A	Non gut-homing cells	Female	34	Monozygotic	Discordant	Crohn's disease						0.07									healthy control	C.tropicalis-reactive CD4 T
TRAV19*01_CALSEPNNAGNMLTF_TRAJ39*01	CALSEPNNAGNMLTF	TRAV19*01	TRAJ39*01	2	TCRα	DC Twin 8A	Non gut-homing cells	Female	34	Monozygotic	Discordant	Crohn's disease						0.071									Crohn's disease	C.tropicalis-reactive CD4 T, S.cerevisiae-reactive CD4 T
TRAV9-2*01_CALRGSGGSNYKLTF_TRAJ53*01	CALRGSGGSNYKLTF	TRAV9-2*01	TRAJ53*01	2	TCRα	DC Twin 8A	Non gut-homing cells	Female	34	Monozygotic	Discordant	Crohn's disease						0.056									healthy control	C.tropicalis-reactive CD4 T
TRAV16*01_CALSAGGTSYGKLTF_TRAJ52*01	CALSAGGTSYGKLTF	TRAV16*01	TRAJ52*01	2	TCRα	DC Twin 8A	Non gut-homing cells	Female	34	Monozygotic	Discordant	Crohn's disease						0.041									Crohn's disease patient, healthy control	S.cerevisiae-reactive CD4 T
TRAV20*01_CAVQARGGSQGNLIF_TRAJ42*01	CAVQARGGSQGNLIF	TRAV20*01	TRAJ42*01	3	TCRα	DC Twin 8A	Non gut-homing cells	Female	34	Monozygotic	Discordant	Crohn's disease						0.105									healthy control	C.tropicalis-reactive CD4 T
TRAV8-3*01_CAVGAGGTSYGKLTF_TRAJ52*01	CAVGAGGTSYGKLTF	TRAV8-3*01	TRAJ52*01	2	TCRα	DC Twin 8A	Non gut-homing cells	Female	34	Monozygotic	Discordant	Crohn's disease						0.073									healthy control	C.tropicalis-reactive CD4 T
TRAV2*01_CAVEDRDTGRRALTF_TRAJ5*01	CAVEDRDTGRRALTF	TRAV2*01	TRAJ5*01	3	TCRα	DC Twin 8A	Non gut-homing cells	Female	34	Monozygotic	Discordant	Crohn's disease						0.062									healthy control	C.albicans-reactive CD4 T
TRAV8-4*01_CAVSDSGGGADGLTF_TRAJ45*01	CAVSDSGGGADGLTF	TRAV8-4*01	TRAJ45*01	2	TCRα	DC Twin 8A	Non gut-homing cells	Female	34	Monozygotic	Discordant	Crohn's disease						0.053									Crohn's disease	C.tropicalis-reactive CD4 T
TRAV3*01_CAVRDINNQGGKLIF_TRAJ23*01	CAVRDINNQGGKLIF	TRAV3*01	TRAJ23*01	2	TCRα	DC Twin 8A	Non gut-homing cells	Female	34	Monozygotic	Discordant	Crohn's disease						0.118									Crohn's disease	C.tropicalis-reactive CD4 T
TRAV8-6*01_CAVRNSGAGSYQLTF_TRAJ28*01	CAVRNSGAGSYQLTF	TRAV8-6*01	TRAJ28*01	2	TCRα	DC Twin 8A	Non gut-homing cells	Female	34	Monozygotic	Discordant	Crohn's disease						0.051									healthy control	C.tropicalis-reactive CD4 T
TRAV35*01_CAGLNYGGSQGNLIF_TRAJ42*01	CAGLNYGGSQGNLIF	TRAV35*01	TRAJ42*01	2	TCRα	DC Twin 8A	Non gut-homing cells	Female	34	Monozygotic	Discordant	Crohn's disease	TFEYVSQPFLMDLE	Spike/surface glycoprotein (S)	SARS-CoV-2	Viral	HLA-DPA1*0103/DPB1*0401	0.477									healthy control	S.cerevisiae-reactive CD4 T
TRAV17*01_CATDNSGGSNYKLTF_TRAJ53*01	CATDNSGGSNYKLTF	TRAV17*01	TRAJ53*01	2	TCRα	DC Twin 8A	Non gut-homing cells	Female	34	Monozygotic	Discordant	Crohn's disease						0.133									Crohn's disease patient, healthy control	C.tropicalis-reactive CD4 T, S.cerevisiae-reactive CD4 T
TRAV13-1*01_CAASSSGGGADGLTF_TRAJ45*01	CAASSSGGGADGLTF	TRAV13-1*01	TRAJ45*01	2	TCRα	DC Twin 8A	Non gut-homing cells	Female	34	Monozygotic	Discordant	Crohn's disease						0.082									healthy control	S.cerevisiae-reactive CD4 T
TRAV12-3*01_CAMSGGSSNTGKLIF_TRAJ37*01	CAMSGGSSNTGKLIF	TRAV12-3*01	TRAJ37*01	2	TCRα	DC Twin 8A	Non gut-homing cells	Female	34	Monozygotic	Discordant	Crohn's disease						0.154									healthy control	C.tropicalis-reactive CD4 T
TRAV26-1*01_CIVRVVGNAGNMLTF_TRAJ39*01	CIVRVVGNAGNMLTF	TRAV26-1*01	TRAJ39*01	2	TCRα	DC Twin 8A	Non gut-homing cells	Female	34	Monozygotic	Discordant	Crohn's disease						0.047									Crohn's disease	C.albicans-reactive CD4 T
TRAV26-1*01_CIVRVAGNQGGKLIF_TRAJ23*01	CIVRVAGNQGGKLIF	TRAV26-1*01	TRAJ23*01	2	TCRα	DC Twin 8A	Non gut-homing cells	Female	34	Monozygotic	Discordant	Crohn's disease						0.184									healthy control	C.albicans-reactive CD4 T
TRAV26-1*01_CIVRGYSNSGYALNF_TRAJ41*01	CIVRGYSNSGYALNF	TRAV26-1*01	TRAJ41*01	3	TCRα	DC Twin 8A	Non gut-homing cells	Female	34	Monozygotic	Discordant	Crohn's disease						0.067									healthy control	S.cerevisiae-reactive CD4 T
TRAV38-1*01_CAFILIQGAQKLVF_TRAJ54*01	CAFILIQGAQKLVF	TRAV38-1*01	TRAJ54*01	4	TCRα	DC Twin 8A	Non gut-homing cells	Female	34	Monozygotic	Discordant	Crohn's disease						0.048	5.806	0.003	CAFI.IQGAQKLVF						healthy control	C.tropicalis-reactive CD4 T
TRAV9-2*01_CALSAPNTGNQFYF_TRAJ49*01	CALSAPNTGNQFYF	TRAV9-2*01	TRAJ49*01	2	TCRα	DC Twin 8A	Non gut-homing cells	Female	34	Monozygotic	Discordant	Crohn's disease						0.055									healthy control	C.tropicalis-reactive CD4 T
TRAV9-2*01_CALSDRNTGNQFYF_TRAJ49*01	CALSDRNTGNQFYF	TRAV9-2*01	TRAJ49*01	3	TCRα	DC Twin 8A	Non gut-homing cells	Female	34	Monozygotic	Discordant	Crohn's disease						0.049									healthy control	C.tropicalis-reactive CD4 T
TRAV9-2*01_CALRGNSGNTPLVF_TRAJ29*01	CALRGNSGNTPLVF	TRAV9-2*01	TRAJ29*01	2	TCRα	DC Twin 8A	Non gut-homing cells	Female	34	Monozygotic	Discordant	Crohn's disease						0.068									healthy control	S.cerevisiae-reactive CD4 T
TRAV2*01_CAVFSSGSARQLTF_TRAJ22*01	CAVFSSGSARQLTF	TRAV2*01	TRAJ22*01	2	TCRα	DC Twin 8A	Non gut-homing cells	Female	34	Monozygotic	Discordant	Crohn's disease						0.045									healthy control	C.tropicalis-reactive CD4 T
TRAV41*01_CAVYSGGGADGLTF_TRAJ45*01	CAVYSGGGADGLTF	TRAV41*01	TRAJ45*01	2	TCRα	DC Twin 8A	Non gut-homing cells	Female	34	Monozygotic	Discordant	Crohn's disease	ELAGIGILTV	Melanoma antigen recognized by T-cells 1-mutant (MART1-mutant),Melanoma antigen recognized by T-cells 1 (MART1)	Synthetic,Homo sapiens	Synthetic	HLA-A*0201	0.204									healthy control	C.tropicalis-reactive CD4 T, S.cerevisiae-reactive CD4 T
TRAV20*01_CAVQAGTGRRALTF_TRAJ5*01	CAVQAGTGRRALTF	TRAV20*01	TRAJ5*01	2	TCRα	DC Twin 8A	Non gut-homing cells	Female	34	Monozygotic	Discordant	Crohn's disease						0.056									Crohn's disease	S.cerevisiae-reactive CD4 T
TRAV20*01_CAVQASTGGFKTIF_TRAJ9*01	CAVQASTGGFKTIF	TRAV20*01	TRAJ9*01	2	TCRα	DC Twin 8A	Non gut-homing cells	Female	34	Monozygotic	Discordant	Crohn's disease						0.039									healthy control	C.tropicalis-reactive CD4 T
TRAV20*01_CAVQGFSDGQKLLF_TRAJ16*01	CAVQGFSDGQKLLF	TRAV20*01	TRAJ16*01	2	TCRα	DC Twin 8A	Non gut-homing cells	Female	34	Monozygotic	Discordant	Crohn's disease						0.07									Crohn's disease	C.tropicalis-reactive CD4 T
TRAV8-3*01_CAVAPYSSASKIIF_TRAJ3*01	CAVAPYSSASKIIF	TRAV8-3*01	TRAJ3*01	2	TCRα	DC Twin 8A	Non gut-homing cells	Female	34	Monozygotic	Discordant	Crohn's disease						0.127									Crohn's disease patient, healthy control	C.tropicalis-reactive CD4 T, S.cerevisiae-reactive CD4 T
TRAV8-3*01_CAVGATSGTYKYIF_TRAJ40*01	CAVGATSGTYKYIF	TRAV8-3*01	TRAJ40*01	3	TCRα	DC Twin 8A	Non gut-homing cells	Female	34	Monozygotic	Discordant	Crohn's disease						0.085									healthy control	C.albicans-reactive CD4 T
TRAV8-3*01_CAVGARNNNARLMF_TRAJ31*01	CAVGARNNNARLMF	TRAV8-3*01	TRAJ31*01	3	TCRα	DC Twin 8A	Non gut-homing cells	Female	34	Monozygotic	Discordant	Crohn's disease						0.043									healthy control	C.albicans-reactive CD4 T
TRAV8-3*01_CAVGAKAAGNKLTF_TRAJ17*01	CAVGAKAAGNKLTF	TRAV8-3*01	TRAJ17*01	2	TCRα	DC Twin 8A	Non gut-homing cells	Female	34	Monozygotic	Discordant	Crohn's disease						0.072									healthy control	C.tropicalis-reactive CD4 T
TRAV2*01_CAVDGSSNTGKLIF_TRAJ37*01	CAVDGSSNTGKLIF	TRAV2*01	TRAJ37*01	2	TCRα	DC Twin 8A	Non gut-homing cells	Female	34	Monozygotic	Discordant	Crohn's disease						0.079									healthy control	C.albicans-reactive CD4 T
TRAV2*01_CAVEVNTGGFKTIF_TRAJ9*01	CAVEVNTGGFKTIF	TRAV2*01	TRAJ9*01	2	TCRα	DC Twin 8A	Non gut-homing cells	Female	34	Monozygotic	Discordant	Crohn's disease						0.035									Crohn's disease	S.cerevisiae-reactive CD4 T
TRAV2*01_CAVEVDTGRRALTF_TRAJ5*01	CAVEVDTGRRALTF	TRAV2*01	TRAJ5*01	2	TCRα	DC Twin 8A	Non gut-homing cells	Female	34	Monozygotic	Discordant	Crohn's disease						0.041									healthy control	C.tropicalis-reactive CD4 T
TRAV2*01_CAVEDRAGGFKTIF_TRAJ9*01	CAVEDRAGGFKTIF	TRAV2*01	TRAJ9*01	2	TCRα	DC Twin 8A	Non gut-homing cells	Female	34	Monozygotic	Discordant	Crohn's disease						0.081									healthy control	S.cerevisiae-reactive CD4 T
TRAV8-4*01_CAVTKNTGGFKTIF_TRAJ9*01	CAVTKNTGGFKTIF	TRAV8-4*01	TRAJ9*01	2	TCRα	DC Twin 8A	Non gut-homing cells	Female	34	Monozygotic	Discordant	Crohn's disease						0.136									healthy control	C.tropicalis-reactive CD4 T
TRAV8-6*01_CAVSLTGGGNKLTF_TRAJ10*01	CAVSLTGGGNKLTF	TRAV8-6*01	TRAJ10*01	2	TCRα	DC Twin 8A	Non gut-homing cells	Female	34	Monozygotic	Discordant	Crohn's disease						0.091									healthy control	C.albicans-reactive CD4 T, C.tropicalis-reactive CD4 T
TRAV8-4*01_CAVSRNSGNTPLVF_TRAJ29*01	CAVSRNSGNTPLVF	TRAV8-4*01	TRAJ29*01	2	TCRα	DC Twin 8A	Non gut-homing cells	Female	34	Monozygotic	Discordant	Crohn's disease						0.09									Crohn's disease	C.tropicalis-reactive CD4 T, S.cerevisiae-reactive CD4 T
TRAV8-4*01_CAVSGSGGYQKVTF_TRAJ13*01	CAVSGSGGYQKVTF	TRAV8-4*01	TRAJ13*01	3	TCRα	DC Twin 8A	Non gut-homing cells	Female	34	Monozygotic	Discordant	Crohn's disease						0.082									healthy control	C.albicans-reactive CD4 T, C.tropicalis-reactive CD4 T
TRAV8-4*01_CAVSGGFGNEKLTF_TRAJ48*01	CAVSGGFGNEKLTF	TRAV8-4*01	TRAJ48*01	2	TCRα	DC Twin 8A	Non gut-homing cells	Female	34	Monozygotic	Discordant	Crohn's disease						0.057									healthy control	S.cerevisiae-reactive CD4 T
TRAV8-6*01_CAVSDKGGGNKLTF_TRAJ10*01	CAVSDKGGGNKLTF	TRAV8-6*01	TRAJ10*01	2	TCRα	DC Twin 8A	Non gut-homing cells	Female	34	Monozygotic	Discordant	Crohn's disease						0.057									healthy control	C.tropicalis-reactive CD4 T
TRAV8-4*01_CAVSEGSGTYKYIF_TRAJ40*01	CAVSEGSGTYKYIF	TRAV8-4*01	TRAJ40*01	2	TCRα	DC Twin 8A	Non gut-homing cells	Female	34	Monozygotic	Discordant	Crohn's disease						0.036									healthy control	C.albicans-reactive CD4 T
TRAV8-6*01_CAVSEIQGAQKLVF_TRAJ54*01	CAVSEIQGAQKLVF	TRAV8-6*01	TRAJ54*01	2	TCRα	DC Twin 8A	Non gut-homing cells	Female	34	Monozygotic	Discordant	Crohn's disease						0.119									Crohn's disease	C.tropicalis-reactive CD4 T
TRAV8-6*01_CAVSNSGGYQKVTF_TRAJ13*01	CAVSNSGGYQKVTF	TRAV8-6*01	TRAJ13*01	2	TCRα	DC Twin 8A	Non gut-homing cells	Female	34	Monozygotic	Discordant	Crohn's disease						0.074									Crohn's disease	C.albicans-reactive CD4 T, C.tropicalis-reactive CD4 T, S.cerevisiae-reactive CD4 T
TRAV8-4*01_CAVSDSGGYQKVTF_TRAJ13*01	CAVSDSGGYQKVTF	TRAV8-4*01	TRAJ13*01	2	TCRα	DC Twin 8A	Non gut-homing cells	Female	34	Monozygotic	Discordant	Crohn's disease						0.053									Crohn's disease	C.tropicalis-reactive CD4 T
TRAV8-4*01_CAVRVDTGRRALTF_TRAJ5*01	CAVRVDTGRRALTF	TRAV8-4*01	TRAJ5*01	2	TCRα	DC Twin 8A	Non gut-homing cells	Female	34	Monozygotic	Discordant	Crohn's disease						0.063					0.908	0.043			Crohn's disease	C.tropicalis-reactive CD4 T, S.cerevisiae-reactive CD4 T
TRAV8-4*01_CAVRGNNAGNMLTF_TRAJ39*01	CAVRGNNAGNMLTF	TRAV8-4*01	TRAJ39*01	2	TCRα	DC Twin 8A	Non gut-homing cells	Female	34	Monozygotic	Discordant	Crohn's disease						0.084									Crohn's disease	C.tropicalis-reactive CD4 T
TRAV1-2*01_CAVRDQTGANNLFF_TRAJ36*01	CAVRDQTGANNLFF	TRAV1-2*01	TRAJ36*01	2	TCRα	DC Twin 8A	Non gut-homing cells	Female	34	Monozygotic	Discordant	Crohn's disease						0.123									healthy control	S.cerevisiae-reactive CD4 T
TRAV3*01_CAVRDRTGRRALTF_TRAJ5*01	CAVRDRTGRRALTF	TRAV3*01	TRAJ5*01	2	TCRα	DC Twin 8A	Non gut-homing cells	Female	34	Monozygotic	Discordant	Crohn's disease						0.053									healthy control	S.cerevisiae-reactive CD4 T
TRAV3*01_CAVRDGAAGNKLTF_TRAJ17*01	CAVRDGAAGNKLTF	TRAV3*01	TRAJ17*01	2	TCRα	DC Twin 8A	Non gut-homing cells	Female	34	Monozygotic	Discordant	Crohn's disease						0.033									Crohn's disease	C.tropicalis-reactive CD4 T
TRAV8-3*01_CAVHNAGNNRKLIW_TRAJ38*01	CAVHNAGNNRKLIW	TRAV8-3*01	TRAJ38*01	2	TCRα	DC Twin 8A	Non gut-homing cells	Female	34	Monozygotic	Discordant	Crohn's disease						0.134									healthy control	C.tropicalis-reactive CD4 T
TRAV8-3*01_CAVVGYSSASKIIF_TRAJ3*01	CAVVGYSSASKIIF	TRAV8-3*01	TRAJ3*01	2	TCRα	DC Twin 8A	Non gut-homing cells	Female	34	Monozygotic	Discordant	Crohn's disease						0.136									healthy control	S.cerevisiae-reactive CD4 T
TRAV1-2*01_CAAYSGAGSYQLTF_TRAJ28*01	CAAYSGAGSYQLTF	TRAV1-2*01	TRAJ28*01	2	TCRα	DC Twin 8A	Non gut-homing cells	Female	34	Monozygotic	Discordant	Crohn's disease						0.035									Crohn's disease	C.albicans-reactive CD4 T, C.tropicalis-reactive CD4 T
TRAV17*01_CATVGGTSYGKLTF_TRAJ52*01	CATVGGTSYGKLTF	TRAV17*01	TRAJ52*01	2	TCRα	DC Twin 8A	Non gut-homing cells	Female	34	Monozygotic	Discordant	Crohn's disease						0.065									Crohn's disease	C.tropicalis-reactive CD4 T
TRAV17*01_CATDGSSNTGKLIF_TRAJ37*01	CATDGSSNTGKLIF	TRAV17*01	TRAJ37*01	2	TCRα	DC Twin 8A	Non gut-homing cells	Female	34	Monozygotic	Discordant	Crohn's disease						0.047									healthy control	S.cerevisiae-reactive CD4 T
TRAV8-1*01_CAVTRNTGGFKTIF_TRAJ9*01	CAVTRNTGGFKTIF	TRAV8-1*01	TRAJ9*01	2	TCRα	DC Twin 8A	Non gut-homing cells	Female	34	Monozygotic	Discordant	Crohn's disease						0.129									healthy control	C.tropicalis-reactive CD4 T
TRAV13-1*01_CAAGSSGSARQLTF_TRAJ22*01	CAAGSSGSARQLTF	TRAV13-1*01	TRAJ22*01	2	TCRα	DC Twin 8A	Non gut-homing cells	Female	34	Monozygotic	Discordant	Crohn's disease						0.039									Crohn's disease	C.tropicalis-reactive CD4 T
TRAV13-1*01_CAATSSGSARQLTF_TRAJ22*01	CAATSSGSARQLTF	TRAV13-1*01	TRAJ22*01	2	TCRα	DC Twin 8A	Non gut-homing cells	Female	34	Monozygotic	Discordant	Crohn's disease						0.039									Crohn's disease	C.albicans-reactive CD4 T
TRAV13-1*01_CAASDGGSNYKLTF_TRAJ53*01	CAASDGGSNYKLTF	TRAV13-1*01	TRAJ53*01	2	TCRα	DC Twin 8A	Non gut-homing cells	Female	34	Monozygotic	Discordant	Crohn's disease						0.135									Crohn's disease	S.cerevisiae-reactive CD4 T
TRAV13-1*01_CAASMGFGNEKLTF_TRAJ48*01	CAASMGFGNEKLTF	TRAV13-1*01	TRAJ48*01	2	TCRα	DC Twin 8A	Non gut-homing cells	Female	34	Monozygotic	Discordant	Crohn's disease						0.082					1.331	0.012	CAAS.GFGNEKLTF		healthy control	C.tropicalis-reactive CD4 T
TRAV13-1*01_CAASNSGGYQKVTF_TRAJ13*01	CAASNSGGYQKVTF	TRAV13-1*01	TRAJ13*01	2	TCRα	DC Twin 8A	Non gut-homing cells	Female	34	Monozygotic	Discordant	Crohn's disease						0.067									healthy control	C.tropicalis-reactive CD4 T
TRAV13-2*01_CAENYGGSQGNLIF_TRAJ42*01	CAENYGGSQGNLIF	TRAV13-2*01	TRAJ42*01	2	TCRα	DC Twin 8A	Non gut-homing cells	Female	34	Monozygotic	Discordant	Crohn's disease	GILGFVFTL	Matrix protein 1 (M1)	Influenza A virus	Viral	HLA-A*0201	0.272									healthy control	C.tropicalis-reactive CD4 T
TRAV12-3*01_CAMTLTGGGNKLTF_TRAJ10*01	CAMTLTGGGNKLTF	TRAV12-3*01	TRAJ10*01	2	TCRα	DC Twin 8A	Non gut-homing cells	Female	34	Monozygotic	Discordant	Crohn's disease						0.067									Crohn's disease	S.cerevisiae-reactive CD4 T
TRAV12-3*01_CAMSGGYNFNKFYF_TRAJ21*01	CAMSGGYNFNKFYF	TRAV12-3*01	TRAJ21*01	2	TCRα	DC Twin 8A	Non gut-homing cells	Female	34	Monozygotic	Discordant	Crohn's disease						0.154									Crohn's disease	C.tropicalis-reactive CD4 T
TRAV26-2*01_CILRDGTGANNLFF_TRAJ36*01	CILRDGTGANNLFF	TRAV26-2*01	TRAJ36*01	2	TCRα	DC Twin 8A	Non gut-homing cells	Female	34	Monozygotic	Discordant	Crohn's disease						0.059									healthy control	C.tropicalis-reactive CD4 T
TRAV26-1*01_CIVSSTGTASKLTF_TRAJ44*01	CIVSSTGTASKLTF	TRAV26-1*01	TRAJ44*01	2	TCRα	DC Twin 8A	Non gut-homing cells	Female	34	Monozygotic	Discordant	Crohn's disease						0.047									healthy control	C.tropicalis-reactive CD4 T
TRAV26-1*01_CIVLSGGSNYKLTF_TRAJ53*01	CIVLSGGSNYKLTF	TRAV26-1*01	TRAJ53*01	2	TCRα	DC Twin 8A	Non gut-homing cells	Female	34	Monozygotic	Discordant	Crohn's disease						0.079									healthy control	C.albicans-reactive CD4 T
TRAV26-1*01_CIVRVDNAGNMLTF_TRAJ39*01	CIVRVDNAGNMLTF	TRAV26-1*01	TRAJ39*01	3	TCRα	DC Twin 8A	Non gut-homing cells	Female	34	Monozygotic	Discordant	Crohn's disease						0.069									healthy control	C.tropicalis-reactive CD4 T
TRAV26-1*01_CIVRANQAGTALIF_TRAJ15*01	CIVRANQAGTALIF	TRAV26-1*01	TRAJ15*01	2	TCRα	DC Twin 8A	Non gut-homing cells	Female	34	Monozygotic	Discordant	Crohn's disease						0.056									healthy control	S.cerevisiae-reactive CD4 T
TRAV26-1*01_CIVRGYNQGGKLIF_TRAJ23*01	CIVRGYNQGGKLIF	TRAV26-1*01	TRAJ23*01	3	TCRα	DC Twin 8A	Non gut-homing cells	Female	34	Monozygotic	Discordant	Crohn's disease						0.053									Crohn's disease	C.tropicalis-reactive CD4 T
TRAV26-1*01_CIVRGTNTGNQFYF_TRAJ49*01	CIVRGTNTGNQFYF	TRAV26-1*01	TRAJ49*01	2	TCRα	DC Twin 8A	Non gut-homing cells	Female	34	Monozygotic	Discordant	Crohn's disease						0.088									healthy control	C.tropicalis-reactive CD4 T
TRAV8-2*01_CVVINTGGFKTIF_TRAJ9*01	CVVINTGGFKTIF	TRAV8-2*01	TRAJ9*01	2	TCRα	DC Twin 8A	Non gut-homing cells	Female	34	Monozygotic	Discordant	Crohn's disease						0.062									Crohn's disease	C.albicans-reactive CD4 T, C.tropicalis-reactive CD4 T, S.cerevisiae-reactive CD4 T
TRAV10*01_CVVSEGGGNKLTF_TRAJ10*01	CVVSEGGGNKLTF	TRAV10*01	TRAJ10*01	2	TCRα	DC Twin 8A	Non gut-homing cells	Female	34	Monozygotic	Discordant	Crohn's disease						0.041									healthy control	C.albicans-reactive CD4 T
TRAV38-1*01_CAFMNYNFNKFYF_TRAJ21*01	CAFMNYNFNKFYF	TRAV38-1*01	TRAJ21*01	2	TCRα	DC Twin 8A	Non gut-homing cells	Female	34	Monozygotic	Discordant	Crohn's disease						0.032									healthy control	C.tropicalis-reactive CD4 T
TRAV9-2*01_CALTTSGTYKYIF_TRAJ40*01	CALTTSGTYKYIF	TRAV9-2*01	TRAJ40*01	2	TCRα	DC Twin 8A	Non gut-homing cells	Female	34	Monozygotic	Discordant	Crohn's disease						0.035									Crohn's disease	S.cerevisiae-reactive CD4 T
TRAV9-2*01_CALSSNTGNQFYF_TRAJ49*01	CALSSNTGNQFYF	TRAV9-2*01	TRAJ49*01	2	TCRα	DC Twin 8A	Non gut-homing cells	Female	34	Monozygotic	Discordant	Crohn's disease						0.068									healthy control	C.tropicalis-reactive CD4 T
TRAV9-2*01_CALSAQAGTALIF_TRAJ15*01	CALSAQAGTALIF	TRAV9-2*01	TRAJ15*01	3	TCRα	DC Twin 8A	Non gut-homing cells	Female	34	Monozygotic	Discordant	Crohn's disease						0.072									Crohn's disease	C.tropicalis-reactive CD4 T
TRAV9-2*01_CALSETGGFKTIF_TRAJ9*01	CALSETGGFKTIF	TRAV9-2*01	TRAJ9*01	2	TCRα	DC Twin 8A	Non gut-homing cells	Female	34	Monozygotic	Discordant	Crohn's disease						0.047									Crohn's disease	C.albicans-reactive CD4 T
TRAV9-2*01_CALRSNTGNQFYF_TRAJ49*01	CALRSNTGNQFYF	TRAV9-2*01	TRAJ49*01	2	TCRα	DC Twin 8A	Non gut-homing cells	Female	34	Monozygotic	Discordant	Crohn's disease						0.068									Crohn's disease	C.tropicalis-reactive CD4 T
TRAV2*01_CAVLNNAGNMLTF_TRAJ39*01	CAVLNNAGNMLTF	TRAV2*01	TRAJ39*01	2	TCRα	DC Twin 8A	Non gut-homing cells	Female	34	Monozygotic	Discordant	Crohn's disease						0.074									healthy control	C.tropicalis-reactive CD4 T
TRAV20*01_CAVPIQGAQKLVF_TRAJ54*01	CAVPIQGAQKLVF	TRAV20*01	TRAJ54*01	2	TCRα	DC Twin 8A	Non gut-homing cells	Female	34	Monozygotic	Discordant	Crohn's disease						0.071									healthy control	C.tropicalis-reactive CD4 T
TRAV2*01_CAVVTGGGNKLTF_TRAJ10*01	CAVVTGGGNKLTF	TRAV2*01	TRAJ10*01	2	TCRα	DC Twin 8A	Non gut-homing cells	Female	34	Monozygotic	Discordant	Crohn's disease						0.056									Crohn's disease	C.tropicalis-reactive CD4 T
TRAV2*01_CAVPYNQGGKLIF_TRAJ23*01	CAVPYNQGGKLIF	TRAV2*01	TRAJ23*01	2	TCRα	DC Twin 8A	Non gut-homing cells	Female	34	Monozygotic	Discordant	Crohn's disease						0.068									healthy control	S.cerevisiae-reactive CD4 T
TRAV21*01_CAVGTGTASKLTF_TRAJ44*01	CAVGTGTASKLTF	TRAV21*01	TRAJ44*01	4	TCRα	DC Twin 8A	Non gut-homing cells	Female	34	Monozygotic	Discordant	Crohn's disease						0.039									Crohn's disease	S.cerevisiae-reactive CD4 T
TRAV41*01_CAVRSNTGNQFYF_TRAJ49*01	CAVRSNTGNQFYF	TRAV41*01	TRAJ49*01	2	TCRα	DC Twin 8A	Non gut-homing cells	Female	34	Monozygotic	Discordant	Crohn's disease						0.047	5.588	1.089e-09	CAv.[SP]NTGNQFYF	1					healthy control	C.tropicalis-reactive CD4 T
TRAV20*01_CAVQAGNDYKLSF_TRAJ20*01	CAVQAGNDYKLSF	TRAV20*01	TRAJ20*01	2	TCRα	DC Twin 8A	Non gut-homing cells	Female	34	Monozygotic	Discordant	Crohn's disease						0.109									Crohn's disease	C.tropicalis-reactive CD4 T
TRAV8-3*01_CAVGGSGTYKYIF_TRAJ40*01	CAVGGSGTYKYIF	TRAV8-3*01	TRAJ40*01	2	TCRα	DC Twin 8A	Non gut-homing cells	Female	34	Monozygotic	Discordant	Crohn's disease						0.083									Crohn's disease	C.albicans-reactive CD4 T
TRAV8-3*01_CAVGDTNAGKSTF_TRAJ27*01	CAVGDTNAGKSTF	TRAV8-3*01	TRAJ27*01	2	TCRα	DC Twin 8A	Non gut-homing cells	Female	34	Monozygotic	Discordant	Crohn's disease						0.187									healthy control	C.tropicalis-reactive CD4 T
TRAV2*01_CAVEGTGGFKTIF_TRAJ9*01	CAVEGTGGFKTIF	TRAV2*01	TRAJ9*01	2	TCRα	DC Twin 8A	Non gut-homing cells	Female	34	Monozygotic	Discordant	Crohn's disease						0.059									Crohn's disease	C.tropicalis-reactive CD4 T, S.cerevisiae-reactive CD4 T
TRAV2*01_CAVEDNNTDKLIF_TRAJ34*01	CAVEDNNTDKLIF	TRAV2*01	TRAJ34*01	2	TCRα	DC Twin 8A	Non gut-homing cells	Female	34	Monozygotic	Discordant	Crohn's disease						0.112	3.377	0.037	CAVE[DE].NTDKLIF						healthy control	C.tropicalis-reactive CD4 T, S.cerevisiae-reactive CD4 T
TRAV2*01_CAVTNSGNTPLVF_TRAJ29*01	CAVTNSGNTPLVF	TRAV2*01	TRAJ29*01	2	TCRα	DC Twin 8A	Non gut-homing cells	Female	34	Monozygotic	Discordant	Crohn's disease						0.142									Crohn's disease	C.tropicalis-reactive CD4 T, S.cerevisiae-reactive CD4 T
TRAV8-6*01_CAVSGQGAQKLVF_TRAJ54*01	CAVSGQGAQKLVF	TRAV8-6*01	TRAJ54*01	2	TCRα	DC Twin 8A	Non gut-homing cells	Female	34	Monozygotic	Discordant	Crohn's disease						0.073									healthy control	C.tropicalis-reactive CD4 T
TRAV8-6*01_CAVSDQGAQKLVF_TRAJ54*01	CAVSDQGAQKLVF	TRAV8-6*01	TRAJ54*01	2	TCRα	DC Twin 8A	Non gut-homing cells	Female	34	Monozygotic	Discordant	Crohn's disease						0.047									Crohn's disease	C.tropicalis-reactive CD4 T, S.cerevisiae-reactive CD4 T
TRAV21*01_CAVRGSGTYKYIF_TRAJ40*01	CAVRGSGTYKYIF	TRAV21*01	TRAJ40*01	2	TCRα	DC Twin 8A	Non gut-homing cells	Female	34	Monozygotic	Discordant	Crohn's disease	NQKLIANQF	Spike/surface glycoprotein (S)	SARS-CoV-2	Viral	HLA-B*1501	0.229									healthy control	C.tropicalis-reactive CD4 T
TRAV3*01_CAVRDLNTDKLIF_TRAJ34*01	CAVRDLNTDKLIF	TRAV3*01	TRAJ34*01	3	TCRα	DC Twin 8A	Non gut-homing cells	Female	34	Monozygotic	Discordant	Crohn's disease						0.072									healthy control	C.tropicalis-reactive CD4 T
TRAV3*01_CAVRDQAGTALIF_TRAJ15*01	CAVRDQAGTALIF	TRAV3*01	TRAJ15*01	2	TCRα	DC Twin 8A	Non gut-homing cells	Female	34	Monozygotic	Discordant	Crohn's disease						0.07									Crohn's disease patient, healthy control	C.albicans-reactive CD4 T, C.tropicalis-reactive CD4 T
TRAV21*01_CAVTQGGSEKLVF_TRAJ57*01	CAVTQGGSEKLVF	TRAV21*01	TRAJ57*01	2	TCRα	DC Twin 8A	Non gut-homing cells	Female	34	Monozygotic	Discordant	Crohn's disease						0.07									Crohn's disease	S.cerevisiae-reactive CD4 T
TRAV17*01_CATDVQGAQKLVF_TRAJ54*01	CATDVQGAQKLVF	TRAV17*01	TRAJ54*01	2	TCRα	DC Twin 8A	Non gut-homing cells	Female	34	Monozygotic	Discordant	Crohn's disease						0.145									healthy control	C.tropicalis-reactive CD4 T
TRAV17*01_CATDRNNNARLMF_TRAJ31*01	CATDRNNNARLMF	TRAV17*01	TRAJ31*01	2	TCRα	DC Twin 8A	Non gut-homing cells	Female	34	Monozygotic	Discordant	Crohn's disease						0.12									healthy control	C.tropicalis-reactive CD4 T
TRAV17*01_CATDNQAGTALIF_TRAJ15*01	CATDNQAGTALIF	TRAV17*01	TRAJ15*01	2	TCRα	DC Twin 8A	Non gut-homing cells	Female	34	Monozygotic	Discordant	Crohn's disease						0.048									healthy control	S.cerevisiae-reactive CD4 T
TRAV17*01_CATEGGSNYKLTF_TRAJ53*01	CATEGGSNYKLTF	TRAV17*01	TRAJ53*01	2	TCRα	DC Twin 8A	Non gut-homing cells	Female	34	Monozygotic	Discordant	Crohn's disease						0.032									Crohn's disease	S.cerevisiae-reactive CD4 T
TRAV24*01_CALPNTNAGKSTF_TRAJ27*01	CALPNTNAGKSTF	TRAV24*01	TRAJ27*01	2	TCRα	DC Twin 8A	Non gut-homing cells	Female	34	Monozygotic	Discordant	Crohn's disease						0.134									healthy control	C.albicans-reactive CD4 T
TRAV8-1*01_CAVNAYGNNRLAF_TRAJ7*01	CAVNAYGNNRLAF	TRAV8-1*01	TRAJ7*01	2	TCRα	DC Twin 8A	Non gut-homing cells	Female	34	Monozygotic	Discordant	Crohn's disease						0.167									healthy control	S.cerevisiae-reactive CD4 T
TRAV12-2*01_CAVKASGTYKYIF_TRAJ40*01	CAVKASGTYKYIF	TRAV12-2*01	TRAJ40*01	2	TCRα	DC Twin 8A	Non gut-homing cells	Female	34	Monozygotic	Discordant	Crohn's disease						0.146									Crohn's disease	S.cerevisiae-reactive CD4 T
TRAV8-1*01_CAVKGGFGNVLHC_TRAJ35*01	CAVKGGFGNVLHC	TRAV8-1*01	TRAJ35*01	2	TCRα	DC Twin 8A	Non gut-homing cells	Female	34	Monozygotic	Discordant	Crohn's disease						0.067									healthy control	C.tropicalis-reactive CD4 T
TRAV24*01_CASNAGNNRKLIW_TRAJ38*01	CASNAGNNRKLIW	TRAV24*01	TRAJ38*01	2	TCRα	DC Twin 8A	Non gut-homing cells	Female	34	Monozygotic	Discordant	Crohn's disease						0.099									Crohn's disease	C.tropicalis-reactive CD4 T
TRAV13-1*01_CAALSGGYNKLIF_TRAJ4*01	CAALSGGYNKLIF	TRAV13-1*01	TRAJ4*01	2	TCRα	DC Twin 8A	Non gut-homing cells	Female	34	Monozygotic	Discordant	Crohn's disease						0.103					1.129	0.042	CA..SGGYNKLIF		Crohn's disease	S.cerevisiae-reactive CD4 T
TRAV13-1*01_CAAMGGSNYKLTF_TRAJ53*01	CAAMGGSNYKLTF	TRAV13-1*01	TRAJ53*01	2	TCRα	DC Twin 8A	Non gut-homing cells	Female	34	Monozygotic	Discordant	Crohn's disease						0.095									healthy control	C.tropicalis-reactive CD4 T
TRAV13-1*01_CAASSNTGNQFYF_TRAJ49*01	CAASSNTGNQFYF	TRAV13-1*01	TRAJ49*01	3	TCRα	DC Twin 8A	Non gut-homing cells	Female	34	Monozygotic	Discordant	Crohn's disease						0.075									healthy control	C.tropicalis-reactive CD4 T
TRAV13-1*01_CAASTGGGNKLTF_TRAJ10*01	CAASTGGGNKLTF	TRAV13-1*01	TRAJ10*01	2	TCRα	DC Twin 8A	Non gut-homing cells	Female	34	Monozygotic	Discordant	Crohn's disease						0.068									Crohn's disease	S.cerevisiae-reactive CD4 T
TRAV13-1*01_CAASKGGSYIPTF_TRAJ6*01	CAASKGGSYIPTF	TRAV13-1*01	TRAJ6*01	3	TCRα	DC Twin 8A	Non gut-homing cells	Female	34	Monozygotic	Discordant	Crohn's disease						0.111									Crohn's disease patient, healthy control	C.albicans-reactive CD4 T, C.tropicalis-reactive CD4 T, S.cerevisiae-reactive CD4 T
TRAV13-1*01_CAASKNQGGKLIF_TRAJ23*01	CAASKNQGGKLIF	TRAV13-1*01	TRAJ23*01	2	TCRα	DC Twin 8A	Non gut-homing cells	Female	34	Monozygotic	Discordant	Crohn's disease						0.088									healthy control	S.cerevisiae-reactive CD4 T
TRAV27*01_CAGARNNNARLMF_TRAJ31*01	CAGARNNNARLMF	TRAV27*01	TRAJ31*01	2	TCRα	DC Twin 8A	Non gut-homing cells	Female	34	Monozygotic	Discordant	Crohn's disease						0.081									healthy control	C.tropicalis-reactive CD4 T, S.cerevisiae-reactive CD4 T
TRAV12-3*01_CAMSVQGAQKLVF_TRAJ54*01	CAMSVQGAQKLVF	TRAV12-3*01	TRAJ54*01	2	TCRα	DC Twin 8A	Non gut-homing cells	Female	34	Monozygotic	Discordant	Crohn's disease						0.082									healthy control	C.tropicalis-reactive CD4 T
TRAV12-3*01_CAMSDTGGFKTIF_TRAJ9*01	CAMSDTGGFKTIF	TRAV12-3*01	TRAJ9*01	5	TCRα	DC Twin 8A	Non gut-homing cells	Female	34	Monozygotic	Discordant	Crohn's disease						0.133									healthy control	C.albicans-reactive CD4 T
TRAV26-1*01_CIVLYNQGGKLIF_TRAJ23*01	CIVLYNQGGKLIF	TRAV26-1*01	TRAJ23*01	2	TCRα	DC Twin 8A	Non gut-homing cells	Female	34	Monozygotic	Discordant	Crohn's disease						0.088									healthy control	S.cerevisiae-reactive CD4 T
TRAV12-1*01_CVVNTGGFKTIF_TRAJ9*01	CVVNTGGFKTIF	TRAV12-1*01	TRAJ9*01	2	TCRα	DC Twin 8A	Non gut-homing cells	Female	34	Monozygotic	Discordant	Crohn's disease						0.142									healthy control	C.tropicalis-reactive CD4 T, S.cerevisiae-reactive CD4 T
TRAV12-1*01_CVVNGGGFKTIF_TRAJ9*01	CVVNGGGFKTIF	TRAV12-1*01	TRAJ9*01	2	TCRα	DC Twin 8A	Non gut-homing cells	Female	34	Monozygotic	Discordant	Crohn's disease						0.059									healthy control	C.tropicalis-reactive CD4 T
TRAV9-2*01_CALSNTGNQFYF_TRAJ49*01	CALSNTGNQFYF	TRAV9-2*01	TRAJ49*01	2	TCRα	DC Twin 8A	Non gut-homing cells	Female	34	Monozygotic	Discordant	Crohn's disease						0.117									Crohn's disease patient, healthy control	C.tropicalis-reactive CD4 T, S.cerevisiae-reactive CD4 T
TRAV6*01_CALTGGGNKLTF_TRAJ10*01	CALTGGGNKLTF	TRAV6*01	TRAJ10*01	2	TCRα	DC Twin 8A	Non gut-homing cells	Female	34	Monozygotic	Discordant	Crohn's disease						0.041									healthy control	S.cerevisiae-reactive CD4 T
TRAV9-2*01_CALGNQGGKLIF_TRAJ23*01	CALGNQGGKLIF	TRAV9-2*01	TRAJ23*01	2	TCRα	DC Twin 8A	Non gut-homing cells	Female	34	Monozygotic	Discordant	Crohn's disease						0.061									healthy control	S.cerevisiae-reactive CD4 T
TRAV41*01_CAVSSGTYKYIF_TRAJ40*01	CAVSSGTYKYIF	TRAV41*01	TRAJ40*01	2	TCRα	DC Twin 8A	Non gut-homing cells	Female	34	Monozygotic	Discordant	Crohn's disease						0.073									healthy control	C.tropicalis-reactive CD4 T
TRAV21*01_CAVTGGGNKLTF_TRAJ10*01	CAVTGGGNKLTF	TRAV21*01	TRAJ10*01	2	TCRα	DC Twin 8A	Non gut-homing cells	Female	34	Monozygotic	Discordant	Crohn's disease						0.036									healthy control	C.tropicalis-reactive CD4 T
TRAV41*01_CAVLDSNYQLIW_TRAJ33*01	CAVLDSNYQLIW	TRAV41*01	TRAJ33*01	2	TCRα	DC Twin 8A	Non gut-homing cells	Female	34	Monozygotic	Discordant	Crohn's disease	MR1:5-OP-RU		Bacteria	Microbial	MR1	0.255									Crohn's disease	S.cerevisiae-reactive CD4 T
TRAV20*01_CAVQAGDYKLSF_TRAJ20*01	CAVQAGDYKLSF	TRAV20*01	TRAJ20*01	2	TCRα	DC Twin 8A	Non gut-homing cells	Female	34	Monozygotic	Discordant	Crohn's disease						0.102									healthy control	C.tropicalis-reactive CD4 T
TRAV20*01_CAVQAGTDKLIF_TRAJ34*01	CAVQAGTDKLIF	TRAV20*01	TRAJ34*01	3	TCRα	DC Twin 8A	Non gut-homing cells	Female	34	Monozygotic	Discordant	Crohn's disease						0.048									Crohn's disease	C.tropicalis-reactive CD4 T
TRAV2*01_CAVGGGSYIPTF_TRAJ6*01	CAVGGGSYIPTF	TRAV2*01	TRAJ6*01	2	TCRα	DC Twin 8A	Non gut-homing cells	Female	34	Monozygotic	Discordant	Crohn's disease						0.07									Crohn's disease	C.tropicalis-reactive CD4 T
TRAV8-4*01_CAVSEGNNDMRF_TRAJ43*01	CAVSEGNNDMRF	TRAV8-4*01	TRAJ43*01	3	TCRα	DC Twin 8A	Non gut-homing cells	Female	34	Monozygotic	Discordant	Crohn's disease						0.102									healthy control	C.tropicalis-reactive CD4 T
TRAV21*01_CAVRQDNARLMF_TRAJ31*01	CAVRQDNARLMF	TRAV21*01	TRAJ31*01	2	TCRα	DC Twin 8A	Non gut-homing cells	Female	34	Monozygotic	Discordant	Crohn's disease						0.059									healthy control	C.albicans-reactive CD4 T
TRAV21*01_CAVRGNTDKLIF_TRAJ34*01	CAVRGNTDKLIF	TRAV21*01	TRAJ34*01	2	TCRα	DC Twin 8A	Non gut-homing cells	Female	34	Monozygotic	Discordant	Crohn's disease						0.09									healthy control	C.albicans-reactive CD4 T
TRAV21*01_CAVKTGANNLFF_TRAJ36*01	CAVKTGANNLFF	TRAV21*01	TRAJ36*01	3	TCRα	DC Twin 8A	Non gut-homing cells	Female	34	Monozygotic	Discordant	Crohn's disease						0.063									healthy control	C.tropicalis-reactive CD4 T
TRAV17*01_CATDQGAQKLVF_TRAJ54*01	CATDQGAQKLVF	TRAV17*01	TRAJ54*01	2	TCRα	DC Twin 8A	Non gut-homing cells	Female	34	Monozygotic	Discordant	Crohn's disease						0.059									Crohn's disease patient, healthy control	C.albicans-reactive CD4 T, C.tropicalis-reactive CD4 T
TRAV12-2*01_CAVRGTGNQFYF_TRAJ49*01	CAVRGTGNQFYF	TRAV12-2*01	TRAJ49*01	2	TCRα	DC Twin 8A	Non gut-homing cells	Female	34	Monozygotic	Discordant	Crohn's disease						0.071									healthy control	C.tropicalis-reactive CD4 T
TRAV12-2*01_CAVNFGNEKLTF_TRAJ48*01	CAVNFGNEKLTF	TRAV12-2*01	TRAJ48*01	2	TCRα	DC Twin 8A	Non gut-homing cells	Female	34	Monozygotic	Discordant	Crohn's disease						0.069									healthy control	S.cerevisiae-reactive CD4 T
TRAV12-2*01_CAVNRGNNRLAF_TRAJ7*01	CAVNRGNNRLAF	TRAV12-2*01	TRAJ7*01	2	TCRα	DC Twin 8A	Non gut-homing cells	Female	34	Monozygotic	Discordant	Crohn's disease						0.072					2.03	0.041	CAv..GNNRLAF		healthy control	S.cerevisiae-reactive CD4 T
TRAV13-1*01_CAAYQGAQKLVF_TRAJ54*01	CAAYQGAQKLVF	TRAV13-1*01	TRAJ54*01	2	TCRα	DC Twin 8A	Non gut-homing cells	Female	34	Monozygotic	Discordant	Crohn's disease						0.073									healthy control	C.tropicalis-reactive CD4 T
TRAV13-1*01_CAASFGNEKLTF_TRAJ48*01	CAASFGNEKLTF	TRAV13-1*01	TRAJ48*01	2	TCRα	DC Twin 8A	Non gut-homing cells	Female	34	Monozygotic	Discordant	Crohn's disease						0.069									healthy control	C.albicans-reactive CD4 T
TRAV13-1*01_CAASYGNNRLAF_TRAJ7*01	CAASYGNNRLAF	TRAV13-1*01	TRAJ7*01	2	TCRα	DC Twin 8A	Non gut-homing cells	Female	34	Monozygotic	Discordant	Crohn's disease						0.066									Crohn's disease	S.cerevisiae-reactive CD4 T
TRAV13-1*01_CAASSTGNQFYF_TRAJ49*01	CAASSTGNQFYF	TRAV13-1*01	TRAJ49*01	2	TCRα	DC Twin 8A	Non gut-homing cells	Female	34	Monozygotic	Discordant	Crohn's disease						0.067									Crohn's disease	S.cerevisiae-reactive CD4 T
TRAV13-1*01_CAASNGNNRLAF_TRAJ7*01	CAASNGNNRLAF	TRAV13-1*01	TRAJ7*01	2	TCRα	DC Twin 8A	Non gut-homing cells	Female	34	Monozygotic	Discordant	Crohn's disease						0.048									healthy control	C.tropicalis-reactive CD4 T
TRAV13-1*01_CAASKGDDKIIF_TRAJ30*01	CAASKGDDKIIF	TRAV13-1*01	TRAJ30*01	2	TCRα	DC Twin 8A	Non gut-homing cells	Female	34	Monozygotic	Discordant	Crohn's disease						0.09									healthy control	C.tropicalis-reactive CD4 T
TRAV27*01_CAGGSGTYKYIF_TRAJ40*01	CAGGSGTYKYIF	TRAV27*01	TRAJ40*01	2	TCRα	DC Twin 8A	Non gut-homing cells	Female	34	Monozygotic	Discordant	Crohn's disease						0.052									Crohn's disease	S.cerevisiae-reactive CD4 T
TRAV13-2*01_CAENSGYSTLTF_TRAJ11*01	CAENSGYSTLTF	TRAV13-2*01	TRAJ11*01	2	TCRα	DC Twin 8A	Non gut-homing cells	Female	34	Monozygotic	Discordant	Crohn's disease						0.056									healthy control	S.cerevisiae-reactive CD4 T
TRAV13-2*01_CAENKNDYKLSF_TRAJ20*01	CAENKNDYKLSF	TRAV13-2*01	TRAJ20*01	2	TCRα	DC Twin 8A	Non gut-homing cells	Female	34	Monozygotic	Discordant	Crohn's disease						0.107									healthy control	C.albicans-reactive CD4 T
TRAV12-3*01_CAMSRTGNQFYF_TRAJ49*01	CAMSRTGNQFYF	TRAV12-3*01	TRAJ49*01	2	TCRα	DC Twin 8A	Non gut-homing cells	Female	34	Monozygotic	Discordant	Crohn's disease						0.106									Crohn's disease	C.tropicalis-reactive CD4 T
TRAV26-2*01_CILRKGAQKLVF_TRAJ54*01	CILRKGAQKLVF	TRAV26-2*01	TRAJ54*01	2	TCRα	DC Twin 8A	Non gut-homing cells	Female	34	Monozygotic	Discordant	Crohn's disease						0.047									Crohn's disease	S.cerevisiae-reactive CD4 T
TRAV16*01_CALQGAQKLVF_TRAJ54*01	CALQGAQKLVF	TRAV16*01	TRAJ54*01	2	TCRα	DC Twin 8A	Non gut-homing cells	Female	34	Monozygotic	Discordant	Crohn's disease						0.071									healthy control	C.albicans-reactive CD4 T
TRAV21*01_CAVYNTDKLIF_TRAJ34*01	CAVYNTDKLIF	TRAV21*01	TRAJ34*01	2	TCRα	DC Twin 8A	Non gut-homing cells	Female	34	Monozygotic	Discordant	Crohn's disease						0.112									Crohn's disease	S.cerevisiae-reactive CD4 T
TRAV8-4*01_CAVGNFNKFYF_TRAJ21*01	CAVGNFNKFYF	TRAV8-4*01	TRAJ21*01	2	TCRα	DC Twin 8A	Non gut-homing cells	Female	34	Monozygotic	Discordant	Crohn's disease						0.063									healthy control	C.tropicalis-reactive CD4 T
TRAV21*01_CAVDNTDKLIF_TRAJ34*01	CAVDNTDKLIF	TRAV21*01	TRAJ34*01	2	TCRα	DC Twin 8A	Non gut-homing cells	Female	34	Monozygotic	Discordant	Crohn's disease						0.036									healthy control	C.tropicalis-reactive CD4 T
TRAV2*01_CAVEDTDKLIF_TRAJ34*01	CAVEDTDKLIF	TRAV2*01	TRAJ34*01	2	TCRα	DC Twin 8A	Non gut-homing cells	Female	34	Monozygotic	Discordant	Crohn's disease						0.154									Crohn's disease	S.cerevisiae-reactive CD4 T
TRAV8-4*01_CAVSDGNQFYF_TRAJ49*01	CAVSDGNQFYF	TRAV8-4*01	TRAJ49*01	2	TCRα	DC Twin 8A	Non gut-homing cells	Female	34	Monozygotic	Discordant	Crohn's disease						0.048									Crohn's disease	C.albicans-reactive CD4 T, C.tropicalis-reactive CD4 T
TRAV21*01_CAVYNNNDMRF_TRAJ43*01	CAVYNNNDMRF	TRAV21*01	TRAJ43*01	2	TCRα	DC Twin 8A	Non gut-homing cells	Female	34	Monozygotic	Discordant	Crohn's disease						0.141									healthy control	C.tropicalis-reactive CD4 T
TRAV35*01_CAGPTGNQFYF_TRAJ49*01	CAGPTGNQFYF	TRAV35*01	TRAJ49*01	2	TCRα	DC Twin 8A	Non gut-homing cells	Female	34	Monozygotic	Discordant	Crohn's disease						0.105									Crohn's disease	C.tropicalis-reactive CD4 T
TRAV12-2*01_CAVNTGNQFYF_TRAJ49*01	CAVNTGNQFYF	TRAV12-2*01	TRAJ49*01	2	TCRα	DC Twin 8A	Non gut-homing cells	Female	34	Monozygotic	Discordant	Crohn's disease	YLVPMVATV	Phosphoprotein 65 mutant (pp65)	Synthetic	Synthetic	HLA-A*0201	0.227									Crohn's disease	C.albicans-reactive CD4 T
TRAV13-1*01_CAAGGFQKLVF_TRAJ8*01	CAAGGFQKLVF	TRAV13-1*01	TRAJ8*01	2	TCRα	DC Twin 8A	Non gut-homing cells	Female	34	Monozygotic	Discordant	Crohn's disease						0.062									healthy control	C.albicans-reactive CD4 T
TRAV13-1*01_CAASIGGKSTF_TRAJ27*01	CAASIGGKSTF	TRAV13-1*01	TRAJ27*01	2	TCRα	DC Twin 8A	Non gut-homing cells	Female	34	Monozygotic	Discordant	Crohn's disease						0.059									healthy control	C.albicans-reactive CD4 T
TRAV12-3*01_CAIQGAQKLVF_TRAJ54*01	CAIQGAQKLVF	TRAV12-3*01	TRAJ54*01	2	TCRα	DC Twin 8A	Non gut-homing cells	Female	34	Monozygotic	Discordant	Crohn's disease						0.071									healthy control	C.tropicalis-reactive CD4 T
TRAV26-1*01_CIVRDGQKLLF_TRAJ16*01	CIVRDGQKLLF	TRAV26-1*01	TRAJ16*01	2	TCRα	DC Twin 8A	Non gut-homing cells	Female	34	Monozygotic	Discordant	Crohn's disease						0.12									healthy control	C.tropicalis-reactive CD4 T
TRAV12-3*01_CAMSGNQFYF_TRAJ49*01	CAMSGNQFYF	TRAV12-3*01	TRAJ49*01	2	TCRα	DC Twin 8A	Non gut-homing cells	Female	34	Monozygotic	Discordant	Crohn's disease						0.027									Crohn's disease	C.albicans-reactive CD4 T
TRAV9-2*01_CALTANAGGTSYGKLTF_TRAJ52*01	CALTANAGGTSYGKLTF	TRAV9-2*01	TRAJ52*01	1	TCRα	DC Twin 8A	Non gut-homing cells	Female	34	Monozygotic	Discordant	Crohn's disease						0.076									Crohn's disease	S.cerevisiae-reactive CD4 T
TRAV9-2*01_CALSDPNSGGSNYKLTF_TRAJ53*01	CALSDPNSGGSNYKLTF	TRAV9-2*01	TRAJ53*01	1	TCRα	DC Twin 8A	Non gut-homing cells	Female	34	Monozygotic	Discordant	Crohn's disease						0.102									Crohn's disease	S.cerevisiae-reactive CD4 T
TRAV9-2*01_CALSDQAGGTSYGKLTF_TRAJ52*01	CALSDQAGGTSYGKLTF	TRAV9-2*01	TRAJ52*01	1	TCRα	DC Twin 8A	Non gut-homing cells	Female	34	Monozygotic	Discordant	Crohn's disease						0.048									healthy control	S.cerevisiae-reactive CD4 T
TRAV12-1*01_CVVNRGRGSTLGRLYF_TRAJ18*01	CVVNRGRGSTLGRLYF	TRAV12-1*01	TRAJ18*01	1	TCRα	DC Twin 8A	Non gut-homing cells	Female	34	Monozygotic	Discordant	Crohn's disease						0.158									healthy control	C.tropicalis-reactive CD4 T
TRAV9-2*01_CALSDGSSGSARQLTF_TRAJ22*01	CALSDGSSGSARQLTF	TRAV9-2*01	TRAJ22*01	1	TCRα	DC Twin 8A	Non gut-homing cells	Female	34	Monozygotic	Discordant	Crohn's disease						0.067									healthy control	C.tropicalis-reactive CD4 T
TRAV16*01_CALSGGSGGSNYKLTF_TRAJ53*01	CALSGGSGGSNYKLTF	TRAV16*01	TRAJ53*01	1	TCRα	DC Twin 8A	Non gut-homing cells	Female	34	Monozygotic	Discordant	Crohn's disease						0.083									healthy control	C.albicans-reactive CD4 T, C.tropicalis-reactive CD4 T
TRAV41*01_CAVPMYSGGGADGLTF_TRAJ45*01	CAVPMYSGGGADGLTF	TRAV41*01	TRAJ45*01	1	TCRα	DC Twin 8A	Non gut-homing cells	Female	34	Monozygotic	Discordant	Crohn's disease						0.079									healthy control	S.cerevisiae-reactive CD4 T
TRAV20*01_CAVQAGSGGGADGLTF_TRAJ45*01	CAVQAGSGGGADGLTF	TRAV20*01	TRAJ45*01	1	TCRα	DC Twin 8A	Non gut-homing cells	Female	34	Monozygotic	Discordant	Crohn's disease						0.059									healthy control	C.tropicalis-reactive CD4 T, S.cerevisiae-reactive CD4 T
TRAV8-4*01_CAVSETGGTSYGKLTF_TRAJ52*01	CAVSETGGTSYGKLTF	TRAV8-4*01	TRAJ52*01	1	TCRα	DC Twin 8A	Non gut-homing cells	Female	34	Monozygotic	Discordant	Crohn's disease						0.06									Crohn's disease	S.cerevisiae-reactive CD4 T
TRAV8-4*01_CAVSERYGGATNKLIF_TRAJ32*01	CAVSERYGGATNKLIF	TRAV8-4*01	TRAJ32*01	1	TCRα	DC Twin 8A	Non gut-homing cells	Female	34	Monozygotic	Discordant	Crohn's disease						0.088									healthy control	C.tropicalis-reactive CD4 T
TRAV35*01_CAGQLGSGGGADGLTF_TRAJ45*01	CAGQLGSGGGADGLTF	TRAV35*01	TRAJ45*01	1	TCRα	DC Twin 8A	Non gut-homing cells	Female	34	Monozygotic	Discordant	Crohn's disease						0.071									Crohn's disease	C.tropicalis-reactive CD4 T, S.cerevisiae-reactive CD4 T
TRAV17*01_CATDAWTQGGSEKLVF_TRAJ57*01	CATDAWTQGGSEKLVF	TRAV17*01	TRAJ57*01	1	TCRα	DC Twin 8A	Non gut-homing cells	Female	34	Monozygotic	Discordant	Crohn's disease						0.026									healthy control	C.tropicalis-reactive CD4 T
TRAV12-2*01_CAVRGAGGTSYGKLTF_TRAJ52*01	CAVRGAGGTSYGKLTF	TRAV12-2*01	TRAJ52*01	1	TCRα	DC Twin 8A	Non gut-homing cells	Female	34	Monozygotic	Discordant	Crohn's disease						0.106									Crohn's disease	C.tropicalis-reactive CD4 T
TRAV13-1*01_CAASKGYGGSQGNLIF_TRAJ42*01	CAASKGYGGSQGNLIF	TRAV13-1*01	TRAJ42*01	1	TCRα	DC Twin 8A	Non gut-homing cells	Female	34	Monozygotic	Discordant	Crohn's disease						0.071									healthy control	C.tropicalis-reactive CD4 T
TRAV13-1*01_CAASKGSGGGADGLTF_TRAJ45*01	CAASKGSGGGADGLTF	TRAV13-1*01	TRAJ45*01	1	TCRα	DC Twin 8A	Non gut-homing cells	Female	34	Monozygotic	Discordant	Crohn's disease						0.136									healthy control	C.tropicalis-reactive CD4 T
TRAV26-2*01_CILRDVYGGSQGNLIF_TRAJ42*01	CILRDVYGGSQGNLIF	TRAV26-2*01	TRAJ42*01	1	TCRα	DC Twin 8A	Non gut-homing cells	Female	34	Monozygotic	Discordant	Crohn's disease						0.026									Crohn's disease	S.cerevisiae-reactive CD4 T
TRAV26-1*01_CIVRVGGSSNTGKLIF_TRAJ37*01	CIVRVGGSSNTGKLIF	TRAV26-1*01	TRAJ37*01	1	TCRα	DC Twin 8A	Non gut-homing cells	Female	34	Monozygotic	Discordant	Crohn's disease						0.131									healthy control	C.tropicalis-reactive CD4 T
TRAV26-1*01_CIVRVGSGAGSYQLTF_TRAJ28*01	CIVRVGSGAGSYQLTF	TRAV26-1*01	TRAJ28*01	1	TCRα	DC Twin 8A	Non gut-homing cells	Female	34	Monozygotic	Discordant	Crohn's disease						0.088									healthy control	C.tropicalis-reactive CD4 T
TRAV10*01_CVVTPLTGGGNKLTF_TRAJ10*01	CVVTPLTGGGNKLTF	TRAV10*01	TRAJ10*01	1	TCRα	DC Twin 8A	Non gut-homing cells	Female	34	Monozygotic	Discordant	Crohn's disease						0.035									healthy control	C.albicans-reactive CD4 T
TRAV10*01_CVVSALNQAGTALIF_TRAJ15*01	CVVSALNQAGTALIF	TRAV10*01	TRAJ15*01	1	TCRα	DC Twin 8A	Non gut-homing cells	Female	34	Monozygotic	Discordant	Crohn's disease						0.047									Crohn's disease	S.cerevisiae-reactive CD4 T
TRAV12-1*01_CVVNGGSGNTGKLIF_TRAJ37*01	CVVNGGSGNTGKLIF	TRAV12-1*01	TRAJ37*01	1	TCRα	DC Twin 8A	Non gut-homing cells	Female	34	Monozygotic	Discordant	Crohn's disease						0.075									Crohn's disease	S.cerevisiae-reactive CD4 T
TRAV12-1*01_CVVNDYGGSQGNLIF_TRAJ42*01	CVVNDYGGSQGNLIF	TRAV12-1*01	TRAJ42*01	1	TCRα	DC Twin 8A	Non gut-homing cells	Female	34	Monozygotic	Discordant	Crohn's disease						0.101									healthy control	C.tropicalis-reactive CD4 T
TRAV38-1*01_CAFMNYGGSQGNLIF_TRAJ42*01	CAFMNYGGSQGNLIF	TRAV38-1*01	TRAJ42*01	1	TCRα	DC Twin 8A	Non gut-homing cells	Female	34	Monozygotic	Discordant	Crohn's disease						0.189									healthy control	C.tropicalis-reactive CD4 T
TRAV38-1*01_CAFMKHAGNNRKLIW_TRAJ38*01	CAFMKHAGNNRKLIW	TRAV38-1*01	TRAJ38*01	1	TCRα	DC Twin 8A	Non gut-homing cells	Female	34	Monozygotic	Discordant	Crohn's disease						0.026					1.753	0.038			healthy control	C.tropicalis-reactive CD4 T
TRAV38-1*01_CAFMKAQGGSEKLVF_TRAJ57*01	CAFMKAQGGSEKLVF	TRAV38-1*01	TRAJ57*01	1	TCRα	DC Twin 8A	Non gut-homing cells	Female	34	Monozygotic	Discordant	Crohn's disease						0.039									Crohn's disease	C.tropicalis-reactive CD4 T
TRAV9-2*01_CALLILTGGGNKLTF_TRAJ10*01	CALLILTGGGNKLTF	TRAV9-2*01	TRAJ10*01	1	TCRα	DC Twin 8A	Non gut-homing cells	Female	34	Monozygotic	Discordant	Crohn's disease						0.055									healthy control	C.albicans-reactive CD4 T, C.tropicalis-reactive CD4 T
TRAV9-2*01_CALSDSGGGADGLTF_TRAJ45*01	CALSDSGGGADGLTF	TRAV9-2*01	TRAJ45*01	1	TCRα	DC Twin 8A	Non gut-homing cells	Female	34	Monozygotic	Discordant	Crohn's disease						0.161									healthy control	C.tropicalis-reactive CD4 T, S.cerevisiae-reactive CD4 T
TRAV9-2*01_CALSDLTGGGNKLTF_TRAJ10*01	CALSDLTGGGNKLTF	TRAV9-2*01	TRAJ10*01	1	TCRα	DC Twin 8A	Non gut-homing cells	Female	34	Monozygotic	Discordant	Crohn's disease						0.062									Crohn's disease	S.cerevisiae-reactive CD4 T
TRAV9-2*01_CALSDRSGGSYIPTF_TRAJ6*01	CALSDRSGGSYIPTF	TRAV9-2*01	TRAJ6*01	1	TCRα	DC Twin 8A	Non gut-homing cells	Female	34	Monozygotic	Discordant	Crohn's disease						0.032									healthy control	C.tropicalis-reactive CD4 T
TRAV9-2*01_CALSDNGGSQGNLIF_TRAJ42*01	CALSDNGGSQGNLIF	TRAV9-2*01	TRAJ42*01	1	TCRα	DC Twin 8A	Non gut-homing cells	Female	34	Monozygotic	Discordant	Crohn's disease						0.069									Crohn's disease	S.cerevisiae-reactive CD4 T
TRAV19*01_CALSEAQGGSEKLVF_TRAJ57*01	CALSEAQGGSEKLVF	TRAV19*01	TRAJ57*01	1	TCRα	DC Twin 8A	Non gut-homing cells	Female	34	Monozygotic	Discordant	Crohn's disease						0.089									healthy control	C.tropicalis-reactive CD4 T
TRAV21*01_CAVPNSGGSNYKLTF_TRAJ53*01	CAVPNSGGSNYKLTF	TRAV21*01	TRAJ53*01	1	TCRα	DC Twin 8A	Non gut-homing cells	Female	34	Monozygotic	Discordant	Crohn's disease						0.067									healthy control	C.tropicalis-reactive CD4 T
TRAV21*01_CAVSNYGGSQGNLIF_TRAJ42*01	CAVSNYGGSQGNLIF	TRAV21*01	TRAJ42*01	1	TCRα	DC Twin 8A	Non gut-homing cells	Female	34	Monozygotic	Discordant	Crohn's disease						0.186									healthy control	C.tropicalis-reactive CD4 T
TRAV21*01_CAVPNSGGGADGLTF_TRAJ45*01	CAVPNSGGGADGLTF	TRAV21*01	TRAJ45*01	1	TCRα	DC Twin 8A	Non gut-homing cells	Female	34	Monozygotic	Discordant	Crohn's disease						0.102									healthy control	S.cerevisiae-reactive CD4 T
TRAV21*01_CAVADYGGSQGNLIF_TRAJ42*01	CAVADYGGSQGNLIF	TRAV21*01	TRAJ42*01	1	TCRα	DC Twin 8A	Non gut-homing cells	Female	34	Monozygotic	Discordant	Crohn's disease						0.073									healthy control	C.tropicalis-reactive CD4 T
TRAV8-3*01_CAVGAGDTGRRALTF_TRAJ5*01	CAVGAGDTGRRALTF	TRAV8-3*01	TRAJ5*01	2	TCRα	DC Twin 8A	Non gut-homing cells	Female	34	Monozygotic	Discordant	Crohn's disease						0.032									healthy control	C.tropicalis-reactive CD4 T
TRAV8-3*01_CAVGAANQAGTALIF_TRAJ15*01	CAVGAANQAGTALIF	TRAV8-3*01	TRAJ15*01	1	TCRα	DC Twin 8A	Non gut-homing cells	Female	34	Monozygotic	Discordant	Crohn's disease						0.047									healthy control	C.tropicalis-reactive CD4 T
TRAV8-4*01_CAVSEGGGSNYKLTF_TRAJ53*01	CAVSEGGGSNYKLTF	TRAV8-4*01	TRAJ53*01	1	TCRα	DC Twin 8A	Non gut-homing cells	Female	34	Monozygotic	Discordant	Crohn's disease						0.041									Crohn's disease	C.tropicalis-reactive CD4 T
TRAV8-6*01_CAVSEGSGGYQKVTF_TRAJ13*01	CAVSEGSGGYQKVTF	TRAV8-6*01	TRAJ13*01	1	TCRα	DC Twin 8A	Non gut-homing cells	Female	34	Monozygotic	Discordant	Crohn's disease						0.066									healthy control	C.tropicalis-reactive CD4 T
TRAV8-4*01_CAVSEGYSSASKIIF_TRAJ3*01	CAVSEGYSSASKIIF	TRAV8-4*01	TRAJ3*01	1	TCRα	DC Twin 8A	Non gut-homing cells	Female	34	Monozygotic	Discordant	Crohn's disease						0.103									healthy control	C.tropicalis-reactive CD4 T
TRAV3*01_CAVRDPNQAGTALIF_TRAJ15*01	CAVRDPNQAGTALIF	TRAV3*01	TRAJ15*01	1	TCRα	DC Twin 8A	Non gut-homing cells	Female	34	Monozygotic	Discordant	Crohn's disease						0.036									healthy control	C.tropicalis-reactive CD4 T
TRAV3*01_CAVRDRDNYGQNFVF_TRAJ26*01	CAVRDRDNYGQNFVF	TRAV3*01	TRAJ26*01	1	TCRα	DC Twin 8A	Non gut-homing cells	Female	34	Monozygotic	Discordant	Crohn's disease						0.09									Crohn's disease	S.cerevisiae-reactive CD4 T
TRAV3*01_CAVRDRVTNAGKSTF_TRAJ27*01	CAVRDRVTNAGKSTF	TRAV3*01	TRAJ27*01	1	TCRα	DC Twin 8A	Non gut-homing cells	Female	34	Monozygotic	Discordant	Crohn's disease						0.139									healthy control	C.albicans-reactive CD4 T
TRAV3*01_CAVRDRGSTLGRLYF_TRAJ18*01	CAVRDRGSTLGRLYF	TRAV3*01	TRAJ18*01	1	TCRα	DC Twin 8A	Non gut-homing cells	Female	34	Monozygotic	Discordant	Crohn's disease						0.068									healthy control	C.albicans-reactive CD4 T
TRAV35*01_CAGSITQGGSEKLVF_TRAJ57*01	CAGSITQGGSEKLVF	TRAV35*01	TRAJ57*01	1	TCRα	DC Twin 8A	Non gut-homing cells	Female	34	Monozygotic	Discordant	Crohn's disease						0.036									healthy control	S.cerevisiae-reactive CD4 T
TRAV17*01_CATVYSGGGADGLTF_TRAJ45*01	CATVYSGGGADGLTF	TRAV17*01	TRAJ45*01	1	TCRα	DC Twin 8A	Non gut-homing cells	Female	34	Monozygotic	Discordant	Crohn's disease						0.112									healthy control	C.tropicalis-reactive CD4 T, S.cerevisiae-reactive CD4 T
TRAV17*01_CATDATTDSWGKLQF_TRAJ24*01	CATDATTDSWGKLQF	TRAV17*01	TRAJ24*01	1	TCRα	DC Twin 8A	Non gut-homing cells	Female	34	Monozygotic	Discordant	Crohn's disease						0.071									Crohn's disease	S.cerevisiae-reactive CD4 T
TRAV17*01_CATDAEYSSASKIIF_TRAJ3*01	CATDAEYSSASKIIF	TRAV17*01	TRAJ3*01	1	TCRα	DC Twin 8A	Non gut-homing cells	Female	34	Monozygotic	Discordant	Crohn's disease						0.048									Crohn's disease	S.cerevisiae-reactive CD4 T
TRAV17*01_CATDESGGGADGLTF_TRAJ45*01	CATDESGGGADGLTF	TRAV17*01	TRAJ45*01	1	TCRα	DC Twin 8A	Non gut-homing cells	Female	34	Monozygotic	Discordant	Crohn's disease						0.054									healthy control	C.albicans-reactive CD4 T
TRAV12-2*01_CAVYILTGGGNKLTF_TRAJ10*01	CAVYILTGGGNKLTF	TRAV12-2*01	TRAJ10*01	1	TCRα	DC Twin 8A	Non gut-homing cells	Female	34	Monozygotic	Discordant	Crohn's disease						0.093									healthy control	S.cerevisiae-reactive CD4 T
TRAV13-1*01_CAASGGGTSYGKLTF_TRAJ52*01	CAASGGGTSYGKLTF	TRAV13-1*01	TRAJ52*01	1	TCRα	DC Twin 8A	Non gut-homing cells	Female	34	Monozygotic	Discordant	Crohn's disease						0.033									Crohn's disease	C.albicans-reactive CD4 T
TRAV13-1*01_CAASILTGGGNKLTF_TRAJ10*01	CAASILTGGGNKLTF	TRAV13-1*01	TRAJ10*01	1	TCRα	DC Twin 8A	Non gut-homing cells	Female	34	Monozygotic	Discordant	Crohn's disease						0.157									Crohn's disease	S.cerevisiae-reactive CD4 T
TRAV13-1*01_CAASRGNNAGNMLTF_TRAJ39*01	CAASRGNNAGNMLTF	TRAV13-1*01	TRAJ39*01	1	TCRα	DC Twin 8A	Non gut-homing cells	Female	34	Monozygotic	Discordant	Crohn's disease						0.095									healthy control	C.tropicalis-reactive CD4 T, S.cerevisiae-reactive CD4 T
TRAV13-1*01_CAASKGGGSNYKLTF_TRAJ53*01	CAASKGGGSNYKLTF	TRAV13-1*01	TRAJ53*01	1	TCRα	DC Twin 8A	Non gut-homing cells	Female	34	Monozygotic	Discordant	Crohn's disease						0.149									healthy control	C.albicans-reactive CD4 T
TRAV25*01_CAGPRSGGSNYKLTF_TRAJ53*01	CAGPRSGGSNYKLTF	TRAV25*01	TRAJ53*01	1	TCRα	DC Twin 8A	Non gut-homing cells	Female	34	Monozygotic	Discordant	Crohn's disease						0.107									healthy control	C.tropicalis-reactive CD4 T, S.cerevisiae-reactive CD4 T
TRAV27*01_CAGAHGSSNTGKLIF_TRAJ37*01	CAGAHGSSNTGKLIF	TRAV27*01	TRAJ37*01	1	TCRα	DC Twin 8A	Non gut-homing cells	Female	34	Monozygotic	Discordant	Crohn's disease	GILGFVFTL	Matrix protein 1 (M1)	Influenza A virus	Viral	HLA-A*0201	0.453									healthy control	S.cerevisiae-reactive CD4 T
TRAV27*01_CAGAAGGTSYGKLTF_TRAJ52*01	CAGAAGGTSYGKLTF	TRAV27*01	TRAJ52*01	1	TCRα	DC Twin 8A	Non gut-homing cells	Female	34	Monozygotic	Discordant	Crohn's disease						0.102									healthy control	C.tropicalis-reactive CD4 T, S.cerevisiae-reactive CD4 T
TRAV4*01_CLVGGGNSGNTPLVF_TRAJ29*01	CLVGGGNSGNTPLVF	TRAV4*01	TRAJ29*01	1	TCRα	DC Twin 8A	Non gut-homing cells	Female	34	Monozygotic	Discordant	Crohn's disease						0.073					2.021	0.05	CLVGgpNSGNTPLVF		healthy control	C.albicans-reactive CD4 T
TRAV26-1*01_CIVNAGGTSYGKLTF_TRAJ52*01	CIVNAGGTSYGKLTF	TRAV26-1*01	TRAJ52*01	1	TCRα	DC Twin 8A	Non gut-homing cells	Female	34	Monozygotic	Discordant	Crohn's disease						0.114	3.582	0.04							healthy control	S.cerevisiae-reactive CD4 T
TRAV26-1*01_CIVRVANNAGNMLTF_TRAJ39*01	CIVRVANNAGNMLTF	TRAV26-1*01	TRAJ39*01	1	TCRα	DC Twin 8A	Non gut-homing cells	Female	34	Monozygotic	Discordant	Crohn's disease						0.059									Crohn's disease	C.tropicalis-reactive CD4 T
TRAV26-1*01_CIVKAGGTSYGKLTF_TRAJ52*01	CIVKAGGTSYGKLTF	TRAV26-1*01	TRAJ52*01	1	TCRα	DC Twin 8A	Non gut-homing cells	Female	34	Monozygotic	Discordant	Crohn's disease						0.114									Crohn's disease	C.tropicalis-reactive CD4 T
TRAV12-1*01_CVVTNAGNNRKLIW_TRAJ38*01	CVVTNAGNNRKLIW	TRAV12-1*01	TRAJ38*01	1	TCRα	DC Twin 8A	Non gut-homing cells	Female	34	Monozygotic	Discordant	Crohn's disease						0.075									healthy control	C.tropicalis-reactive CD4 T
TRAV12-1*01_CVVIGNTGGFKTIF_TRAJ9*01	CVVIGNTGGFKTIF	TRAV12-1*01	TRAJ9*01	1	TCRα	DC Twin 8A	Non gut-homing cells	Female	34	Monozygotic	Discordant	Crohn's disease						0.058	9.231	0.011	CVVn..TGGFKTIF						healthy control	C.albicans-reactive CD4 T
TRAV12-1*01_CVVILNTGGFKTIF_TRAJ9*01	CVVILNTGGFKTIF	TRAV12-1*01	TRAJ9*01	1	TCRα	DC Twin 8A	Non gut-homing cells	Female	34	Monozygotic	Discordant	Crohn's disease						0.069	5.676	0.0003953	CVVn..TGGFKTIF						Crohn's disease	C.tropicalis-reactive CD4 T
TRAV10*01_CVVTFSGGYNKLIF_TRAJ4*01	CVVTFSGGYNKLIF	TRAV10*01	TRAJ4*01	1	TCRα	DC Twin 8A	Non gut-homing cells	Female	34	Monozygotic	Discordant	Crohn's disease						0.091									healthy control	C.albicans-reactive CD4 T
TRAV10*01_CVVSPYSSASKIIF_TRAJ3*01	CVVSPYSSASKIIF	TRAV10*01	TRAJ3*01	1	TCRα	DC Twin 8A	Non gut-homing cells	Female	34	Monozygotic	Discordant	Crohn's disease						0.1									Crohn's disease	C.tropicalis-reactive CD4 T, S.cerevisiae-reactive CD4 T
TRAV10*01_CVVSVNSGYSTLTF_TRAJ11*01	CVVSVNSGYSTLTF	TRAV10*01	TRAJ11*01	1	TCRα	DC Twin 8A	Non gut-homing cells	Female	34	Monozygotic	Discordant	Crohn's disease						0.047									healthy control	C.tropicalis-reactive CD4 T, S.cerevisiae-reactive CD4 T
TRAV10*01_CVVSARTSYDKVIF_TRAJ50*01	CVVSARTSYDKVIF	TRAV10*01	TRAJ50*01	1	TCRα	DC Twin 8A	Non gut-homing cells	Female	34	Monozygotic	Discordant	Crohn's disease						0.071									healthy control	C.tropicalis-reactive CD4 T
TRAV12-1*01_CVVNPGAGTYKYIF_TRAJ40*01	CVVNPGAGTYKYIF	TRAV12-1*01	TRAJ40*01	1	TCRα	DC Twin 8A	Non gut-homing cells	Female	34	Monozygotic	Discordant	Crohn's disease						0.069									healthy control	C.tropicalis-reactive CD4 T
TRAV12-1*01_CVVNIRGSQGNLIF_TRAJ42*01	CVVNIRGSQGNLIF	TRAV12-1*01	TRAJ42*01	1	TCRα	DC Twin 8A	Non gut-homing cells	Female	34	Monozygotic	Discordant	Crohn's disease						0.082									Crohn's disease	S.cerevisiae-reactive CD4 T
TRAV12-1*01_CVVNIGNQGGKLIF_TRAJ23*01	CVVNIGNQGGKLIF	TRAV12-1*01	TRAJ23*01	1	TCRα	DC Twin 8A	Non gut-homing cells	Female	34	Monozygotic	Discordant	Crohn's disease						0.049									healthy control	S.cerevisiae-reactive CD4 T
TRAV12-1*01_CVVNMGTGGFKTIF_TRAJ9*01	CVVNMGTGGFKTIF	TRAV12-1*01	TRAJ9*01	1	TCRα	DC Twin 8A	Non gut-homing cells	Female	34	Monozygotic	Discordant	Crohn's disease						0.058	5	0.018	CVVn..TGGFKTIF						healthy control	C.tropicalis-reactive CD4 T
TRAV38-1*01_CAFMIQGGSEKLVF_TRAJ57*01	CAFMIQGGSEKLVF	TRAV38-1*01	TRAJ57*01	1	TCRα	DC Twin 8A	Non gut-homing cells	Female	34	Monozygotic	Discordant	Crohn's disease						0.178									healthy control	S.cerevisiae-reactive CD4 T
TRAV38-1*01_CAFMNNNAGNMLTF_TRAJ39*01	CAFMNNNAGNMLTF	TRAV38-1*01	TRAJ39*01	1	TCRα	DC Twin 8A	Non gut-homing cells	Female	34	Monozygotic	Discordant	Crohn's disease						0.057									healthy control	S.cerevisiae-reactive CD4 T
TRAV9-2*01_CALFYGGATNKLIF_TRAJ32*01	CALFYGGATNKLIF	TRAV9-2*01	TRAJ32*01	1	TCRα	DC Twin 8A	Non gut-homing cells	Female	34	Monozygotic	Discordant	Crohn's disease						0.08									Crohn's disease	C.tropicalis-reactive CD4 T, S.cerevisiae-reactive CD4 T
TRAV9-2*01_CALSPYSSASKIIF_TRAJ3*01	CALSPYSSASKIIF	TRAV9-2*01	TRAJ3*01	1	TCRα	DC Twin 8A	Non gut-homing cells	Female	34	Monozygotic	Discordant	Crohn's disease						0.053									Crohn's disease	S.cerevisiae-reactive CD4 T
TRAV9-2*01_CALSRTGGGNKLTF_TRAJ10*01	CALSRTGGGNKLTF	TRAV9-2*01	TRAJ10*01	1	TCRα	DC Twin 8A	Non gut-homing cells	Female	34	Monozygotic	Discordant	Crohn's disease						0.047									Crohn's disease	C.tropicalis-reactive CD4 T
TRAV9-2*01_CALILNQAGTALIF_TRAJ15*01	CALILNQAGTALIF	TRAV9-2*01	TRAJ15*01	1	TCRα	DC Twin 8A	Non gut-homing cells	Female	34	Monozygotic	Discordant	Crohn's disease						0.035									healthy control	C.tropicalis-reactive CD4 T
TRAV9-2*01_CALSPQGGSEKLVF_TRAJ57*01	CALSPQGGSEKLVF	TRAV9-2*01	TRAJ57*01	1	TCRα	DC Twin 8A	Non gut-homing cells	Female	34	Monozygotic	Discordant	Crohn's disease	YPSVWRSSL	Ring finger protein 43 (RNF43),Ring finger protein 43 mutant (RNF43)	Homo sapiens,Synthetic	Synthetic	HLA-B*0702,HLA-B‚àó0702	0.215									healthy control	C.tropicalis-reactive CD4 T
TRAV9-2*01_CALSGRNAGNMLTF_TRAJ39*01	CALSGRNAGNMLTF	TRAV9-2*01	TRAJ39*01	1	TCRα	DC Twin 8A	Non gut-homing cells	Female	34	Monozygotic	Discordant	Crohn's disease						0.03									healthy control	C.tropicalis-reactive CD4 T
TRAV9-2*01_CALSGNTGFQKLVF_TRAJ8*01	CALSGNTGFQKLVF	TRAV9-2*01	TRAJ8*01	1	TCRα	DC Twin 8A	Non gut-homing cells	Female	34	Monozygotic	Discordant	Crohn's disease						0.044									healthy control	C.tropicalis-reactive CD4 T
TRAV9-2*01_CALSDRQGAQKLVF_TRAJ54*01	CALSDRQGAQKLVF	TRAV9-2*01	TRAJ54*01	2	TCRα	DC Twin 8A	Non gut-homing cells	Female	34	Monozygotic	Discordant	Crohn's disease						0.04									healthy control	C.albicans-reactive CD4 T
TRAV9-2*01_CALSDRAAGNKLTF_TRAJ17*01	CALSDRAAGNKLTF	TRAV9-2*01	TRAJ17*01	1	TCRα	DC Twin 8A	Non gut-homing cells	Female	34	Monozygotic	Discordant	Crohn's disease						0.106									Crohn's disease patient, healthy control	C.tropicalis-reactive CD4 T, S.cerevisiae-reactive CD4 T
TRAV9-2*01_CALSDRGYGQNFVF_TRAJ26*01	CALSDRGYGQNFVF	TRAV9-2*01	TRAJ26*01	1	TCRα	DC Twin 8A	Non gut-homing cells	Female	34	Monozygotic	Discordant	Crohn's disease						0.067									healthy control	C.tropicalis-reactive CD4 T
TRAV9-2*01_CALSDNTNAGKSTF_TRAJ27*01	CALSDNTNAGKSTF	TRAV9-2*01	TRAJ27*01	1	TCRα	DC Twin 8A	Non gut-homing cells	Female	34	Monozygotic	Discordant	Crohn's disease						0.072									Crohn's disease	C.tropicalis-reactive CD4 T
TRAV19*01_CALSEARRDDKIIF_TRAJ30*01	CALSEARRDDKIIF	TRAV19*01	TRAJ30*01	1	TCRα	DC Twin 8A	Non gut-homing cells	Female	34	Monozygotic	Discordant	Crohn's disease						0.056									Crohn's disease patient, healthy control	C.tropicalis-reactive CD4 T, S.cerevisiae-reactive CD4 T
TRAV19*01_CALSEAGTGNQFYF_TRAJ49*01	CALSEAGTGNQFYF	TRAV19*01	TRAJ49*01	1	TCRα	DC Twin 8A	Non gut-homing cells	Female	34	Monozygotic	Discordant	Crohn's disease						0.115									healthy control	C.tropicalis-reactive CD4 T
TRAV9-2*01_CALSEDTGRRALTF_TRAJ5*01	CALSEDTGRRALTF	TRAV9-2*01	TRAJ5*01	1	TCRα	DC Twin 8A	Non gut-homing cells	Female	34	Monozygotic	Discordant	Crohn's disease						0.048									healthy control	C.tropicalis-reactive CD4 T
TRAV9-2*01_CALSERTGANNLFF_TRAJ36*01	CALSERTGANNLFF	TRAV9-2*01	TRAJ36*01	1	TCRα	DC Twin 8A	Non gut-homing cells	Female	34	Monozygotic	Discordant	Crohn's disease						0.079									healthy control	S.cerevisiae-reactive CD4 T
TRAV9-2*01_CALRGVQGAQKLVF_TRAJ54*01	CALRGVQGAQKLVF	TRAV9-2*01	TRAJ54*01	1	TCRα	DC Twin 8A	Non gut-homing cells	Female	34	Monozygotic	Discordant	Crohn's disease						0.071									Crohn's disease	S.cerevisiae-reactive CD4 T
TRAV9-2*01_CALNSGGSNYKLTF_TRAJ53*01	CALNSGGSNYKLTF	TRAV9-2*01	TRAJ53*01	1	TCRα	DC Twin 8A	Non gut-homing cells	Female	34	Monozygotic	Discordant	Crohn's disease						0.064									healthy control	S.cerevisiae-reactive CD4 T
TRAV6*01_CALGLNSGYSTLTF_TRAJ11*01	CALGLNSGYSTLTF	TRAV6*01	TRAJ11*01	1	TCRα	DC Twin 8A	Non gut-homing cells	Female	34	Monozygotic	Discordant	Crohn's disease						0.047									healthy control	S.cerevisiae-reactive CD4 T
TRAV16*01_CALSAQGGSEKLVF_TRAJ57*01	CALSAQGGSEKLVF	TRAV16*01	TRAJ57*01	1	TCRα	DC Twin 8A	Non gut-homing cells	Female	34	Monozygotic	Discordant	Crohn's disease						0.173									healthy control	C.tropicalis-reactive CD4 T
TRAV16*01_CALSGNTNAGKSTF_TRAJ27*01	CALSGNTNAGKSTF	TRAV16*01	TRAJ27*01	1	TCRα	DC Twin 8A	Non gut-homing cells	Female	34	Monozygotic	Discordant	Crohn's disease						0.047									healthy control	C.albicans-reactive CD4 T
TRAV16*01_CALSGGNAGNMLTF_TRAJ39*01	CALSGGNAGNMLTF	TRAV16*01	TRAJ39*01	1	TCRα	DC Twin 8A	Non gut-homing cells	Female	34	Monozygotic	Discordant	Crohn's disease						0.06									healthy control	C.albicans-reactive CD4 T
TRAV41*01_CAVPYGGSQGNLIF_TRAJ42*01	CAVPYGGSQGNLIF	TRAV41*01	TRAJ42*01	1	TCRα	DC Twin 8A	Non gut-homing cells	Female	34	Monozygotic	Discordant	Crohn's disease						0.163									healthy control	C.albicans-reactive CD4 T
TRAV2*01_CAVGDGGATNKLIF_TRAJ32*01	CAVGDGGATNKLIF	TRAV2*01	TRAJ32*01	1	TCRα	DC Twin 8A	Non gut-homing cells	Female	34	Monozygotic	Discordant	Crohn's disease						0.08									healthy control	S.cerevisiae-reactive CD4 T
TRAV41*01_CAVRSGGGSEKLVF_TRAJ57*01	CAVRSGGGSEKLVF	TRAV41*01	TRAJ57*01	1	TCRα	DC Twin 8A	Non gut-homing cells	Female	34	Monozygotic	Discordant	Crohn's disease	YPSVWRSSL	Ring finger protein 43 (RNF43),Ring finger protein 43 mutant (RNF43)	Homo sapiens,Synthetic	Synthetic	HLA-B*0702,HLA-B‚àó0702	0.22									healthy control	C.tropicalis-reactive CD4 T
TRAV21*01_CAVPFTGGGNKLTF_TRAJ10*01	CAVPFTGGGNKLTF	TRAV21*01	TRAJ10*01	1	TCRα	DC Twin 8A	Non gut-homing cells	Female	34	Monozygotic	Discordant	Crohn's disease						0.091									healthy control	C.tropicalis-reactive CD4 T
TRAV20*01_CAVQALSSASKIIF_TRAJ3*01	CAVQALSSASKIIF	TRAV20*01	TRAJ3*01	1	TCRα	DC Twin 8A	Non gut-homing cells	Female	34	Monozygotic	Discordant	Crohn's disease						0.071									healthy control	C.tropicalis-reactive CD4 T
TRAV20*01_CAVQAAGGSYIPTF_TRAJ6*01	CAVQAAGGSYIPTF	TRAV20*01	TRAJ6*01	1	TCRα	DC Twin 8A	Non gut-homing cells	Female	34	Monozygotic	Discordant	Crohn's disease						0.043									Crohn's disease	S.cerevisiae-reactive CD4 T
TRAV8-3*01_CAVVLTGGGNKLTF_TRAJ10*01	CAVVLTGGGNKLTF	TRAV8-3*01	TRAJ10*01	1	TCRα	DC Twin 8A	Non gut-homing cells	Female	34	Monozygotic	Discordant	Crohn's disease						0.109									Crohn's disease patient, healthy control	C.albicans-reactive CD4 T, C.tropicalis-reactive CD4 T
TRAV8-3*01_CAVGLIQGAQKLVF_TRAJ54*01	CAVGLIQGAQKLVF	TRAV8-3*01	TRAJ54*01	1	TCRα	DC Twin 8A	Non gut-homing cells	Female	34	Monozygotic	Discordant	Crohn's disease						0.042									Crohn's disease	C.albicans-reactive CD4 T
TRAV8-3*01_CAVGALEYGNKLVF_TRAJ47*01	CAVGALEYGNKLVF	TRAV8-3*01	TRAJ47*01	1	TCRα	DC Twin 8A	Non gut-homing cells	Female	34	Monozygotic	Discordant	Crohn's disease						0.059									healthy control	S.cerevisiae-reactive CD4 T
TRAV8-3*01_CAVGASGGYQKVTF_TRAJ13*01	CAVGASGGYQKVTF	TRAV8-3*01	TRAJ13*01	1	TCRα	DC Twin 8A	Non gut-homing cells	Female	34	Monozygotic	Discordant	Crohn's disease						0.071									Crohn's disease	C.albicans-reactive CD4 T
TRAV8-3*01_CAVGAGQAGTALIF_TRAJ15*01	CAVGAGQAGTALIF	TRAV8-3*01	TRAJ15*01	1	TCRα	DC Twin 8A	Non gut-homing cells	Female	34	Monozygotic	Discordant	Crohn's disease						0.124									Crohn's disease	C.tropicalis-reactive CD4 T
TRAV8-3*01_CAVGARQAGTALIF_TRAJ15*01	CAVGARQAGTALIF	TRAV8-3*01	TRAJ15*01	1	TCRα	DC Twin 8A	Non gut-homing cells	Female	34	Monozygotic	Discordant	Crohn's disease						0.116									healthy control	C.albicans-reactive CD4 T, C.tropicalis-reactive CD4 T, S.cerevisiae-reactive CD4 T
TRAV8-3*01_CAVGARNAGNMLTF_TRAJ39*01	CAVGARNAGNMLTF	TRAV8-3*01	TRAJ39*01	2	TCRα	DC Twin 8A	Non gut-homing cells	Female	34	Monozygotic	Discordant	Crohn's disease						0.073									Crohn's disease patient, healthy control	C.tropicalis-reactive CD4 T, S.cerevisiae-reactive CD4 T
TRAV8-3*01_CAVGAAGGYQKVTF_TRAJ13*01	CAVGAAGGYQKVTF	TRAV8-3*01	TRAJ13*01	1	TCRα	DC Twin 8A	Non gut-homing cells	Female	34	Monozygotic	Discordant	Crohn's disease						0.071									Crohn's disease	C.tropicalis-reactive CD4 T, S.cerevisiae-reactive CD4 T
TRAV8-3*01_CAVGAGGATNKLIF_TRAJ32*01	CAVGAGGATNKLIF	TRAV8-3*01	TRAJ32*01	1	TCRα	DC Twin 8A	Non gut-homing cells	Female	34	Monozygotic	Discordant	Crohn's disease						0.089									healthy control	C.tropicalis-reactive CD4 T
TRAV8-3*01_CAVGADNAGNMLTF_TRAJ39*01	CAVGADNAGNMLTF	TRAV8-3*01	TRAJ39*01	1	TCRα	DC Twin 8A	Non gut-homing cells	Female	34	Monozygotic	Discordant	Crohn's disease						0.073									Crohn's disease	C.tropicalis-reactive CD4 T
TRAV8-3*01_CAVGAHQAGTALIF_TRAJ15*01	CAVGAHQAGTALIF	TRAV8-3*01	TRAJ15*01	1	TCRα	DC Twin 8A	Non gut-homing cells	Female	34	Monozygotic	Discordant	Crohn's disease						0.074									Crohn's disease	C.tropicalis-reactive CD4 T
TRAV8-3*01_CAVGAAGGGNKLTF_TRAJ10*01	CAVGAAGGGNKLTF	TRAV8-3*01	TRAJ10*01	1	TCRα	DC Twin 8A	Non gut-homing cells	Female	34	Monozygotic	Discordant	Crohn's disease						0.08									healthy control	C.tropicalis-reactive CD4 T
TRAV8-3*01_CAVGGVGTASKLTF_TRAJ44*01	CAVGGVGTASKLTF	TRAV8-3*01	TRAJ44*01	1	TCRα	DC Twin 8A	Non gut-homing cells	Female	34	Monozygotic	Discordant	Crohn's disease						0.034									Crohn's disease	C.albicans-reactive CD4 T
TRAV8-3*01_CAVGASGGSYIPTF_TRAJ6*01	CAVGASGGSYIPTF	TRAV8-3*01	TRAJ6*01	1	TCRα	DC Twin 8A	Non gut-homing cells	Female	34	Monozygotic	Discordant	Crohn's disease						0.118									healthy control	S.cerevisiae-reactive CD4 T
TRAV8-3*01_CAVGGYSSASKIIF_TRAJ3*01	CAVGGYSSASKIIF	TRAV8-3*01	TRAJ3*01	1	TCRα	DC Twin 8A	Non gut-homing cells	Female	34	Monozygotic	Discordant	Crohn's disease						0.136									Crohn's disease	C.tropicalis-reactive CD4 T
TRAV2*01_CAVDYGGATNKLIF_TRAJ32*01	CAVDYGGATNKLIF	TRAV2*01	TRAJ32*01	1	TCRα	DC Twin 8A	Non gut-homing cells	Female	34	Monozygotic	Discordant	Crohn's disease						0.034									healthy control	S.cerevisiae-reactive CD4 T
TRAV22*01_CAVEPPTGANNLFF_TRAJ36*01	CAVEPPTGANNLFF	TRAV22*01	TRAJ36*01	1	TCRα	DC Twin 8A	Non gut-homing cells	Female	34	Monozygotic	Discordant	Crohn's disease						0.047									Crohn's disease	C.albicans-reactive CD4 T
TRAV2*01_CAVEESGGYNKLIF_TRAJ4*01	CAVEESGGYNKLIF	TRAV2*01	TRAJ4*01	1	TCRα	DC Twin 8A	Non gut-homing cells	Female	34	Monozygotic	Discordant	Crohn's disease						0.032									healthy control	C.albicans-reactive CD4 T
TRAV2*01_CAVEEGAAGNKLTF_TRAJ17*01	CAVEEGAAGNKLTF	TRAV2*01	TRAJ17*01	1	TCRα	DC Twin 8A	Non gut-homing cells	Female	34	Monozygotic	Discordant	Crohn's disease						0.041									healthy control	C.albicans-reactive CD4 T, C.tropicalis-reactive CD4 T, S.cerevisiae-reactive CD4 T
TRAV2*01_CAVERNTGGFKTIF_TRAJ9*01	CAVERNTGGFKTIF	TRAV2*01	TRAJ9*01	1	TCRα	DC Twin 8A	Non gut-homing cells	Female	34	Monozygotic	Discordant	Crohn's disease						0.04									healthy control	S.cerevisiae-reactive CD4 T
TRAV8-6*01_CAVIKNTGGFKTIF_TRAJ9*01	CAVIKNTGGFKTIF	TRAV8-6*01	TRAJ9*01	1	TCRα	DC Twin 8A	Non gut-homing cells	Female	34	Monozygotic	Discordant	Crohn's disease						0.033									Crohn's disease	C.tropicalis-reactive CD4 T, S.cerevisiae-reactive CD4 T
TRAV8-6*01_CAVTANNAGNMLTF_TRAJ39*01	CAVTANNAGNMLTF	TRAV8-6*01	TRAJ39*01	1	TCRα	DC Twin 8A	Non gut-homing cells	Female	34	Monozygotic	Discordant	Crohn's disease						0.103									healthy control	S.cerevisiae-reactive CD4 T
TRAV8-4*01_CAVSVGFGNEKLTF_TRAJ48*01	CAVSVGFGNEKLTF	TRAV8-4*01	TRAJ48*01	1	TCRα	DC Twin 8A	Non gut-homing cells	Female	34	Monozygotic	Discordant	Crohn's disease						0.059					1.435	0.006	CAVS..FGNEKLTF		healthy control	C.tropicalis-reactive CD4 T
TRAV8-6*01_CAVSAGNQGGKLIF_TRAJ23*01	CAVSAGNQGGKLIF	TRAV8-6*01	TRAJ23*01	1	TCRα	DC Twin 8A	Non gut-homing cells	Female	34	Monozygotic	Discordant	Crohn's disease						0.077									Crohn's disease	S.cerevisiae-reactive CD4 T
TRAV8-4*01_CAVSGNTGGFKTIF_TRAJ9*01	CAVSGNTGGFKTIF	TRAV8-4*01	TRAJ9*01	1	TCRα	DC Twin 8A	Non gut-homing cells	Female	34	Monozygotic	Discordant	Crohn's disease						0.057									Crohn's disease	S.cerevisiae-reactive CD4 T
TRAV8-4*01_CAVSDPNTGNQFYF_TRAJ49*01	CAVSDPNTGNQFYF	TRAV8-4*01	TRAJ49*01	1	TCRα	DC Twin 8A	Non gut-homing cells	Female	34	Monozygotic	Discordant	Crohn's disease						0.11									healthy control	S.cerevisiae-reactive CD4 T
TRAV8-6*01_CAVSASGGSYIPTF_TRAJ6*01	CAVSASGGSYIPTF	TRAV8-6*01	TRAJ6*01	1	TCRα	DC Twin 8A	Non gut-homing cells	Female	34	Monozygotic	Discordant	Crohn's disease						0.118									healthy control	S.cerevisiae-reactive CD4 T
TRAV8-6*01_CAVRGNTGGFKTIF_TRAJ9*01	CAVRGNTGGFKTIF	TRAV8-6*01	TRAJ9*01	1	TCRα	DC Twin 8A	Non gut-homing cells	Female	34	Monozygotic	Discordant	Crohn's disease						0.039									Crohn's disease	C.albicans-reactive CD4 T
TRAV21*01_CAVRRGSTLGRLYF_TRAJ18*01	CAVRRGSTLGRLYF	TRAV21*01	TRAJ18*01	1	TCRα	DC Twin 8A	Non gut-homing cells	Female	34	Monozygotic	Discordant	Crohn's disease						0.057									Crohn's disease	C.tropicalis-reactive CD4 T
TRAV3*01_CAVRGNSGNTPLVF_TRAJ29*01	CAVRGNSGNTPLVF	TRAV3*01	TRAJ29*01	2	TCRα	DC Twin 8A	Non gut-homing cells	Female	34	Monozygotic	Discordant	Crohn's disease						0.041									healthy control	C.tropicalis-reactive CD4 T
TRAV3*01_CAVRDSSGTYKYIF_TRAJ40*01	CAVRDSSGTYKYIF	TRAV3*01	TRAJ40*01	1	TCRα	DC Twin 8A	Non gut-homing cells	Female	34	Monozygotic	Discordant	Crohn's disease						0.11									Crohn's disease	S.cerevisiae-reactive CD4 T
TRAV3*01_CAVRDRGRDDKIIF_TRAJ30*01	CAVRDRGRDDKIIF	TRAV3*01	TRAJ30*01	1	TCRα	DC Twin 8A	Non gut-homing cells	Female	34	Monozygotic	Discordant	Crohn's disease						0.058									Crohn's disease	C.tropicalis-reactive CD4 T
TRAV3*01_CAVRDDSGNTPLVF_TRAJ29*01	CAVRDDSGNTPLVF	TRAV3*01	TRAJ29*01	1	TCRα	DC Twin 8A	Non gut-homing cells	Female	34	Monozygotic	Discordant	Crohn's disease						0.08									healthy control	C.tropicalis-reactive CD4 T
TRAV3*01_CAVRDKAAGNKLTF_TRAJ17*01	CAVRDKAAGNKLTF	TRAV3*01	TRAJ17*01	1	TCRα	DC Twin 8A	Non gut-homing cells	Female	34	Monozygotic	Discordant	Crohn's disease						0.08									healthy control	C.tropicalis-reactive CD4 T
TRAV35*01_CAGNSGGSNYKLTF_TRAJ53*01	CAGNSGGSNYKLTF	TRAV35*01	TRAJ53*01	1	TCRα	DC Twin 8A	Non gut-homing cells	Female	34	Monozygotic	Discordant	Crohn's disease						0.103									healthy control	C.tropicalis-reactive CD4 T
TRAV35*01_CAGLTTSGTYKYIF_TRAJ40*01	CAGLTTSGTYKYIF	TRAV35*01	TRAJ40*01	1	TCRα	DC Twin 8A	Non gut-homing cells	Female	34	Monozygotic	Discordant	Crohn's disease						0.074									healthy control	C.tropicalis-reactive CD4 T
TRAV17*01_CATDSGAGSYQLTF_TRAJ28*01	CATDSGAGSYQLTF	TRAV17*01	TRAJ28*01	1	TCRα	DC Twin 8A	Non gut-homing cells	Female	34	Monozygotic	Discordant	Crohn's disease						0.107									healthy control	C.tropicalis-reactive CD4 T
TRAV17*01_CATGSQGGSEKLVF_TRAJ57*01	CATGSQGGSEKLVF	TRAV17*01	TRAJ57*01	1	TCRα	DC Twin 8A	Non gut-homing cells	Female	34	Monozygotic	Discordant	Crohn's disease						0.176									Crohn's disease	C.tropicalis-reactive CD4 T
TRAV17*01_CATGRGSTLGRLYF_TRAJ18*01	CATGRGSTLGRLYF	TRAV17*01	TRAJ18*01	1	TCRα	DC Twin 8A	Non gut-homing cells	Female	34	Monozygotic	Discordant	Crohn's disease						0.032									healthy control	C.tropicalis-reactive CD4 T
TRAV17*01_CATDAGGGADGLTF_TRAJ45*01	CATDAGGGADGLTF	TRAV17*01	TRAJ45*01	2	TCRα	DC Twin 8A	Non gut-homing cells	Female	34	Monozygotic	Discordant	Crohn's disease						0.096					1.152	0.047			Crohn's disease	S.cerevisiae-reactive CD4 T
TRAV17*01_CATDASGANSKLTF_TRAJ56*01	CATDASGANSKLTF	TRAV17*01	TRAJ56*01	1	TCRα	DC Twin 8A	Non gut-homing cells	Female	34	Monozygotic	Discordant	Crohn's disease						0.067									healthy control	C.tropicalis-reactive CD4 T
TRAV17*01_CATDARQAGTALIF_TRAJ15*01	CATDARQAGTALIF	TRAV17*01	TRAJ15*01	1	TCRα	DC Twin 8A	Non gut-homing cells	Female	34	Monozygotic	Discordant	Crohn's disease						0.118									Crohn's disease	C.tropicalis-reactive CD4 T
TRAV17*01_CATDRGSTLGRLYF_TRAJ18*01	CATDRGSTLGRLYF	TRAV17*01	TRAJ18*01	1	TCRα	DC Twin 8A	Non gut-homing cells	Female	34	Monozygotic	Discordant	Crohn's disease						0.051									healthy control	C.albicans-reactive CD4 T
TRAV8-1*01_CAVIFTGGGNKLTF_TRAJ10*01	CAVIFTGGGNKLTF	TRAV8-1*01	TRAJ10*01	1	TCRα	DC Twin 8A	Non gut-homing cells	Female	34	Monozygotic	Discordant	Crohn's disease						0.127									healthy control	C.tropicalis-reactive CD4 T
TRAV8-1*01_CAVNPYTGRRALTF_TRAJ5*01	CAVNPYTGRRALTF	TRAV8-1*01	TRAJ5*01	1	TCRα	DC Twin 8A	Non gut-homing cells	Female	34	Monozygotic	Discordant	Crohn's disease						0.064									healthy control	C.tropicalis-reactive CD4 T
TRAV8-1*01_CAVNARSSASKIIF_TRAJ3*01	CAVNARSSASKIIF	TRAV8-1*01	TRAJ3*01	1	TCRα	DC Twin 8A	Non gut-homing cells	Female	34	Monozygotic	Discordant	Crohn's disease						0.099									healthy control	S.cerevisiae-reactive CD4 T
TRAV12-2*01_CAVNRSGGYNKLIF_TRAJ4*01	CAVNRSGGYNKLIF	TRAV12-2*01	TRAJ4*01	1	TCRα	DC Twin 8A	Non gut-homing cells	Female	34	Monozygotic	Discordant	Crohn's disease						0.071									Crohn's disease	S.cerevisiae-reactive CD4 T
TRAV12-2*01_CAVNRGGGGNKLTF_TRAJ10*01	CAVNRGGGGNKLTF	TRAV12-2*01	TRAJ10*01	1	TCRα	DC Twin 8A	Non gut-homing cells	Female	34	Monozygotic	Discordant	Crohn's disease						0.071									healthy control	C.tropicalis-reactive CD4 T
TRAV12-2*01_CAVKSGGSNYKLTF_TRAJ53*01	CAVKSGGSNYKLTF	TRAV12-2*01	TRAJ53*01	1	TCRα	DC Twin 8A	Non gut-homing cells	Female	34	Monozygotic	Discordant	Crohn's disease						0.064									healthy control	C.tropicalis-reactive CD4 T
TRAV13-1*01_CAASLNSGYSTLTF_TRAJ11*01	CAASLNSGYSTLTF	TRAV13-1*01	TRAJ11*01	1	TCRα	DC Twin 8A	Non gut-homing cells	Female	34	Monozygotic	Discordant	Crohn's disease						0.072					1.073	0.048	CAAS.NSGYSTLTF		healthy control	C.tropicalis-reactive CD4 T
TRAV13-1*01_CAASLSQGAQKLVF_TRAJ54*01	CAASLSQGAQKLVF	TRAV13-1*01	TRAJ54*01	1	TCRα	DC Twin 8A	Non gut-homing cells	Female	34	Monozygotic	Discordant	Crohn's disease						0.047									Crohn's disease	S.cerevisiae-reactive CD4 T
TRAV13-1*01_CAASPSNSGYALNF_TRAJ41*01	CAASPSNSGYALNF	TRAV13-1*01	TRAJ41*01	1	TCRα	DC Twin 8A	Non gut-homing cells	Female	34	Monozygotic	Discordant	Crohn's disease						0.073									healthy control	C.tropicalis-reactive CD4 T
TRAV13-1*01_CAASPTGGGNKLTF_TRAJ10*01	CAASPTGGGNKLTF	TRAV13-1*01	TRAJ10*01	1	TCRα	DC Twin 8A	Non gut-homing cells	Female	34	Monozygotic	Discordant	Crohn's disease						0.047									healthy control	S.cerevisiae-reactive CD4 T
TRAV13-1*01_CAASRTDSWGKLQF_TRAJ24*01	CAASRTDSWGKLQF	TRAV13-1*01	TRAJ24*01	1	TCRα	DC Twin 8A	Non gut-homing cells	Female	34	Monozygotic	Discordant	Crohn's disease						0.088									healthy control	S.cerevisiae-reactive CD4 T
TRAV13-1*01_CAASAQGGSEKLVF_TRAJ57*01	CAASAQGGSEKLVF	TRAV13-1*01	TRAJ57*01	1	TCRα	DC Twin 8A	Non gut-homing cells	Female	34	Monozygotic	Discordant	Crohn's disease						0.18									healthy control	C.tropicalis-reactive CD4 T
TRAV13-1*01_CAASINTGGFKTIF_TRAJ9*01	CAASINTGGFKTIF	TRAV13-1*01	TRAJ9*01	1	TCRα	DC Twin 8A	Non gut-homing cells	Female	34	Monozygotic	Discordant	Crohn's disease						0.095									Crohn's disease	S.cerevisiae-reactive CD4 T
TRAV13-1*01_CAASRPGGSYIPTF_TRAJ6*01	CAASRPGGSYIPTF	TRAV13-1*01	TRAJ6*01	1	TCRα	DC Twin 8A	Non gut-homing cells	Female	34	Monozygotic	Discordant	Crohn's disease						0.079									Crohn's disease	S.cerevisiae-reactive CD4 T
TRAV13-1*01_CAASRGAAGNKLTF_TRAJ17*01	CAASRGAAGNKLTF	TRAV13-1*01	TRAJ17*01	1	TCRα	DC Twin 8A	Non gut-homing cells	Female	34	Monozygotic	Discordant	Crohn's disease						0.071									healthy control	C.tropicalis-reactive CD4 T
TRAV13-1*01_CAASRGGGADGLTF_TRAJ45*01	CAASRGGGADGLTF	TRAV13-1*01	TRAJ45*01	1	TCRα	DC Twin 8A	Non gut-homing cells	Female	34	Monozygotic	Discordant	Crohn's disease						0.047									healthy control	C.tropicalis-reactive CD4 T, S.cerevisiae-reactive CD4 T
TRAV13-1*01_CAASRDTGGFKTIF_TRAJ9*01	CAASRDTGGFKTIF	TRAV13-1*01	TRAJ9*01	1	TCRα	DC Twin 8A	Non gut-homing cells	Female	34	Monozygotic	Discordant	Crohn's disease						0.075									Crohn's disease	C.albicans-reactive CD4 T
TRAV13-1*01_CAASKGSGTYKYIF_TRAJ40*01	CAASKGSGTYKYIF	TRAV13-1*01	TRAJ40*01	1	TCRα	DC Twin 8A	Non gut-homing cells	Female	34	Monozygotic	Discordant	Crohn's disease						0.143									Crohn's disease	S.cerevisiae-reactive CD4 T
TRAV13-1*01_CAASFSGGYNKLIF_TRAJ4*01	CAASFSGGYNKLIF	TRAV13-1*01	TRAJ4*01	1	TCRα	DC Twin 8A	Non gut-homing cells	Female	34	Monozygotic	Discordant	Crohn's disease						0.044									Crohn's disease	C.tropicalis-reactive CD4 T
TRAV13-1*01_CAASFYNQGGKLIF_TRAJ23*01	CAASFYNQGGKLIF	TRAV13-1*01	TRAJ23*01	1	TCRα	DC Twin 8A	Non gut-homing cells	Female	34	Monozygotic	Discordant	Crohn's disease						0.108									Crohn's disease	C.tropicalis-reactive CD4 T, S.cerevisiae-reactive CD4 T
TRAV27*01_CAGEGGGSNYKLTF_TRAJ53*01	CAGEGGGSNYKLTF	TRAV27*01	TRAJ53*01	1	TCRα	DC Twin 8A	Non gut-homing cells	Female	34	Monozygotic	Discordant	Crohn's disease						0.071									healthy control	C.tropicalis-reactive CD4 T
TRAV13-2*01_CAEIPNTGGFKTIF_TRAJ9*01	CAEIPNTGGFKTIF	TRAV13-2*01	TRAJ9*01	1	TCRα	DC Twin 8A	Non gut-homing cells	Female	34	Monozygotic	Discordant	Crohn's disease						0.071									Crohn's disease	S.cerevisiae-reactive CD4 T
TRAV13-2*01_CAETAKAAGNKLTF_TRAJ17*01	CAETAKAAGNKLTF	TRAV13-2*01	TRAJ17*01	1	TCRα	DC Twin 8A	Non gut-homing cells	Female	34	Monozygotic	Discordant	Crohn's disease						0.07									healthy control	S.cerevisiae-reactive CD4 T
TRAV13-2*01_CAENKGNQGGKLIF_TRAJ23*01	CAENKGNQGGKLIF	TRAV13-2*01	TRAJ23*01	1	TCRα	DC Twin 8A	Non gut-homing cells	Female	34	Monozygotic	Discordant	Crohn's disease						0.087									healthy control	C.tropicalis-reactive CD4 T
TRAV12-3*01_CAMSASNTGNQFYF_TRAJ49*01	CAMSASNTGNQFYF	TRAV12-3*01	TRAJ49*01	1	TCRα	DC Twin 8A	Non gut-homing cells	Female	34	Monozygotic	Discordant	Crohn's disease						0.071									healthy control	S.cerevisiae-reactive CD4 T
TRAV4*01_CLVGSNQAGTALIF_TRAJ15*01	CLVGSNQAGTALIF	TRAV4*01	TRAJ15*01	1	TCRα	DC Twin 8A	Non gut-homing cells	Female	34	Monozygotic	Discordant	Crohn's disease						0.072									healthy control	S.cerevisiae-reactive CD4 T
TRAV26-2*01_CILRDVGNTDKLIF_TRAJ34*01	CILRDVGNTDKLIF	TRAV26-2*01	TRAJ34*01	1	TCRα	DC Twin 8A	Non gut-homing cells	Female	34	Monozygotic	Discordant	Crohn's disease						0.058									healthy control	C.albicans-reactive CD4 T
TRAV26-1*01_CIVRVNQAGTALIF_TRAJ15*01	CIVRVNQAGTALIF	TRAV26-1*01	TRAJ15*01	1	TCRα	DC Twin 8A	Non gut-homing cells	Female	34	Monozygotic	Discordant	Crohn's disease						0.065									healthy control	C.tropicalis-reactive CD4 T
TRAV26-1*01_CIVRVNTNAGKSTF_TRAJ27*01	CIVRVNTNAGKSTF	TRAV26-1*01	TRAJ27*01	1	TCRα	DC Twin 8A	Non gut-homing cells	Female	34	Monozygotic	Discordant	Crohn's disease						0.032									healthy control	C.tropicalis-reactive CD4 T
TRAV26-1*01_CIVRVLNTGNQFYF_TRAJ49*01	CIVRVLNTGNQFYF	TRAV26-1*01	TRAJ49*01	1	TCRα	DC Twin 8A	Non gut-homing cells	Female	34	Monozygotic	Discordant	Crohn's disease						0.088									healthy control	C.tropicalis-reactive CD4 T
TRAV26-1*01_CIVRVVGNNARLMF_TRAJ31*01	CIVRVVGNNARLMF	TRAV26-1*01	TRAJ31*01	1	TCRα	DC Twin 8A	Non gut-homing cells	Female	34	Monozygotic	Discordant	Crohn's disease						0.031									healthy control	C.albicans-reactive CD4 T
TRAV26-1*01_CIVRVANRDDKIIF_TRAJ30*01	CIVRVANRDDKIIF	TRAV26-1*01	TRAJ30*01	1	TCRα	DC Twin 8A	Non gut-homing cells	Female	34	Monozygotic	Discordant	Crohn's disease						0.047									healthy control	C.tropicalis-reactive CD4 T
TRAV26-1*01_CIVRVDQAGTALIF_TRAJ15*01	CIVRVDQAGTALIF	TRAV26-1*01	TRAJ15*01	1	TCRα	DC Twin 8A	Non gut-homing cells	Female	34	Monozygotic	Discordant	Crohn's disease						0.045									healthy control	C.tropicalis-reactive CD4 T
TRAV26-1*01_CIVRVDFGNEKLTF_TRAJ48*01	CIVRVDFGNEKLTF	TRAV26-1*01	TRAJ48*01	1	TCRα	DC Twin 8A	Non gut-homing cells	Female	34	Monozygotic	Discordant	Crohn's disease						0.071									healthy control	C.albicans-reactive CD4 T
TRAV12-1*01_CVVYTGGGNKLTF_TRAJ10*01	CVVYTGGGNKLTF	TRAV12-1*01	TRAJ10*01	1	TCRα	DC Twin 8A	Non gut-homing cells	Female	34	Monozygotic	Discordant	Crohn's disease						0.073									Crohn's disease	C.tropicalis-reactive CD4 T
TRAV10*01_CVVSAGGNNRLAF_TRAJ7*01	CVVSAGGNNRLAF	TRAV10*01	TRAJ7*01	1	TCRα	DC Twin 8A	Non gut-homing cells	Female	34	Monozygotic	Discordant	Crohn's disease						0.127					1.867	0.004	CVVSA.GNNRLAF		Crohn's disease	C.tropicalis-reactive CD4 T
TRAV10*01_CVVSANSNYQLIW_TRAJ33*01	CVVSANSNYQLIW	TRAV10*01	TRAJ33*01	1	TCRα	DC Twin 8A	Non gut-homing cells	Female	34	Monozygotic	Discordant	Crohn's disease						0.058									Crohn's disease	C.tropicalis-reactive CD4 T
TRAV12-1*01_CVVRGSTLGRLYF_TRAJ18*01	CVVRGSTLGRLYF	TRAV12-1*01	TRAJ18*01	1	TCRα	DC Twin 8A	Non gut-homing cells	Female	34	Monozygotic	Discordant	Crohn's disease						0.034									Crohn's disease	C.tropicalis-reactive CD4 T
TRAV12-1*01_CVVNLSGNTPLVF_TRAJ29*01	CVVNLSGNTPLVF	TRAV12-1*01	TRAJ29*01	1	TCRα	DC Twin 8A	Non gut-homing cells	Female	34	Monozygotic	Discordant	Crohn's disease	ELAGIGILTV	Melanoma antigen recognized by T-cells 1-mutant (MART1-mutant),Melanoma antigen recognized by T-cells 1 (MART1)	Synthetic,Homo sapiens	Synthetic	HLA-A*0201	0.251									healthy control	C.albicans-reactive CD4 T
TRAV12-1*01_CVVNRGNNARLMF_TRAJ31*01	CVVNRGNNARLMF	TRAV12-1*01	TRAJ31*01	1	TCRα	DC Twin 8A	Non gut-homing cells	Female	34	Monozygotic	Discordant	Crohn's disease						0.178									healthy control	S.cerevisiae-reactive CD4 T
TRAV12-1*01_CVVNKGGSYIPTF_TRAJ6*01	CVVNKGGSYIPTF	TRAV12-1*01	TRAJ6*01	1	TCRα	DC Twin 8A	Non gut-homing cells	Female	34	Monozygotic	Discordant	Crohn's disease						0.094									healthy control	S.cerevisiae-reactive CD4 T
TRAV9-2*01_CALINQAGTALIF_TRAJ15*01	CALINQAGTALIF	TRAV9-2*01	TRAJ15*01	1	TCRα	DC Twin 8A	Non gut-homing cells	Female	34	Monozygotic	Discordant	Crohn's disease						0.048									Crohn's disease	S.cerevisiae-reactive CD4 T
TRAV16*01_CALSGGSNYKLTF_TRAJ53*01	CALSGGSNYKLTF	TRAV16*01	TRAJ53*01	1	TCRα	DC Twin 8A	Non gut-homing cells	Female	34	Monozygotic	Discordant	Crohn's disease						0.039									healthy control	C.tropicalis-reactive CD4 T
TRAV16*01_CALFTGGGNKLTF_TRAJ10*01	CALFTGGGNKLTF	TRAV16*01	TRAJ10*01	1	TCRα	DC Twin 8A	Non gut-homing cells	Female	34	Monozygotic	Discordant	Crohn's disease						0.076									healthy control	C.tropicalis-reactive CD4 T
TRAV9-2*01_CALLYNQGGKLIF_TRAJ23*01	CALLYNQGGKLIF	TRAV9-2*01	TRAJ23*01	1	TCRα	DC Twin 8A	Non gut-homing cells	Female	34	Monozygotic	Discordant	Crohn's disease						0.112									Crohn's disease	C.albicans-reactive CD4 T, C.tropicalis-reactive CD4 T
TRAV9-2*01_CALVNTGFQKLVF_TRAJ8*01	CALVNTGFQKLVF	TRAV9-2*01	TRAJ8*01	1	TCRα	DC Twin 8A	Non gut-homing cells	Female	34	Monozygotic	Discordant	Crohn's disease						0.053									healthy control	S.cerevisiae-reactive CD4 T
TRAV9-2*01_CALFNTNAGKSTF_TRAJ27*01	CALFNTNAGKSTF	TRAV9-2*01	TRAJ27*01	1	TCRα	DC Twin 8A	Non gut-homing cells	Female	34	Monozygotic	Discordant	Crohn's disease						0.079									healthy control	C.tropicalis-reactive CD4 T
TRAV9-2*01_CALLYSSASKIIF_TRAJ3*01	CALLYSSASKIIF	TRAV9-2*01	TRAJ3*01	1	TCRα	DC Twin 8A	Non gut-homing cells	Female	34	Monozygotic	Discordant	Crohn's disease						0.041									Crohn's disease	S.cerevisiae-reactive CD4 T
TRAV9-2*01_CALPNQAGTALIF_TRAJ15*01	CALPNQAGTALIF	TRAV9-2*01	TRAJ15*01	1	TCRα	DC Twin 8A	Non gut-homing cells	Female	34	Monozygotic	Discordant	Crohn's disease						0.048									healthy control	C.tropicalis-reactive CD4 T
TRAV9-2*01_CALGQNTGNQFYF_TRAJ49*01	CALGQNTGNQFYF	TRAV9-2*01	TRAJ49*01	1	TCRα	DC Twin 8A	Non gut-homing cells	Female	34	Monozygotic	Discordant	Crohn's disease						0.046									healthy control	C.tropicalis-reactive CD4 T
TRAV16*01_CALGGTSYGKLTF_TRAJ52*01	CALGGTSYGKLTF	TRAV16*01	TRAJ52*01	1	TCRα	DC Twin 8A	Non gut-homing cells	Female	34	Monozygotic	Discordant	Crohn's disease						0.037									Crohn's disease	C.tropicalis-reactive CD4 T
TRAV9-2*01_CALGANTGNQFYF_TRAJ49*01	CALGANTGNQFYF	TRAV9-2*01	TRAJ49*01	1	TCRα	DC Twin 8A	Non gut-homing cells	Female	34	Monozygotic	Discordant	Crohn's disease						0.036									healthy control	C.tropicalis-reactive CD4 T
TRAV9-2*01_CALISNTGNQFYF_TRAJ49*01	CALISNTGNQFYF	TRAV9-2*01	TRAJ49*01	1	TCRα	DC Twin 8A	Non gut-homing cells	Female	34	Monozygotic	Discordant	Crohn's disease						0.067									Crohn's disease	S.cerevisiae-reactive CD4 T
TRAV9-2*01_CALSDPSGNQFYF_TRAJ49*01	CALSDPSGNQFYF	TRAV9-2*01	TRAJ49*01	1	TCRα	DC Twin 8A	Non gut-homing cells	Female	34	Monozygotic	Discordant	Crohn's disease						0.053									healthy control	C.tropicalis-reactive CD4 T
TRAV9-2*01_CALSDQGDYKLSF_TRAJ20*01	CALSDQGDYKLSF	TRAV9-2*01	TRAJ20*01	1	TCRα	DC Twin 8A	Non gut-homing cells	Female	34	Monozygotic	Discordant	Crohn's disease						0.057									healthy control	C.tropicalis-reactive CD4 T
TRAV9-2*01_CALSDQSGNQFYF_TRAJ49*01	CALSDQSGNQFYF	TRAV9-2*01	TRAJ49*01	1	TCRα	DC Twin 8A	Non gut-homing cells	Female	34	Monozygotic	Discordant	Crohn's disease						0.049									healthy control	C.tropicalis-reactive CD4 T, S.cerevisiae-reactive CD4 T
TRAV9-2*01_CALSDTGGFKTIF_TRAJ9*01	CALSDTGGFKTIF	TRAV9-2*01	TRAJ9*01	1	TCRα	DC Twin 8A	Non gut-homing cells	Female	34	Monozygotic	Discordant	Crohn's disease						0.11									healthy control	S.cerevisiae-reactive CD4 T
TRAV9-2*01_CALKDTGFQKLVF_TRAJ8*01	CALKDTGFQKLVF	TRAV9-2*01	TRAJ8*01	1	TCRα	DC Twin 8A	Non gut-homing cells	Female	34	Monozygotic	Discordant	Crohn's disease						0.06									healthy control	S.cerevisiae-reactive CD4 T
TRAV6*01_CALVRNAGNMLTF_TRAJ39*01	CALVRNAGNMLTF	TRAV6*01	TRAJ39*01	1	TCRα	DC Twin 8A	Non gut-homing cells	Female	34	Monozygotic	Discordant	Crohn's disease						0.063									Crohn's disease	C.albicans-reactive CD4 T, C.tropicalis-reactive CD4 T, S.cerevisiae-reactive CD4 T
TRAV6*01_CALEAGTASKLTF_TRAJ44*01	CALEAGTASKLTF	TRAV6*01	TRAJ44*01	1	TCRα	DC Twin 8A	Non gut-homing cells	Female	34	Monozygotic	Discordant	Crohn's disease						0.054									healthy control	S.cerevisiae-reactive CD4 T
TRAV6*01_CALENQAGTALIF_TRAJ15*01	CALENQAGTALIF	TRAV6*01	TRAJ15*01	1	TCRα	DC Twin 8A	Non gut-homing cells	Female	34	Monozygotic	Discordant	Crohn's disease						0.036									healthy control	S.cerevisiae-reactive CD4 T
TRAV6*01_CALEGTGFQKLVF_TRAJ8*01	CALEGTGFQKLVF	TRAV6*01	TRAJ8*01	1	TCRα	DC Twin 8A	Non gut-homing cells	Female	34	Monozygotic	Discordant	Crohn's disease						0.039									healthy control	C.tropicalis-reactive CD4 T
TRAV6*01_CALTNNAGNMLTF_TRAJ39*01	CALTNNAGNMLTF	TRAV6*01	TRAJ39*01	1	TCRα	DC Twin 8A	Non gut-homing cells	Female	34	Monozygotic	Discordant	Crohn's disease						0.049									Crohn's disease	C.tropicalis-reactive CD4 T
TRAV16*01_CALTTSGTYKYIF_TRAJ40*01	CALTTSGTYKYIF	TRAV16*01	TRAJ40*01	1	TCRα	DC Twin 8A	Non gut-homing cells	Female	34	Monozygotic	Discordant	Crohn's disease						0.053									Crohn's disease	S.cerevisiae-reactive CD4 T
TRAV16*01_CALSGRNNARLMF_TRAJ31*01	CALSGRNNARLMF	TRAV16*01	TRAJ31*01	1	TCRα	DC Twin 8A	Non gut-homing cells	Female	34	Monozygotic	Discordant	Crohn's disease						0.059									healthy control	C.tropicalis-reactive CD4 T
TRAV6*01_CALNNNAGNMLTF_TRAJ39*01	CALNNNAGNMLTF	TRAV6*01	TRAJ39*01	1	TCRα	DC Twin 8A	Non gut-homing cells	Female	34	Monozygotic	Discordant	Crohn's disease						0.049									healthy control	S.cerevisiae-reactive CD4 T
TRAV22*01_CAVSGGGADGLTF_TRAJ45*01	CAVSGGGADGLTF	TRAV22*01	TRAJ45*01	1	TCRα	DC Twin 8A	Non gut-homing cells	Female	34	Monozygotic	Discordant	Crohn's disease						0.178									healthy control	S.cerevisiae-reactive CD4 T
TRAV20*01_CAVSGGSNYKLTF_TRAJ53*01	CAVSGGSNYKLTF	TRAV20*01	TRAJ53*01	1	TCRα	DC Twin 8A	Non gut-homing cells	Female	34	Monozygotic	Discordant	Crohn's disease						0.042									healthy control	C.tropicalis-reactive CD4 T
TRAV8-4*01_CAVSGAGSYQLTF_TRAJ28*01	CAVSGAGSYQLTF	TRAV8-4*01	TRAJ28*01	1	TCRα	DC Twin 8A	Non gut-homing cells	Female	34	Monozygotic	Discordant	Crohn's disease						0.056									healthy control	C.tropicalis-reactive CD4 T
TRAV8-3*01_CAVSNQAGTALIF_TRAJ15*01	CAVSNQAGTALIF	TRAV8-3*01	TRAJ15*01	1	TCRα	DC Twin 8A	Non gut-homing cells	Female	34	Monozygotic	Discordant	Crohn's disease						0.046									healthy control	C.tropicalis-reactive CD4 T
TRAV2*01_CAVPSSNTGKLIF_TRAJ37*01	CAVPSSNTGKLIF	TRAV2*01	TRAJ37*01	1	TCRα	DC Twin 8A	Non gut-homing cells	Female	34	Monozygotic	Discordant	Crohn's disease						0.149									healthy control	C.tropicalis-reactive CD4 T
TRAV22*01_CAVPNQAGTALIF_TRAJ15*01	CAVPNQAGTALIF	TRAV22*01	TRAJ15*01	1	TCRα	DC Twin 8A	Non gut-homing cells	Female	34	Monozygotic	Discordant	Crohn's disease						0.039									healthy control	S.cerevisiae-reactive CD4 T
TRAV2*01_CAVRMDSSYKLIF_TRAJ12*01	CAVRMDSSYKLIF	TRAV2*01	TRAJ12*01	2	TCRα	DC Twin 8A	Non gut-homing cells	Female	34	Monozygotic	Discordant	Crohn's disease						0.073									Crohn's disease	C.tropicalis-reactive CD4 T
TRAV41*01_CAVRPLTGNQFYF_TRAJ49*01	CAVRPLTGNQFYF	TRAV41*01	TRAJ49*01	1	TCRα	DC Twin 8A	Non gut-homing cells	Female	34	Monozygotic	Discordant	Crohn's disease						0.047									healthy control	C.albicans-reactive CD4 T
TRAV2*01_CAVLNTGFQKLVF_TRAJ8*01	CAVLNTGFQKLVF	TRAV2*01	TRAJ8*01	1	TCRα	DC Twin 8A	Non gut-homing cells	Female	34	Monozygotic	Discordant	Crohn's disease						0.042									healthy control	C.tropicalis-reactive CD4 T, S.cerevisiae-reactive CD4 T
TRAV20*01_CAVRGGATNKLIF_TRAJ32*01	CAVRGGATNKLIF	TRAV20*01	TRAJ32*01	1	TCRα	DC Twin 8A	Non gut-homing cells	Female	34	Monozygotic	Discordant	Crohn's disease						0.033									Crohn's disease	S.cerevisiae-reactive CD4 T
TRAV20*01_CAVQAANDYKLSF_TRAJ20*01	CAVQAANDYKLSF	TRAV20*01	TRAJ20*01	1	TCRα	DC Twin 8A	Non gut-homing cells	Female	34	Monozygotic	Discordant	Crohn's disease						0.11									Crohn's disease	C.tropicalis-reactive CD4 T
TRAV20*01_CAVQANSNYQLIW_TRAJ33*01	CAVQANSNYQLIW	TRAV20*01	TRAJ33*01	1	TCRα	DC Twin 8A	Non gut-homing cells	Female	34	Monozygotic	Discordant	Crohn's disease						0.048									healthy control	S.cerevisiae-reactive CD4 T
TRAV20*01_CAVQGQAGTALIF_TRAJ15*01	CAVQGQAGTALIF	TRAV20*01	TRAJ15*01	1	TCRα	DC Twin 8A	Non gut-homing cells	Female	34	Monozygotic	Discordant	Crohn's disease						0.048									healthy control	S.cerevisiae-reactive CD4 T
TRAV8-3*01_CAVANQAGTALIF_TRAJ15*01	CAVANQAGTALIF	TRAV8-3*01	TRAJ15*01	1	TCRα	DC Twin 8A	Non gut-homing cells	Female	34	Monozygotic	Discordant	Crohn's disease						0.046									healthy control	C.albicans-reactive CD4 T, C.tropicalis-reactive CD4 T
TRAV8-3*01_CAVANTGGFKTIF_TRAJ9*01	CAVANTGGFKTIF	TRAV8-3*01	TRAJ9*01	1	TCRα	DC Twin 8A	Non gut-homing cells	Female	34	Monozygotic	Discordant	Crohn's disease						0.085									healthy control	C.tropicalis-reactive CD4 T
TRAV8-3*01_CAVGAGNTDKLIF_TRAJ34*01	CAVGAGNTDKLIF	TRAV8-3*01	TRAJ34*01	2	TCRα	DC Twin 8A	Non gut-homing cells	Female	34	Monozygotic	Discordant	Crohn's disease						0.092									healthy control	C.albicans-reactive CD4 T
TRAV8-3*01_CAVGASGTYKYIF_TRAJ40*01	CAVGASGTYKYIF	TRAV8-3*01	TRAJ40*01	2	TCRα	DC Twin 8A	Non gut-homing cells	Female	34	Monozygotic	Discordant	Crohn's disease						0.123									healthy control	C.tropicalis-reactive CD4 T, S.cerevisiae-reactive CD4 T
TRAV8-3*01_CAVGARGNNRLAF_TRAJ7*01	CAVGARGNNRLAF	TRAV8-3*01	TRAJ7*01	3	TCRα	DC Twin 8A	Non gut-homing cells	Female	34	Monozygotic	Discordant	Crohn's disease						0.173	6.571	9.593e-06	CAVGa.GNNRLAF	4	0.68	0.041	CAVGA.GNNRLAF	2	Crohn's disease	C.tropicalis-reactive CD4 T, S.cerevisiae-reactive CD4 T
TRAV8-3*01_CAVGAGNFNKFYF_TRAJ21*01	CAVGAGNFNKFYF	TRAV8-3*01	TRAJ21*01	1	TCRα	DC Twin 8A	Non gut-homing cells	Female	34	Monozygotic	Discordant	Crohn's disease						0.055									healthy control	S.cerevisiae-reactive CD4 T
TRAV8-3*01_CAVGASGNNRLAF_TRAJ7*01	CAVGASGNNRLAF	TRAV8-3*01	TRAJ7*01	1	TCRα	DC Twin 8A	Non gut-homing cells	Female	34	Monozygotic	Discordant	Crohn's disease						0.173	6.25	0.00025	CAVGa.GNNRLAF	4					healthy control	C.tropicalis-reactive CD4 T
TRAV8-3*01_CAVGNNAGNMLTF_TRAJ39*01	CAVGNNAGNMLTF	TRAV8-3*01	TRAJ39*01	2	TCRα	DC Twin 8A	Non gut-homing cells	Female	34	Monozygotic	Discordant	Crohn's disease						0.138									healthy control	C.albicans-reactive CD4 T, S.cerevisiae-reactive CD4 T
TRAV21*01_CAVGGGATNKLIF_TRAJ32*01	CAVGGGATNKLIF	TRAV21*01	TRAJ32*01	1	TCRα	DC Twin 8A	Non gut-homing cells	Female	34	Monozygotic	Discordant	Crohn's disease						0.034									healthy control	C.tropicalis-reactive CD4 T
TRAV8-3*01_CAVGYQGAQKLVF_TRAJ54*01	CAVGYQGAQKLVF	TRAV8-3*01	TRAJ54*01	1	TCRα	DC Twin 8A	Non gut-homing cells	Female	34	Monozygotic	Discordant	Crohn's disease						0.071									healthy control	C.tropicalis-reactive CD4 T
TRAV2*01_CAVGKAAGNKLTF_TRAJ17*01	CAVGKAAGNKLTF	TRAV2*01	TRAJ17*01	1	TCRα	DC Twin 8A	Non gut-homing cells	Female	34	Monozygotic	Discordant	Crohn's disease						0.034									healthy control	C.tropicalis-reactive CD4 T
TRAV22*01_CAVERSGTYKYIF_TRAJ40*01	CAVERSGTYKYIF	TRAV22*01	TRAJ40*01	1	TCRα	DC Twin 8A	Non gut-homing cells	Female	34	Monozygotic	Discordant	Crohn's disease						0.067									Crohn's disease	S.cerevisiae-reactive CD4 T
TRAV2*01_CAVEGSSASKIIF_TRAJ3*01	CAVEGSSASKIIF	TRAV2*01	TRAJ3*01	2	TCRα	DC Twin 8A	Non gut-homing cells	Female	34	Monozygotic	Discordant	Crohn's disease						0.07									Crohn's disease	C.tropicalis-reactive CD4 T
TRAV2*01_CAVEGYNTDKLIF_TRAJ34*01	CAVEGYNTDKLIF	TRAV2*01	TRAJ34*01	1	TCRα	DC Twin 8A	Non gut-homing cells	Female	34	Monozygotic	Discordant	Crohn's disease						0.071									healthy control	C.tropicalis-reactive CD4 T
TRAV2*01_CAVESQAGTALIF_TRAJ15*01	CAVESQAGTALIF	TRAV2*01	TRAJ15*01	1	TCRα	DC Twin 8A	Non gut-homing cells	Female	34	Monozygotic	Discordant	Crohn's disease						0.048									Crohn's disease	C.tropicalis-reactive CD4 T, S.cerevisiae-reactive CD4 T
TRAV21*01_CAVMNSGYSTLTF_TRAJ11*01	CAVMNSGYSTLTF	TRAV21*01	TRAJ11*01	1	TCRα	DC Twin 8A	Non gut-homing cells	Female	34	Monozygotic	Discordant	Crohn's disease						0.068									healthy control	C.albicans-reactive CD4 T, C.tropicalis-reactive CD4 T
TRAV8-6*01_CAVTTNTGNQFYF_TRAJ49*01	CAVTTNTGNQFYF	TRAV8-6*01	TRAJ49*01	1	TCRα	DC Twin 8A	Non gut-homing cells	Female	34	Monozygotic	Discordant	Crohn's disease						0.057									healthy control	C.tropicalis-reactive CD4 T
TRAV21*01_CAVSQTGANNLFF_TRAJ36*01	CAVSQTGANNLFF	TRAV21*01	TRAJ36*01	1	TCRα	DC Twin 8A	Non gut-homing cells	Female	34	Monozygotic	Discordant	Crohn's disease						0.056									healthy control	C.tropicalis-reactive CD4 T
TRAV8-4*01_CAVSVPGTYKYIF_TRAJ40*01	CAVSVPGTYKYIF	TRAV8-4*01	TRAJ40*01	1	TCRα	DC Twin 8A	Non gut-homing cells	Female	34	Monozygotic	Discordant	Crohn's disease						0.041									Crohn's disease	S.cerevisiae-reactive CD4 T
TRAV8-4*01_CAVSAGSARQLTF_TRAJ22*01	CAVSAGSARQLTF	TRAV8-4*01	TRAJ22*01	1	TCRα	DC Twin 8A	Non gut-homing cells	Female	34	Monozygotic	Discordant	Crohn's disease						0.063									healthy control	C.albicans-reactive CD4 T
TRAV8-6*01_CAVSDPGGFKTIF_TRAJ9*01	CAVSDPGGFKTIF	TRAV8-6*01	TRAJ9*01	1	TCRα	DC Twin 8A	Non gut-homing cells	Female	34	Monozygotic	Discordant	Crohn's disease						0.072									Crohn's disease	C.albicans-reactive CD4 T
TRAV8-4*01_CAVSDPGNTPLVF_TRAJ29*01	CAVSDPGNTPLVF	TRAV8-4*01	TRAJ29*01	1	TCRα	DC Twin 8A	Non gut-homing cells	Female	34	Monozygotic	Discordant	Crohn's disease						0.058									Crohn's disease	C.albicans-reactive CD4 T, C.tropicalis-reactive CD4 T
TRAV8-6*01_CAVSEQGAQKLVF_TRAJ54*01	CAVSEQGAQKLVF	TRAV8-6*01	TRAJ54*01	1	TCRα	DC Twin 8A	Non gut-homing cells	Female	34	Monozygotic	Discordant	Crohn's disease						0.079									healthy control	C.tropicalis-reactive CD4 T
TRAV8-6*01_CAVSNTGGFKTIF_TRAJ9*01	CAVSNTGGFKTIF	TRAV8-6*01	TRAJ9*01	1	TCRα	DC Twin 8A	Non gut-homing cells	Female	34	Monozygotic	Discordant	Crohn's disease						0.116									Crohn's disease	C.tropicalis-reactive CD4 T, S.cerevisiae-reactive CD4 T
TRAV21*01_CAVRHTNAGKSTF_TRAJ27*01	CAVRHTNAGKSTF	TRAV21*01	TRAJ27*01	1	TCRα	DC Twin 8A	Non gut-homing cells	Female	34	Monozygotic	Discordant	Crohn's disease						0.143									Crohn's disease	C.albicans-reactive CD4 T, C.tropicalis-reactive CD4 T
TRAV1-2*01_CAVRASGNTPLVF_TRAJ29*01	CAVRASGNTPLVF	TRAV1-2*01	TRAJ29*01	1	TCRα	DC Twin 8A	Non gut-homing cells	Female	34	Monozygotic	Discordant	Crohn's disease						0.104									healthy control	C.tropicalis-reactive CD4 T
TRAV3*01_CAVRDYNNNDMRF_TRAJ43*01	CAVRDYNNNDMRF	TRAV3*01	TRAJ43*01	1	TCRα	DC Twin 8A	Non gut-homing cells	Female	34	Monozygotic	Discordant	Crohn's disease						0.139									healthy control	C.albicans-reactive CD4 T
TRAV21*01_CAVSGGGADGLTF_TRAJ45*01	CAVSGGGADGLTF	TRAV21*01	TRAJ45*01	1	TCRα	DC Twin 8A	Non gut-homing cells	Female	34	Monozygotic	Discordant	Crohn's disease						0.178									healthy control	C.tropicalis-reactive CD4 T
TRAV21*01_CAVPNSGNTPLVF_TRAJ29*01	CAVPNSGNTPLVF	TRAV21*01	TRAJ29*01	1	TCRα	DC Twin 8A	Non gut-homing cells	Female	34	Monozygotic	Discordant	Crohn's disease						0.142									Crohn's disease patient, healthy control	C.albicans-reactive CD4 T, C.tropicalis-reactive CD4 T
TRAV22*01_CAAPQGGSEKLVF_TRAJ57*01	CAAPQGGSEKLVF	TRAV22*01	TRAJ57*01	1	TCRα	DC Twin 8A	Non gut-homing cells	Female	34	Monozygotic	Discordant	Crohn's disease						0.07									Crohn's disease	S.cerevisiae-reactive CD4 T
TRAV35*01_CAGPRSNDYKLSF_TRAJ20*01	CAGPRSNDYKLSF	TRAV35*01	TRAJ20*01	1	TCRα	DC Twin 8A	Non gut-homing cells	Female	34	Monozygotic	Discordant	Crohn's disease						0.103									healthy control	C.tropicalis-reactive CD4 T
TRAV35*01_CAGQLRGAQKLVF_TRAJ54*01	CAGQLRGAQKLVF	TRAV35*01	TRAJ54*01	1	TCRα	DC Twin 8A	Non gut-homing cells	Female	34	Monozygotic	Discordant	Crohn's disease						0.036									healthy control	C.tropicalis-reactive CD4 T
TRAV35*01_CAGQLPGTYKYIF_TRAJ40*01	CAGQLPGTYKYIF	TRAV35*01	TRAJ40*01	1	TCRα	DC Twin 8A	Non gut-homing cells	Female	34	Monozygotic	Discordant	Crohn's disease						0.032									Crohn's disease	S.cerevisiae-reactive CD4 T
TRAV17*01_CATDSQGAQKLVF_TRAJ54*01	CATDSQGAQKLVF	TRAV17*01	TRAJ54*01	1	TCRα	DC Twin 8A	Non gut-homing cells	Female	34	Monozygotic	Discordant	Crohn's disease						0.145									healthy control	C.tropicalis-reactive CD4 T
TRAV17*01_CATDPGGSYIPTF_TRAJ6*01	CATDPGGSYIPTF	TRAV17*01	TRAJ6*01	1	TCRα	DC Twin 8A	Non gut-homing cells	Female	34	Monozygotic	Discordant	Crohn's disease						0.082									healthy control	C.tropicalis-reactive CD4 T
TRAV17*01_CATDRNQGGKLIF_TRAJ23*01	CATDRNQGGKLIF	TRAV17*01	TRAJ23*01	2	TCRα	DC Twin 8A	Non gut-homing cells	Female	34	Monozygotic	Discordant	Crohn's disease						0.139									Crohn's disease	S.cerevisiae-reactive CD4 T
TRAV17*01_CATDAAGRRALTF_TRAJ5*01	CATDAAGRRALTF	TRAV17*01	TRAJ5*01	1	TCRα	DC Twin 8A	Non gut-homing cells	Female	34	Monozygotic	Discordant	Crohn's disease						0.061									healthy control	C.albicans-reactive CD4 T
TRAV17*01_CATDAGGSYIPTF_TRAJ6*01	CATDAGGSYIPTF	TRAV17*01	TRAJ6*01	1	TCRα	DC Twin 8A	Non gut-homing cells	Female	34	Monozygotic	Discordant	Crohn's disease						0.148									Crohn's disease	C.tropicalis-reactive CD4 T
TRAV17*01_CATDATGANNLFF_TRAJ36*01	CATDATGANNLFF	TRAV17*01	TRAJ36*01	1	TCRα	DC Twin 8A	Non gut-homing cells	Female	34	Monozygotic	Discordant	Crohn's disease						0.047									healthy control	S.cerevisiae-reactive CD4 T
TRAV12-2*01_CAVVNTGGFKTIF_TRAJ9*01	CAVVNTGGFKTIF	TRAV12-2*01	TRAJ9*01	1	TCRα	DC Twin 8A	Non gut-homing cells	Female	34	Monozygotic	Discordant	Crohn's disease						0.143									healthy control	S.cerevisiae-reactive CD4 T
TRAV39*01_CAVGDFGNEKLTF_TRAJ48*01	CAVGDFGNEKLTF	TRAV39*01	TRAJ48*01	1	TCRα	DC Twin 8A	Non gut-homing cells	Female	34	Monozygotic	Discordant	Crohn's disease						0.088					3.057	0.005	CAvG.FGNEKLTF		Crohn's disease	C.albicans-reactive CD4 T, C.tropicalis-reactive CD4 T
TRAV39*01_CAVDPNTGNQFYF_TRAJ49*01	CAVDPNTGNQFYF	TRAV39*01	TRAJ49*01	1	TCRα	DC Twin 8A	Non gut-homing cells	Female	34	Monozygotic	Discordant	Crohn's disease						0.077									Crohn's disease	C.tropicalis-reactive CD4 T
TRAV8-1*01_CAVRNTGGFKTIF_TRAJ9*01	CAVRNTGGFKTIF	TRAV8-1*01	TRAJ9*01	1	TCRα	DC Twin 8A	Non gut-homing cells	Female	34	Monozygotic	Discordant	Crohn's disease						0.055									Crohn's disease	C.tropicalis-reactive CD4 T
TRAV8-1*01_CAVNSYGNNRLAF_TRAJ7*01	CAVNSYGNNRLAF	TRAV8-1*01	TRAJ7*01	1	TCRα	DC Twin 8A	Non gut-homing cells	Female	34	Monozygotic	Discordant	Crohn's disease						0.167									Crohn's disease	S.cerevisiae-reactive CD4 T
TRAV8-1*01_CAVNAGTGNQFYF_TRAJ49*01	CAVNAGTGNQFYF	TRAV8-1*01	TRAJ49*01	1	TCRα	DC Twin 8A	Non gut-homing cells	Female	34	Monozygotic	Discordant	Crohn's disease						0.041									healthy control	C.tropicalis-reactive CD4 T
TRAV12-2*01_CAVKIQGAQKLVF_TRAJ54*01	CAVKIQGAQKLVF	TRAV12-2*01	TRAJ54*01	1	TCRα	DC Twin 8A	Non gut-homing cells	Female	34	Monozygotic	Discordant	Crohn's disease						0.061									Crohn's disease	C.tropicalis-reactive CD4 T
TRAV13-1*01_CAVLRNSGYALNF_TRAJ41*01	CAVLRNSGYALNF	TRAV13-1*01	TRAJ41*01	1	TCRα	DC Twin 8A	Non gut-homing cells	Female	34	Monozygotic	Discordant	Crohn's disease						0.078									healthy control	S.cerevisiae-reactive CD4 T
TRAV13-1*01_CAASRNQGGKLIF_TRAJ23*01	CAASRNQGGKLIF	TRAV13-1*01	TRAJ23*01	1	TCRα	DC Twin 8A	Non gut-homing cells	Female	34	Monozygotic	Discordant	Crohn's disease						0.088									healthy control	S.cerevisiae-reactive CD4 T
TRAV13-1*01_CAATTSGTYKYIF_TRAJ40*01	CAATTSGTYKYIF	TRAV13-1*01	TRAJ40*01	1	TCRα	DC Twin 8A	Non gut-homing cells	Female	34	Monozygotic	Discordant	Crohn's disease						0.068									healthy control	C.tropicalis-reactive CD4 T, S.cerevisiae-reactive CD4 T
TRAV13-1*01_CAASSSGTYKYIF_TRAJ40*01	CAASSSGTYKYIF	TRAV13-1*01	TRAJ40*01	1	TCRα	DC Twin 8A	Non gut-homing cells	Female	34	Monozygotic	Discordant	Crohn's disease						0.071									healthy control	C.tropicalis-reactive CD4 T, S.cerevisiae-reactive CD4 T
TRAV13-1*01_CAASNQAGTALIF_TRAJ15*01	CAASNQAGTALIF	TRAV13-1*01	TRAJ15*01	1	TCRα	DC Twin 8A	Non gut-homing cells	Female	34	Monozygotic	Discordant	Crohn's disease						0.044									Crohn's disease	C.tropicalis-reactive CD4 T
TRAV13-1*01_CAASPGSARQLTF_TRAJ22*01	CAASPGSARQLTF	TRAV13-1*01	TRAJ22*01	1	TCRα	DC Twin 8A	Non gut-homing cells	Female	34	Monozygotic	Discordant	Crohn's disease						0.061									Crohn's disease	S.cerevisiae-reactive CD4 T
TRAV13-1*01_CAASMNTGNQFYF_TRAJ49*01	CAASMNTGNQFYF	TRAV13-1*01	TRAJ49*01	1	TCRα	DC Twin 8A	Non gut-homing cells	Female	34	Monozygotic	Discordant	Crohn's disease						0.075									healthy control	C.tropicalis-reactive CD4 T
TRAV13-1*01_CAASIGGSYIPTF_TRAJ6*01	CAASIGGSYIPTF	TRAV13-1*01	TRAJ6*01	1	TCRα	DC Twin 8A	Non gut-homing cells	Female	34	Monozygotic	Discordant	Crohn's disease						0.088									Crohn's disease	C.albicans-reactive CD4 T, C.tropicalis-reactive CD4 T, S.cerevisiae-reactive CD4 T
TRAV25*01_CAGPTSGTYKYIF_TRAJ40*01	CAGPTSGTYKYIF	TRAV25*01	TRAJ40*01	1	TCRα	DC Twin 8A	Non gut-homing cells	Female	34	Monozygotic	Discordant	Crohn's disease						0.115									healthy control	C.tropicalis-reactive CD4 T
TRAV27*01_CAGVTGTASKLTF_TRAJ44*01	CAGVTGTASKLTF	TRAV27*01	TRAJ44*01	1	TCRα	DC Twin 8A	Non gut-homing cells	Female	34	Monozygotic	Discordant	Crohn's disease						0.042									Crohn's disease	S.cerevisiae-reactive CD4 T
TRAV27*01_CAGARTNAGKSTF_TRAJ27*01	CAGARTNAGKSTF	TRAV27*01	TRAJ27*01	1	TCRα	DC Twin 8A	Non gut-homing cells	Female	34	Monozygotic	Discordant	Crohn's disease	GILGFVFTL	Matrix protein 1 (M1)	Influenza A virus	Viral	HLA-A*0201	0.306									healthy control	S.cerevisiae-reactive CD4 T
TRAV13-2*01_CAEKGQAGTALIF_TRAJ15*01	CAEKGQAGTALIF	TRAV13-2*01	TRAJ15*01	2	TCRα	DC Twin 8A	Non gut-homing cells	Female	34	Monozygotic	Discordant	Crohn's disease						0.038									Crohn's disease	C.tropicalis-reactive CD4 T
TRAV5*01_CAEKSGGYQKVTF_TRAJ13*01	CAEKSGGYQKVTF	TRAV5*01	TRAJ13*01	1	TCRα	DC Twin 8A	Non gut-homing cells	Female	34	Monozygotic	Discordant	Crohn's disease						0.035									healthy control	C.tropicalis-reactive CD4 T
TRAV12-3*01_CAMTKAAGNKLTF_TRAJ17*01	CAMTKAAGNKLTF	TRAV12-3*01	TRAJ17*01	1	TCRα	DC Twin 8A	Non gut-homing cells	Female	34	Monozygotic	Discordant	Crohn's disease						0.062									Crohn's disease	S.cerevisiae-reactive CD4 T
TRAV12-3*01_CAMSGSGYSTLTF_TRAJ11*01	CAMSGSGYSTLTF	TRAV12-3*01	TRAJ11*01	1	TCRα	DC Twin 8A	Non gut-homing cells	Female	34	Monozygotic	Discordant	Crohn's disease						0.089									Crohn's disease	C.tropicalis-reactive CD4 T
TRAV12-3*01_CAMKPQAGTALIF_TRAJ15*01	CAMKPQAGTALIF	TRAV12-3*01	TRAJ15*01	1	TCRα	DC Twin 8A	Non gut-homing cells	Female	34	Monozygotic	Discordant	Crohn's disease						0.059									healthy control	C.tropicalis-reactive CD4 T
TRAV4*01_CLVGYNQGGKLIF_TRAJ23*01	CLVGYNQGGKLIF	TRAV4*01	TRAJ23*01	1	TCRα	DC Twin 8A	Non gut-homing cells	Female	34	Monozygotic	Discordant	Crohn's disease						0.077									healthy control	C.tropicalis-reactive CD4 T, S.cerevisiae-reactive CD4 T
TRAV30*01_CGTESNAGNMLTF_TRAJ39*01	CGTESNAGNMLTF	TRAV30*01	TRAJ39*01	1	TCRα	DC Twin 8A	Non gut-homing cells	Female	34	Monozygotic	Discordant	Crohn's disease						0.047									Crohn's disease	C.tropicalis-reactive CD4 T
TRAV26-2*01_CILSNFGNEKLTF_TRAJ48*01	CILSNFGNEKLTF	TRAV26-2*01	TRAJ48*01	2	TCRα	DC Twin 8A	Non gut-homing cells	Female	34	Monozygotic	Discordant	Crohn's disease						0.035									healthy control	S.cerevisiae-reactive CD4 T
TRAV26-2*01_CILRYSNDYKLSF_TRAJ20*01	CILRYSNDYKLSF	TRAV26-2*01	TRAJ20*01	2	TCRα	DC Twin 8A	Non gut-homing cells	Female	34	Monozygotic	Discordant	Crohn's disease						0.051									Crohn's disease	S.cerevisiae-reactive CD4 T
TRAV26-1*01_CIVPYNQGGKLIF_TRAJ23*01	CIVPYNQGGKLIF	TRAV26-1*01	TRAJ23*01	1	TCRα	DC Twin 8A	Non gut-homing cells	Female	34	Monozygotic	Discordant	Crohn's disease						0.074									healthy control	C.tropicalis-reactive CD4 T
TRAV12-1*01_CVVNPNDYKLSF_TRAJ20*01	CVVNPNDYKLSF	TRAV12-1*01	TRAJ20*01	1	TCRα	DC Twin 8A	Non gut-homing cells	Female	34	Monozygotic	Discordant	Crohn's disease						0.049									Crohn's disease	C.tropicalis-reactive CD4 T
TRAV12-1*01_CVVNQAGTALIF_TRAJ15*01	CVVNQAGTALIF	TRAV12-1*01	TRAJ15*01	1	TCRα	DC Twin 8A	Non gut-homing cells	Female	34	Monozygotic	Discordant	Crohn's disease						0.048									Crohn's disease patient, healthy control	C.tropicalis-reactive CD4 T, S.cerevisiae-reactive CD4 T
TRAV12-1*01_CVVNDGNARLMF_TRAJ31*01	CVVNDGNARLMF	TRAV12-1*01	TRAJ31*01	1	TCRα	DC Twin 8A	Non gut-homing cells	Female	34	Monozygotic	Discordant	Crohn's disease						0.026									healthy control	C.albicans-reactive CD4 T
TRAV12-1*01_CVVNTGTYKYIF_TRAJ40*01	CVVNTGTYKYIF	TRAV12-1*01	TRAJ40*01	1	TCRα	DC Twin 8A	Non gut-homing cells	Female	34	Monozygotic	Discordant	Crohn's disease						0.092									Crohn's disease	C.tropicalis-reactive CD4 T, S.cerevisiae-reactive CD4 T
TRAV12-1*01_CVVNTGFQKLVF_TRAJ8*01	CVVNTGFQKLVF	TRAV12-1*01	TRAJ8*01	1	TCRα	DC Twin 8A	Non gut-homing cells	Female	34	Monozygotic	Discordant	Crohn's disease						0.117									Crohn's disease	S.cerevisiae-reactive CD4 T
TRAV12-1*01_CVVNNNNARLMF_TRAJ31*01	CVVNNNNARLMF	TRAV12-1*01	TRAJ31*01	1	TCRα	DC Twin 8A	Non gut-homing cells	Female	34	Monozygotic	Discordant	Crohn's disease	NLVPMVATV	Phosphoprotein 65 (pp65),Tegument protein 66 (pp66)	Human betaherpesvirus 5	Viral	HLA-B*27,HLA-A*0201	0.228									healthy control	S.cerevisiae-reactive CD4 T
TRAV12-1*01_CVVNKAGNQFYF_TRAJ49*01	CVVNKAGNQFYF	TRAV12-1*01	TRAJ49*01	1	TCRα	DC Twin 8A	Non gut-homing cells	Female	34	Monozygotic	Discordant	Crohn's disease						0.048									Crohn's disease	S.cerevisiae-reactive CD4 T
TRAV6*01_CALYNQGGKLIF_TRAJ23*01	CALYNQGGKLIF	TRAV6*01	TRAJ23*01	1	TCRα	DC Twin 8A	Non gut-homing cells	Female	34	Monozygotic	Discordant	Crohn's disease						0.075									Crohn's disease	C.albicans-reactive CD4 T, C.tropicalis-reactive CD4 T
TRAV16*01_CALRSGNTPLVF_TRAJ29*01	CALRSGNTPLVF	TRAV16*01	TRAJ29*01	1	TCRα	DC Twin 8A	Non gut-homing cells	Female	34	Monozygotic	Discordant	Crohn's disease						0.04									healthy control	C.albicans-reactive CD4 T
TRAV9-2*01_CALTQGAQKLVF_TRAJ54*01	CALTQGAQKLVF	TRAV9-2*01	TRAJ54*01	1	TCRα	DC Twin 8A	Non gut-homing cells	Female	34	Monozygotic	Discordant	Crohn's disease						0.108									healthy control	S.cerevisiae-reactive CD4 T
TRAV9-2*01_CALRGTGNQFYF_TRAJ49*01	CALRGTGNQFYF	TRAV9-2*01	TRAJ49*01	1	TCRα	DC Twin 8A	Non gut-homing cells	Female	34	Monozygotic	Discordant	Crohn's disease						0.141									healthy control	C.tropicalis-reactive CD4 T
TRAV9-2*01_CALNFGNEKLTF_TRAJ48*01	CALNFGNEKLTF	TRAV9-2*01	TRAJ48*01	1	TCRα	DC Twin 8A	Non gut-homing cells	Female	34	Monozygotic	Discordant	Crohn's disease						0.127									Crohn's disease	S.cerevisiae-reactive CD4 T
TRAV9-2*01_CALNTNAGKSTF_TRAJ27*01	CALNTNAGKSTF	TRAV9-2*01	TRAJ27*01	1	TCRα	DC Twin 8A	Non gut-homing cells	Female	34	Monozygotic	Discordant	Crohn's disease						0.068									Crohn's disease	S.cerevisiae-reactive CD4 T
TRAV9-2*01_CALDTGRRALTF_TRAJ5*01	CALDTGRRALTF	TRAV9-2*01	TRAJ5*01	1	TCRα	DC Twin 8A	Non gut-homing cells	Female	34	Monozygotic	Discordant	Crohn's disease						0.047									Crohn's disease	C.tropicalis-reactive CD4 T
TRAV16*01_CALSGNTDKLIF_TRAJ34*01	CALSGNTDKLIF	TRAV16*01	TRAJ34*01	1	TCRα	DC Twin 8A	Non gut-homing cells	Female	34	Monozygotic	Discordant	Crohn's disease						0.035									Crohn's disease	C.tropicalis-reactive CD4 T
TRAV16*01_CALRSGTYKYIF_TRAJ40*01	CALRSGTYKYIF	TRAV16*01	TRAJ40*01	1	TCRα	DC Twin 8A	Non gut-homing cells	Female	34	Monozygotic	Discordant	Crohn's disease						0.057									healthy control	C.tropicalis-reactive CD4 T
TRAV21*01_CAVQGGSEKLVF_TRAJ57*01	CAVQGGSEKLVF	TRAV21*01	TRAJ57*01	2	TCRα	DC Twin 8A	Non gut-homing cells	Female	34	Monozygotic	Discordant	Crohn's disease						0.041									Crohn's disease	C.tropicalis-reactive CD4 T
TRAV21*01_CAVQTGANNLFF_TRAJ36*01	CAVQTGANNLFF	TRAV21*01	TRAJ36*01	1	TCRα	DC Twin 8A	Non gut-homing cells	Female	34	Monozygotic	Discordant	Crohn's disease						0.077									healthy control	C.tropicalis-reactive CD4 T
TRAV21*01_CAVDNYGQNFVF_TRAJ26*01	CAVDNYGQNFVF	TRAV21*01	TRAJ26*01	1	TCRα	DC Twin 8A	Non gut-homing cells	Female	34	Monozygotic	Discordant	Crohn's disease						0.068									Crohn's disease patient, healthy control	C.tropicalis-reactive CD4 T
TRAV21*01_CAVNNAGNMLTF_TRAJ39*01	CAVNNAGNMLTF	TRAV21*01	TRAJ39*01	1	TCRα	DC Twin 8A	Non gut-homing cells	Female	34	Monozygotic	Discordant	Crohn's disease						0.112									healthy control	C.tropicalis-reactive CD4 T
TRAV21*01_CAVPQAGTALIF_TRAJ15*01	CAVPQAGTALIF	TRAV21*01	TRAJ15*01	1	TCRα	DC Twin 8A	Non gut-homing cells	Female	34	Monozygotic	Discordant	Crohn's disease						0.07									healthy control	C.tropicalis-reactive CD4 T
TRAV41*01_CAVAQGAQKLVF_TRAJ54*01	CAVAQGAQKLVF	TRAV41*01	TRAJ54*01	2	TCRα	DC Twin 8A	Non gut-homing cells	Female	34	Monozygotic	Discordant	Crohn's disease						0.127	3.846	0.008	CAv.qGAQKLVF						healthy control	S.cerevisiae-reactive CD4 T
TRAV41*01_CAVGNTGNQFYF_TRAJ49*01	CAVGNTGNQFYF	TRAV41*01	TRAJ49*01	1	TCRα	DC Twin 8A	Non gut-homing cells	Female	34	Monozygotic	Discordant	Crohn's disease						0.041									healthy control	C.tropicalis-reactive CD4 T, S.cerevisiae-reactive CD4 T
TRAV2*01_CAVGGGYQKVTF_TRAJ13*01	CAVGGGYQKVTF	TRAV2*01	TRAJ13*01	1	TCRα	DC Twin 8A	Non gut-homing cells	Female	34	Monozygotic	Discordant	Crohn's disease						0.043					1.013	0.041	CA..GGYQKVTF		healthy control	S.cerevisiae-reactive CD4 T
TRAV41*01_CAVTGTASKLTF_TRAJ44*01	CAVTGTASKLTF	TRAV41*01	TRAJ44*01	1	TCRα	DC Twin 8A	Non gut-homing cells	Female	34	Monozygotic	Discordant	Crohn's disease						0.038									healthy control	C.tropicalis-reactive CD4 T
TRAV41*01_CAVRQGAQKLVF_TRAJ54*01	CAVRQGAQKLVF	TRAV41*01	TRAJ54*01	1	TCRα	DC Twin 8A	Non gut-homing cells	Female	34	Monozygotic	Discordant	Crohn's disease						0.091	3.836	0.002	CAv.qGAQKLVF						healthy control	S.cerevisiae-reactive CD4 T
TRAV41*01_CAVNFGNEKLTF_TRAJ48*01	CAVNFGNEKLTF	TRAV41*01	TRAJ48*01	1	TCRα	DC Twin 8A	Non gut-homing cells	Female	34	Monozygotic	Discordant	Crohn's disease						0.039									healthy control	C.albicans-reactive CD4 T, C.tropicalis-reactive CD4 T
TRAV20*01_CAVPSNTGKLIF_TRAJ37*01	CAVPSNTGKLIF	TRAV20*01	TRAJ37*01	1	TCRα	DC Twin 8A	Non gut-homing cells	Female	34	Monozygotic	Discordant	Crohn's disease						0.2									healthy control	C.tropicalis-reactive CD4 T
TRAV2*01_CAVAGNTGKLIF_TRAJ37*01	CAVAGNTGKLIF	TRAV2*01	TRAJ37*01	1	TCRα	DC Twin 8A	Non gut-homing cells	Female	34	Monozygotic	Discordant	Crohn's disease						0.111									Crohn's disease patient, healthy control	C.albicans-reactive CD4 T, C.tropicalis-reactive CD4 T
TRAV8-3*01_CAVGAYGNKLVF_TRAJ47*01	CAVGAYGNKLVF	TRAV8-3*01	TRAJ47*01	1	TCRα	DC Twin 8A	Non gut-homing cells	Female	34	Monozygotic	Discordant	Crohn's disease						0.081									healthy control	C.tropicalis-reactive CD4 T
TRAV8-3*01_CAVGAGNNDMRF_TRAJ43*01	CAVGAGNNDMRF	TRAV8-3*01	TRAJ43*01	1	TCRα	DC Twin 8A	Non gut-homing cells	Female	34	Monozygotic	Discordant	Crohn's disease						0.161									Crohn's disease patient, healthy control	C.tropicalis-reactive CD4 T, S.cerevisiae-reactive CD4 T
TRAV8-3*01_CAVGAGTYKYIF_TRAJ40*01	CAVGAGTYKYIF	TRAV8-3*01	TRAJ40*01	1	TCRα	DC Twin 8A	Non gut-homing cells	Female	34	Monozygotic	Discordant	Crohn's disease						0.073									healthy control	C.tropicalis-reactive CD4 T
TRAV8-3*01_CAVGANDYKLSF_TRAJ20*01	CAVGANDYKLSF	TRAV8-3*01	TRAJ20*01	1	TCRα	DC Twin 8A	Non gut-homing cells	Female	34	Monozygotic	Discordant	Crohn's disease						0.051									Crohn's disease	C.albicans-reactive CD4 T
TRAV8-3*01_CAVGDGNNRLAF_TRAJ7*01	CAVGDGNNRLAF	TRAV8-3*01	TRAJ7*01	2	TCRα	DC Twin 8A	Non gut-homing cells	Female	34	Monozygotic	Discordant	Crohn's disease						0.134									healthy control	C.tropicalis-reactive CD4 T
TRAV20*01_CAVDNYGQNFVF_TRAJ26*01	CAVDNYGQNFVF	TRAV20*01	TRAJ26*01	2	TCRα	DC Twin 8A	Non gut-homing cells	Female	34	Monozygotic	Discordant	Crohn's disease						0.068									healthy control	S.cerevisiae-reactive CD4 T
TRAV2*01_CAVEGNFNKFYF_TRAJ21*01	CAVEGNFNKFYF	TRAV2*01	TRAJ21*01	2	TCRα	DC Twin 8A	Non gut-homing cells	Female	34	Monozygotic	Discordant	Crohn's disease						0.038									healthy control	S.cerevisiae-reactive CD4 T
TRAV21*01_CAVIGFGNVLHC_TRAJ35*01	CAVIGFGNVLHC	TRAV21*01	TRAJ35*01	1	TCRα	DC Twin 8A	Non gut-homing cells	Female	34	Monozygotic	Discordant	Crohn's disease						0.047									Crohn's disease patient, healthy control	C.tropicalis-reactive CD4 T, S.cerevisiae-reactive CD4 T
TRAV21*01_CAVTGTGNQFYF_TRAJ49*01	CAVTGTGNQFYF	TRAV21*01	TRAJ49*01	1	TCRα	DC Twin 8A	Non gut-homing cells	Female	34	Monozygotic	Discordant	Crohn's disease						0.098									healthy control	C.tropicalis-reactive CD4 T
TRAV8-4*01_CAVSGTGNQFYF_TRAJ49*01	CAVSGTGNQFYF	TRAV8-4*01	TRAJ49*01	1	TCRα	DC Twin 8A	Non gut-homing cells	Female	34	Monozygotic	Discordant	Crohn's disease						0.047									healthy control	C.tropicalis-reactive CD4 T
TRAV21*01_CAVRGFGNVLHC_TRAJ35*01	CAVRGFGNVLHC	TRAV21*01	TRAJ35*01	1	TCRα	DC Twin 8A	Non gut-homing cells	Female	34	Monozygotic	Discordant	Crohn's disease						0.047									healthy control	C.tropicalis-reactive CD4 T
TRAV21*01_CAVRGSQGNLIF_TRAJ42*01	CAVRGSQGNLIF	TRAV21*01	TRAJ42*01	1	TCRα	DC Twin 8A	Non gut-homing cells	Female	34	Monozygotic	Discordant	Crohn's disease	GILGFVFTL	Matrix protein 1 (M1)	Influenza A virus	Viral	HLA-A*0201	0.224									healthy control	S.cerevisiae-reactive CD4 T
TRAV21*01_CAVRDQGGKLIF_TRAJ23*01	CAVRDQGGKLIF	TRAV21*01	TRAJ23*01	1	TCRα	DC Twin 8A	Non gut-homing cells	Female	34	Monozygotic	Discordant	Crohn's disease						0.152									Crohn's disease	S.cerevisiae-reactive CD4 T
TRAV1-2*01_CAVKGNAGKSTF_TRAJ27*01	CAVKGNAGKSTF	TRAV1-2*01	TRAJ27*01	1	TCRα	DC Twin 8A	Non gut-homing cells	Female	34	Monozygotic	Discordant	Crohn's disease	ELAGIGILTV	Melanoma antigen recognized by T-cells 1-mutant (MART1-mutant),Melanoma antigen recognized by T-cells 1 (MART1)	Synthetic,Homo sapiens	Synthetic	HLA-A*0201	0.215									healthy control	C.tropicalis-reactive CD4 T
TRAV21*01_CAAIGFGNVLHC_TRAJ35*01	CAAIGFGNVLHC	TRAV21*01	TRAJ35*01	1	TCRα	DC Twin 8A	Non gut-homing cells	Female	34	Monozygotic	Discordant	Crohn's disease						0.04									healthy control	C.tropicalis-reactive CD4 T, S.cerevisiae-reactive CD4 T
TRAV35*01_CAGPQGAQKLVF_TRAJ54*01	CAGPQGAQKLVF	TRAV35*01	TRAJ54*01	1	TCRα	DC Twin 8A	Non gut-homing cells	Female	34	Monozygotic	Discordant	Crohn's disease						0.07									Crohn's disease	C.albicans-reactive CD4 T
TRAV35*01_CAGRSGNTPLVF_TRAJ29*01	CAGRSGNTPLVF	TRAV35*01	TRAJ29*01	1	TCRα	DC Twin 8A	Non gut-homing cells	Female	34	Monozygotic	Discordant	Crohn's disease						0.098									healthy control	C.tropicalis-reactive CD4 T
TRAV35*01_CAGSSGTYKYIF_TRAJ40*01	CAGSSGTYKYIF	TRAV35*01	TRAJ40*01	1	TCRα	DC Twin 8A	Non gut-homing cells	Female	34	Monozygotic	Discordant	Crohn's disease						0.057									healthy control	S.cerevisiae-reactive CD4 T
TRAV17*01_CATDSNDYKLSF_TRAJ20*01	CATDSNDYKLSF	TRAV17*01	TRAJ20*01	1	TCRα	DC Twin 8A	Non gut-homing cells	Female	34	Monozygotic	Discordant	Crohn's disease						0.119									healthy control	S.cerevisiae-reactive CD4 T
TRAV17*01_CATDQAGTALIF_TRAJ15*01	CATDQAGTALIF	TRAV17*01	TRAJ15*01	1	TCRα	DC Twin 8A	Non gut-homing cells	Female	34	Monozygotic	Discordant	Crohn's disease						0.058									Crohn's disease	C.tropicalis-reactive CD4 T
TRAV12-2*01_CAVYTGGFKTIF_TRAJ9*01	CAVYTGGFKTIF	TRAV12-2*01	TRAJ9*01	1	TCRα	DC Twin 8A	Non gut-homing cells	Female	34	Monozygotic	Discordant	Crohn's disease						0.144									Crohn's disease	C.tropicalis-reactive CD4 T
TRAV12-2*01_CAVTGTASKLTF_TRAJ44*01	CAVTGTASKLTF	TRAV12-2*01	TRAJ44*01	1	TCRα	DC Twin 8A	Non gut-homing cells	Female	34	Monozygotic	Discordant	Crohn's disease						0.085									healthy control	C.tropicalis-reactive CD4 T
TRAV12-2*01_CAVSTGGFKTIF_TRAJ9*01	CAVSTGGFKTIF	TRAV12-2*01	TRAJ9*01	1	TCRα	DC Twin 8A	Non gut-homing cells	Female	34	Monozygotic	Discordant	Crohn's disease						0.093									healthy control	C.tropicalis-reactive CD4 T
TRAV13-1*01_CAATDSWGKLQF_TRAJ24*01	CAATDSWGKLQF	TRAV13-1*01	TRAJ24*01	1	TCRα	DC Twin 8A	Non gut-homing cells	Female	34	Monozygotic	Discordant	Crohn's disease						0.061									Crohn's disease patient, healthy control	C.tropicalis-reactive CD4 T, S.cerevisiae-reactive CD4 T
TRAV13-1*01_CAASIPGNQFYF_TRAJ49*01	CAASIPGNQFYF	TRAV13-1*01	TRAJ49*01	1	TCRα	DC Twin 8A	Non gut-homing cells	Female	34	Monozygotic	Discordant	Crohn's disease						0.032									Crohn's disease patient, healthy control	C.albicans-reactive CD4 T, S.cerevisiae-reactive CD4 T
TRAV13-1*01_CAASKGAQKLVF_TRAJ54*01	CAASKGAQKLVF	TRAV13-1*01	TRAJ54*01	1	TCRα	DC Twin 8A	Non gut-homing cells	Female	34	Monozygotic	Discordant	Crohn's disease						0.073									healthy control	C.tropicalis-reactive CD4 T
TRAV13-1*01_CAASKSNYQLIW_TRAJ33*01	CAASKSNYQLIW	TRAV13-1*01	TRAJ33*01	1	TCRα	DC Twin 8A	Non gut-homing cells	Female	34	Monozygotic	Discordant	Crohn's disease						0.165									Crohn's disease	C.tropicalis-reactive CD4 T, S.cerevisiae-reactive CD4 T
TRAV25*01_CAGNFGNEKLTF_TRAJ48*01	CAGNFGNEKLTF	TRAV25*01	TRAJ48*01	1	TCRα	DC Twin 8A	Non gut-homing cells	Female	34	Monozygotic	Discordant	Crohn's disease						0.044									Crohn's disease	C.tropicalis-reactive CD4 T
TRAV25*01_CAGPRNTDKLIF_TRAJ34*01	CAGPRNTDKLIF	TRAV25*01	TRAJ34*01	1	TCRα	DC Twin 8A	Non gut-homing cells	Female	34	Monozygotic	Discordant	Crohn's disease						0.039									healthy control	C.tropicalis-reactive CD4 T
TRAV25*01_CAGPNSGYALNF_TRAJ41*01	CAGPNSGYALNF	TRAV25*01	TRAJ41*01	1	TCRα	DC Twin 8A	Non gut-homing cells	Female	34	Monozygotic	Discordant	Crohn's disease						0.091									healthy control	C.tropicalis-reactive CD4 T
TRAV25*01_CAGQNAGNMLTF_TRAJ39*01	CAGQNAGNMLTF	TRAV25*01	TRAJ39*01	1	TCRα	DC Twin 8A	Non gut-homing cells	Female	34	Monozygotic	Discordant	Crohn's disease						0.157									healthy control	S.cerevisiae-reactive CD4 T
TRAV27*01_CAGEAAGNKLTF_TRAJ17*01	CAGEAAGNKLTF	TRAV27*01	TRAJ17*01	1	TCRα	DC Twin 8A	Non gut-homing cells	Female	34	Monozygotic	Discordant	Crohn's disease						0.097									healthy control	C.albicans-reactive CD4 T
TRAV13-2*01_CAESFGNEKLTF_TRAJ48*01	CAESFGNEKLTF	TRAV13-2*01	TRAJ48*01	1	TCRα	DC Twin 8A	Non gut-homing cells	Female	34	Monozygotic	Discordant	Crohn's disease						0.071					0.902	0.028	CA..FGNEKLTF		healthy control	C.albicans-reactive CD4 T, C.tropicalis-reactive CD4 T
TRAV13-2*01_CAERNNNARLMF_TRAJ31*01	CAERNNNARLMF	TRAV13-2*01	TRAJ31*01	1	TCRα	DC Twin 8A	Non gut-homing cells	Female	34	Monozygotic	Discordant	Crohn's disease						0.11									Crohn's disease	C.albicans-reactive CD4 T
TRAV12-3*01_CAMSLTGNQFYF_TRAJ49*01	CAMSLTGNQFYF	TRAV12-3*01	TRAJ49*01	1	TCRα	DC Twin 8A	Non gut-homing cells	Female	34	Monozygotic	Discordant	Crohn's disease						0.106					0.734	0.044	CA..NTGNQFYF		healthy control	S.cerevisiae-reactive CD4 T
TRAV30*01_CGTAYNFNKFYF_TRAJ21*01	CGTAYNFNKFYF	TRAV30*01	TRAJ21*01	1	TCRα	DC Twin 8A	Non gut-homing cells	Female	34	Monozygotic	Discordant	Crohn's disease						0.048									healthy control	C.albicans-reactive CD4 T
TRAV26-2*01_CILVEYGNKLVF_TRAJ47*01	CILVEYGNKLVF	TRAV26-2*01	TRAJ47*01	1	TCRα	DC Twin 8A	Non gut-homing cells	Female	34	Monozygotic	Discordant	Crohn's disease						0.071									healthy control	C.tropicalis-reactive CD4 T
TRAV26-1*01_CIVRGSQGNLIF_TRAJ42*01	CIVRGSQGNLIF	TRAV26-1*01	TRAJ42*01	1	TCRα	DC Twin 8A	Non gut-homing cells	Female	34	Monozygotic	Discordant	Crohn's disease						0.174									healthy control	C.tropicalis-reactive CD4 T
TRAV12-1*01_CVVNPGNQFYF_TRAJ49*01	CVVNPGNQFYF	TRAV12-1*01	TRAJ49*01	1	TCRα	DC Twin 8A	Non gut-homing cells	Female	34	Monozygotic	Discordant	Crohn's disease						0.054									healthy control	S.cerevisiae-reactive CD4 T
TRAV16*01_CALFNNARLMF_TRAJ31*01	CALFNNARLMF	TRAV16*01	TRAJ31*01	1	TCRα	DC Twin 8A	Non gut-homing cells	Female	34	Monozygotic	Discordant	Crohn's disease						0.093									healthy control	C.tropicalis-reactive CD4 T
TRAV21*01_CAVSDGQKLLF_TRAJ16*01	CAVSDGQKLLF	TRAV21*01	TRAJ16*01	1	TCRα	DC Twin 8A	Non gut-homing cells	Female	34	Monozygotic	Discordant	Crohn's disease						0.155									Crohn's disease	C.tropicalis-reactive CD4 T
TRAV41*01_CAVYNNNDMRF_TRAJ43*01	CAVYNNNDMRF	TRAV41*01	TRAJ43*01	1	TCRα	DC Twin 8A	Non gut-homing cells	Female	34	Monozygotic	Discordant	Crohn's disease						0.126									healthy control	C.tropicalis-reactive CD4 T
TRAV20*01_CAVQANARLMF_TRAJ31*01	CAVQANARLMF	TRAV20*01	TRAJ31*01	1	TCRα	DC Twin 8A	Non gut-homing cells	Female	34	Monozygotic	Discordant	Crohn's disease						0.077									healthy control	S.cerevisiae-reactive CD4 T
TRAV8-3*01_CAVGAGQNFVF_TRAJ26*01	CAVGAGQNFVF	TRAV8-3*01	TRAJ26*01	1	TCRα	DC Twin 8A	Non gut-homing cells	Female	34	Monozygotic	Discordant	Crohn's disease						0.077									healthy control	C.albicans-reactive CD4 T
TRAV8-4*01_CAVGGFNKFYF_TRAJ21*01	CAVGGFNKFYF	TRAV8-4*01	TRAJ21*01	1	TCRα	DC Twin 8A	Non gut-homing cells	Female	34	Monozygotic	Discordant	Crohn's disease						0.04									healthy control	C.tropicalis-reactive CD4 T
TRAV8-3*01_CAVGGYQKVTF_TRAJ13*01	CAVGGYQKVTF	TRAV8-3*01	TRAJ13*01	1	TCRα	DC Twin 8A	Non gut-homing cells	Female	34	Monozygotic	Discordant	Crohn's disease						0.066									healthy control	S.cerevisiae-reactive CD4 T
TRAV2*01_CAVEDNDKLIF_TRAJ34*01	CAVEDNDKLIF	TRAV2*01	TRAJ34*01	1	TCRα	DC Twin 8A	Non gut-homing cells	Female	34	Monozygotic	Discordant	Crohn's disease						0.042									healthy control	S.cerevisiae-reactive CD4 T
TRAV2*01_CAVEDDYKLSF_TRAJ20*01	CAVEDDYKLSF	TRAV2*01	TRAJ20*01	1	TCRα	DC Twin 8A	Non gut-homing cells	Female	34	Monozygotic	Discordant	Crohn's disease						0.061									healthy control	S.cerevisiae-reactive CD4 T
TRAV2*01_CAVEAGNMLTF_TRAJ39*01	CAVEAGNMLTF	TRAV2*01	TRAJ39*01	1	TCRα	DC Twin 8A	Non gut-homing cells	Female	34	Monozygotic	Discordant	Crohn's disease						0.063									healthy control	C.tropicalis-reactive CD4 T
TRAV21*01_CAVRADYKLSF_TRAJ20*01	CAVRADYKLSF	TRAV21*01	TRAJ20*01	1	TCRα	DC Twin 8A	Non gut-homing cells	Female	34	Monozygotic	Discordant	Crohn's disease						0.144					0.909	0.01	CA.R.DYKLSF		Crohn's disease	S.cerevisiae-reactive CD4 T
TRAV2*01_CAVNNNARLMF_TRAJ31*01	CAVNNNARLMF	TRAV2*01	TRAJ31*01	1	TCRα	DC Twin 8A	Non gut-homing cells	Female	34	Monozygotic	Discordant	Crohn's disease						0.072	6	0.0001868	CAV.NNARLMF						healthy control	C.albicans-reactive CD4 T
TRAV21*01_CAASGNTPLVF_TRAJ29*01	CAASGNTPLVF	TRAV21*01	TRAJ29*01	1	TCRα	DC Twin 8A	Non gut-homing cells	Female	34	Monozygotic	Discordant	Crohn's disease						0.094									healthy control	S.cerevisiae-reactive CD4 T
TRAV35*01_CAGHTGNQFYF_TRAJ49*01	CAGHTGNQFYF	TRAV35*01	TRAJ49*01	1	TCRα	DC Twin 8A	Non gut-homing cells	Female	34	Monozygotic	Discordant	Crohn's disease						0.084									healthy control	C.tropicalis-reactive CD4 T
TRAV17*01_CATGGNNRLAF_TRAJ7*01	CATGGNNRLAF	TRAV17*01	TRAJ7*01	1	TCRα	DC Twin 8A	Non gut-homing cells	Female	34	Monozygotic	Discordant	Crohn's disease						0.05									Crohn's disease	C.tropicalis-reactive CD4 T
TRAV17*01_CATEGNNRLAF_TRAJ7*01	CATEGNNRLAF	TRAV17*01	TRAJ7*01	1	TCRα	DC Twin 8A	Non gut-homing cells	Female	34	Monozygotic	Discordant	Crohn's disease						0.058									healthy control	C.tropicalis-reactive CD4 T
TRAV12-2*01_CAVSTGNQFYF_TRAJ49*01	CAVSTGNQFYF	TRAV12-2*01	TRAJ49*01	1	TCRα	DC Twin 8A	Non gut-homing cells	Female	34	Monozygotic	Discordant	Crohn's disease						0.181									Crohn's disease patient, healthy control	C.tropicalis-reactive CD4 T, S.cerevisiae-reactive CD4 T
TRAV12-2*01_CAVNNFNKFYF_TRAJ21*01	CAVNNFNKFYF	TRAV12-2*01	TRAJ21*01	1	TCRα	DC Twin 8A	Non gut-homing cells	Female	34	Monozygotic	Discordant	Crohn's disease						0.041									healthy control	C.albicans-reactive CD4 T
TRAV13-1*01_CAASNDYKLSF_TRAJ20*01	CAASNDYKLSF	TRAV13-1*01	TRAJ20*01	1	TCRα	DC Twin 8A	Non gut-homing cells	Female	34	Monozygotic	Discordant	Crohn's disease						0.068									healthy control	C.tropicalis-reactive CD4 T
TRAV13-1*01_CAATNDYKLSF_TRAJ20*01	CAATNDYKLSF	TRAV13-1*01	TRAJ20*01	1	TCRα	DC Twin 8A	Non gut-homing cells	Female	34	Monozygotic	Discordant	Crohn's disease						0.068									Crohn's disease	S.cerevisiae-reactive CD4 T
TRAV13-1*01_CAATTGNQFYF_TRAJ49*01	CAATTGNQFYF	TRAV13-1*01	TRAJ49*01	1	TCRα	DC Twin 8A	Non gut-homing cells	Female	34	Monozygotic	Discordant	Crohn's disease						0.175									Crohn's disease	S.cerevisiae-reactive CD4 T
TRAV13-1*01_CAASFGQKLLF_TRAJ16*01	CAASFGQKLLF	TRAV13-1*01	TRAJ16*01	1	TCRα	DC Twin 8A	Non gut-homing cells	Female	34	Monozygotic	Discordant	Crohn's disease						0.056									healthy control	S.cerevisiae-reactive CD4 T
TRAV25*01_CAGGNNARLMF_TRAJ31*01	CAGGNNARLMF	TRAV25*01	TRAJ31*01	1	TCRα	DC Twin 8A	Non gut-homing cells	Female	34	Monozygotic	Discordant	Crohn's disease						0.063									Crohn's disease patient, healthy control	C.albicans-reactive CD4 T, C.tropicalis-reactive CD4 T
TRAV13-2*01_CAERDDYKLSF_TRAJ20*01	CAERDDYKLSF	TRAV13-2*01	TRAJ20*01	1	TCRα	DC Twin 8A	Non gut-homing cells	Female	34	Monozygotic	Discordant	Crohn's disease						0.07									Crohn's disease	C.tropicalis-reactive CD4 T
TRAV13-2*01_CAEANNARLMF_TRAJ31*01	CAEANNARLMF	TRAV13-2*01	TRAJ31*01	1	TCRα	DC Twin 8A	Non gut-homing cells	Female	34	Monozygotic	Discordant	Crohn's disease						0.111									healthy control	S.cerevisiae-reactive CD4 T
TRAV30*01_CGTGSWGKLQF_TRAJ24*01	CGTGSWGKLQF	TRAV30*01	TRAJ24*01	1	TCRα	DC Twin 8A	Non gut-homing cells	Female	34	Monozygotic	Discordant	Crohn's disease						0.03									healthy control	S.cerevisiae-reactive CD4 T
TRAV12-1*01_CVVNDYKLSF_TRAJ20*01	CVVNDYKLSF	TRAV12-1*01	TRAJ20*01	1	TCRα	DC Twin 8A	Non gut-homing cells	Female	34	Monozygotic	Discordant	Crohn's disease						0.077									Crohn's disease	S.cerevisiae-reactive CD4 T
TRAV12-1*01_CVVNTDKLIF_TRAJ34*01	CVVNTDKLIF	TRAV12-1*01	TRAJ34*01	1	TCRα	DC Twin 8A	Non gut-homing cells	Female	34	Monozygotic	Discordant	Crohn's disease						0.099									Crohn's disease	C.tropicalis-reactive CD4 T
TRAV25*01_CAVTGNQFYF_TRAJ49*01	CAVTGNQFYF	TRAV25*01	TRAJ49*01	1	TCRα	DC Twin 8A	Non gut-homing cells	Female	34	Monozygotic	Discordant	Crohn's disease						0.036									healthy control	C.albicans-reactive CD4 T
TRAV13-1*01_CAATGNQFYF_TRAJ49*01	CAATGNQFYF	TRAV13-1*01	TRAJ49*01	1	TCRα	DC Twin 8A	Non gut-homing cells	Female	34	Monozygotic	Discordant	Crohn's disease						0.026									healthy control	C.tropicalis-reactive CD4 T
TRAV26-2*01_CILIGNQFYF_TRAJ49*01	CILIGNQFYF	TRAV26-2*01	TRAJ49*01	1	TCRα	DC Twin 8A	Non gut-homing cells	Female	34	Monozygotic	Discordant	Crohn's disease						0.066									healthy control	C.tropicalis-reactive CD4 T
TRAV41*01_CAVNDMRF_TRAJ43*01	CAVNDMRF	TRAV41*01	TRAJ43*01	1	TCRα	DC Twin 8A	Non gut-homing cells	Female	34	Monozygotic	Discordant	Crohn's disease						0									healthy control	C.tropicalis-reactive CD4 T
TRAV12-1*01_CVVNRGSSASKIIF_TRAJ3*01	CVVNRGSSASKIIF	TRAV12-1*01	TRAJ3*01	124	TCRα	DC Twin 5B	Tregs	Male	59	Monozygotic	Discordant	Healthy cotwin						0.076									Crohn's disease	C.tropicalis-reactive CD4 T
TRAV12-2*01_CAVNQAGTALIF_TRAJ15*01	CAVNQAGTALIF	TRAV12-2*01	TRAJ15*01	122	TCRα	DC Twin 5B	Tregs	Male	59	Monozygotic	Discordant	Healthy cotwin						0.079									Crohn's disease	C.albicans-reactive CD4 T, S.cerevisiae-reactive CD4 T
TRAV13-1*01_CAASNQAGTALIF_TRAJ15*01	CAASNQAGTALIF	TRAV13-1*01	TRAJ15*01	112	TCRα	DC Twin 5B	Tregs	Male	59	Monozygotic	Discordant	Healthy cotwin						0.044									Crohn's disease	C.tropicalis-reactive CD4 T
TRAV9-2*01_CALINTNAGKSTF_TRAJ27*01	CALINTNAGKSTF	TRAV9-2*01	TRAJ27*01	74	TCRα	DC Twin 5B	Tregs	Male	59	Monozygotic	Discordant	Healthy cotwin						0.079									Crohn's disease	C.tropicalis-reactive CD4 T, S.cerevisiae-reactive CD4 T
TRAV4*01_CLVGDGQAGTALIF_TRAJ15*01	CLVGDGQAGTALIF	TRAV4*01	TRAJ15*01	76	TCRα	DC Twin 5B	Tregs	Male	59	Monozygotic	Discordant	Healthy cotwin						0.06									healthy control	S.cerevisiae-reactive CD4 T
TRAV16*01_CALKAAGNKLTF_TRAJ17*01	CALKAAGNKLTF	TRAV16*01	TRAJ17*01	65	TCRα	DC Twin 5B	Tregs	Male	59	Monozygotic	Discordant	Healthy cotwin	RFYKTLRAEQASQ	p24 Gag	HIV	Viral	HLA-DR15,HLA-DR11	0.236									Crohn's disease	C.tropicalis-reactive CD4 T
TRAV6*01_CALEGNQGGKLIF_TRAJ23*01	CALEGNQGGKLIF	TRAV6*01	TRAJ23*01	54	TCRα	DC Twin 5B	Tregs	Male	59	Monozygotic	Discordant	Healthy cotwin						0.034									healthy control	S.cerevisiae-reactive CD4 T
TRAV9-2*01_CALSDQGSQGNLIF_TRAJ42*01	CALSDQGSQGNLIF	TRAV9-2*01	TRAJ42*01	50	TCRα	DC Twin 5B	Tregs	Male	59	Monozygotic	Discordant	Healthy cotwin						0.142									healthy control	S.cerevisiae-reactive CD4 T
TRAV12-1*01_CVVNRGNTPLVF_TRAJ29*01	CVVNRGNTPLVF	TRAV12-1*01	TRAJ29*01	49	TCRα	DC Twin 5B	Tregs	Male	59	Monozygotic	Discordant	Healthy cotwin						0.071									healthy control	C.albicans-reactive CD4 T
TRAV12-2*01_CAVNMDDYKLSF_TRAJ20*01	CAVNMDDYKLSF	TRAV12-2*01	TRAJ20*01	48	TCRα	DC Twin 5B	Tregs	Male	59	Monozygotic	Discordant	Healthy cotwin						0.059									Crohn's disease	S.cerevisiae-reactive CD4 T
TRAV9-2*01_CALVTGGGNKLTF_TRAJ10*01	CALVTGGGNKLTF	TRAV9-2*01	TRAJ10*01	46	TCRα	DC Twin 5B	Tregs	Male	59	Monozygotic	Discordant	Healthy cotwin						0.037									Crohn's disease	C.albicans-reactive CD4 T, C.tropicalis-reactive CD4 T
TRAV41*01_CAVETGNQFYF_TRAJ49*01	CAVETGNQFYF	TRAV41*01	TRAJ49*01	45	TCRα	DC Twin 5B	Tregs	Male	59	Monozygotic	Discordant	Healthy cotwin						0.108									healthy control	C.tropicalis-reactive CD4 T
TRAV13-1*01_CAASKGQKLLF_TRAJ16*01	CAASKGQKLLF	TRAV13-1*01	TRAJ16*01	45	TCRα	DC Twin 5B	Tregs	Male	59	Monozygotic	Discordant	Healthy cotwin						0									Crohn's disease	C.albicans-reactive CD4 T, C.tropicalis-reactive CD4 T, S.cerevisiae-reactive CD4 T
TRAV26-1*01_CIVRANAGGTSYGKLTF_TRAJ52*01	CIVRANAGGTSYGKLTF	TRAV26-1*01	TRAJ52*01	42	TCRα	DC Twin 5B	Tregs	Male	59	Monozygotic	Discordant	Healthy cotwin						0.144									healthy control	C.tropicalis-reactive CD4 T
TRAV6*01_CALLYGNNRLAF_TRAJ7*01	CALLYGNNRLAF	TRAV6*01	TRAJ7*01	42	TCRα	DC Twin 5B	Tregs	Male	59	Monozygotic	Discordant	Healthy cotwin						0.064									healthy control	C.tropicalis-reactive CD4 T
TRAV12-1*01_CVVNKGNDYKLSF_TRAJ20*01	CVVNKGNDYKLSF	TRAV12-1*01	TRAJ20*01	37	TCRα	DC Twin 5B	Tregs	Male	59	Monozygotic	Discordant	Healthy cotwin	GLCTLVAML	mRNA export factor ICP27 homolog (BMLF1),Replication and transcription activator (BRLF1)	Human gammaherpesvirus 4	Viral	HLA-B*0801,HLA-A*0201,HLA-A*0202	0.244									healthy control	S.cerevisiae-reactive CD4 T
TRAV2*01_CAVSTGGGNKLTF_TRAJ10*01	CAVSTGGGNKLTF	TRAV2*01	TRAJ10*01	37	TCRα	DC Twin 5B	Tregs	Male	59	Monozygotic	Discordant	Healthy cotwin						0.056									Crohn's disease	C.tropicalis-reactive CD4 T
TRAV4*01_CLVGGRDDKIIF_TRAJ30*01	CLVGGRDDKIIF	TRAV4*01	TRAJ30*01	37	TCRα	DC Twin 5B	Tregs	Male	59	Monozygotic	Discordant	Healthy cotwin						0.072									Crohn's disease	S.cerevisiae-reactive CD4 T
TRAV12-1*01_CVVITNTGGFKTIF_TRAJ9*01	CVVITNTGGFKTIF	TRAV12-1*01	TRAJ9*01	35	TCRα	DC Twin 5B	Tregs	Male	59	Monozygotic	Discordant	Healthy cotwin						0.069									Crohn's disease	C.albicans-reactive CD4 T
TRAV21*01_CAVNNAGNMLTF_TRAJ39*01	CAVNNAGNMLTF	TRAV21*01	TRAJ39*01	35	TCRα	DC Twin 5B	Tregs	Male	59	Monozygotic	Discordant	Healthy cotwin						0.112									healthy control	C.tropicalis-reactive CD4 T
TRAV9-2*01_CALSMDSSYKLIF_TRAJ12*01	CALSMDSSYKLIF	TRAV9-2*01	TRAJ12*01	33	TCRα	DC Twin 5B	Tregs	Male	59	Monozygotic	Discordant	Healthy cotwin						0.073									Crohn's disease	C.albicans-reactive CD4 T
TRAV21*01_CAVISGTYKYIF_TRAJ40*01	CAVISGTYKYIF	TRAV21*01	TRAJ40*01	30	TCRα	DC Twin 5B	Tregs	Male	59	Monozygotic	Discordant	Healthy cotwin						0.073									healthy control	S.cerevisiae-reactive CD4 T
TRAV12-3*01_CAMSGTYKYIF_TRAJ40*01	CAMSGTYKYIF	TRAV12-3*01	TRAJ40*01	28	TCRα	DC Twin 5B	Tregs	Male	59	Monozygotic	Discordant	Healthy cotwin						0.106									healthy control	S.cerevisiae-reactive CD4 T
TRAV20*01_CAVQAGGYQKVTF_TRAJ13*01	CAVQAGGYQKVTF	TRAV20*01	TRAJ13*01	26	TCRα	DC Twin 5B	Tregs	Male	59	Monozygotic	Discordant	Healthy cotwin						0.035									healthy control	C.tropicalis-reactive CD4 T, S.cerevisiae-reactive CD4 T
TRAV8-3*01_CAVGARNTDKLIF_TRAJ34*01	CAVGARNTDKLIF	TRAV8-3*01	TRAJ34*01	26	TCRα	DC Twin 5B	Tregs	Male	59	Monozygotic	Discordant	Healthy cotwin						0.117									Crohn's disease	C.albicans-reactive CD4 T
TRAV21*01_CAVNTGFQKLVF_TRAJ8*01	CAVNTGFQKLVF	TRAV21*01	TRAJ8*01	26	TCRα	DC Twin 5B	Tregs	Male	59	Monozygotic	Discordant	Healthy cotwin	ELAGIGILTV	Melanoma antigen recognized by T-cells 1-mutant (MART1-mutant),Melanoma antigen recognized by T-cells 1 (MART1)	Synthetic,Homo sapiens	Synthetic	HLA-A*0201	0.213									healthy control	S.cerevisiae-reactive CD4 T
TRAV20*01_CAVQAVQGAQKLVF_TRAJ54*01	CAVQAVQGAQKLVF	TRAV20*01	TRAJ54*01	25	TCRα	DC Twin 5B	Tregs	Male	59	Monozygotic	Discordant	Healthy cotwin						0.057									healthy control	C.tropicalis-reactive CD4 T
TRAV35*01_CAGQLIQGAQKLVF_TRAJ54*01	CAGQLIQGAQKLVF	TRAV35*01	TRAJ54*01	26	TCRα	DC Twin 5B	Tregs	Male	59	Monozygotic	Discordant	Healthy cotwin						0.051									healthy control	C.tropicalis-reactive CD4 T
TRAV9-2*01_CALTPSGGYQKVTF_TRAJ13*01	CALTPSGGYQKVTF	TRAV9-2*01	TRAJ13*01	25	TCRα	DC Twin 5B	Tregs	Male	59	Monozygotic	Discordant	Healthy cotwin						0.041									healthy control	C.tropicalis-reactive CD4 T
TRAV9-2*01_CALSDDYKLSF_TRAJ20*01	CALSDDYKLSF	TRAV9-2*01	TRAJ20*01	23	TCRα	DC Twin 5B	Tregs	Male	59	Monozygotic	Discordant	Healthy cotwin						0.061									healthy control	C.tropicalis-reactive CD4 T
TRAV13-1*01_CAASSSGGYQKVTF_TRAJ13*01	CAASSSGGYQKVTF	TRAV13-1*01	TRAJ13*01	22	TCRα	DC Twin 5B	Tregs	Male	59	Monozygotic	Discordant	Healthy cotwin						0.067									Crohn's disease	C.tropicalis-reactive CD4 T
TRAV3*01_CAVRGGGYQKVTF_TRAJ13*01	CAVRGGGYQKVTF	TRAV3*01	TRAJ13*01	21	TCRα	DC Twin 5B	Tregs	Male	59	Monozygotic	Discordant	Healthy cotwin						0.047									Crohn's disease	S.cerevisiae-reactive CD4 T
TRAV9-2*01_CALSRDDKIIF_TRAJ30*01	CALSRDDKIIF	TRAV9-2*01	TRAJ30*01	21	TCRα	DC Twin 5B	Tregs	Male	59	Monozygotic	Discordant	Healthy cotwin						0.063									Crohn's disease	C.albicans-reactive CD4 T
TRAV13-1*01_CAARGGNQFYF_TRAJ49*01	CAARGGNQFYF	TRAV13-1*01	TRAJ49*01	20	TCRα	DC Twin 5B	Tregs	Male	59	Monozygotic	Discordant	Healthy cotwin						0.064									Crohn's disease	C.tropicalis-reactive CD4 T
TRAV13-1*01_CAAMGGSNYKLTF_TRAJ53*01	CAAMGGSNYKLTF	TRAV13-1*01	TRAJ53*01	19	TCRα	DC Twin 5B	Tregs	Male	59	Monozygotic	Discordant	Healthy cotwin						0.095									healthy control	C.tropicalis-reactive CD4 T
TRAV21*01_CAVNSGAGSYQLTF_TRAJ28*01	CAVNSGAGSYQLTF	TRAV21*01	TRAJ28*01	18	TCRα	DC Twin 5B	Tregs	Male	59	Monozygotic	Discordant	Healthy cotwin						0.158									healthy control	C.albicans-reactive CD4 T
TRAV21*01_CAVEAGNNRKLIW_TRAJ38*01	CAVEAGNNRKLIW	TRAV21*01	TRAJ38*01	18	TCRα	DC Twin 5B	Tregs	Male	59	Monozygotic	Discordant	Healthy cotwin						0.046									Crohn's disease	S.cerevisiae-reactive CD4 T
TRAV21*01_CAVGGSQGNLIF_TRAJ42*01	CAVGGSQGNLIF	TRAV21*01	TRAJ42*01	18	TCRα	DC Twin 5B	Tregs	Male	59	Monozygotic	Discordant	Healthy cotwin	GILGFVFTL	Matrix protein 1 (M1)	Influenza A virus	Viral	HLA-A*0201	0.233									healthy control	S.cerevisiae-reactive CD4 T
TRAV12-1*01_CVVNTNAGKSTF_TRAJ27*01	CVVNTNAGKSTF	TRAV12-1*01	TRAJ27*01	17	TCRα	DC Twin 5B	Tregs	Male	59	Monozygotic	Discordant	Healthy cotwin						0.151									Crohn's disease patient, healthy control	C.tropicalis-reactive CD4 T, S.cerevisiae-reactive CD4 T
TRAV13-1*01_CAATYNFNKFYF_TRAJ21*01	CAATYNFNKFYF	TRAV13-1*01	TRAJ21*01	17	TCRα	DC Twin 5B	Tregs	Male	59	Monozygotic	Discordant	Healthy cotwin						0.059									healthy control	C.tropicalis-reactive CD4 T
TRAV8-3*01_CAVGARAAGNKLTF_TRAJ17*01	CAVGARAAGNKLTF	TRAV8-3*01	TRAJ17*01	17	TCRα	DC Twin 5B	Tregs	Male	59	Monozygotic	Discordant	Healthy cotwin						0.077									healthy control	C.tropicalis-reactive CD4 T
TRAV20*01_CAVHNNAGNMLTF_TRAJ39*01	CAVHNNAGNMLTF	TRAV20*01	TRAJ39*01	16	TCRα	DC Twin 5B	Tregs	Male	59	Monozygotic	Discordant	Healthy cotwin						0.166									healthy control	C.tropicalis-reactive CD4 T, S.cerevisiae-reactive CD4 T
TRAV9-2*01_CALSNAGGTSYGKLTF_TRAJ52*01	CALSNAGGTSYGKLTF	TRAV9-2*01	TRAJ52*01	15	TCRα	DC Twin 5B	Tregs	Male	59	Monozygotic	Discordant	Healthy cotwin						0.1									Crohn's disease patient, healthy control	C.tropicalis-reactive CD4 T
TRAV21*01_CAVILTGGGNKLTF_TRAJ10*01	CAVILTGGGNKLTF	TRAV21*01	TRAJ10*01	17	TCRα	DC Twin 5B	Tregs	Male	59	Monozygotic	Discordant	Healthy cotwin						0.07									Crohn's disease patient, healthy control	C.tropicalis-reactive CD4 T
TRAV9-2*01_CALYTGGFKTIF_TRAJ9*01	CALYTGGFKTIF	TRAV9-2*01	TRAJ9*01	14	TCRα	DC Twin 5B	Tregs	Male	59	Monozygotic	Discordant	Healthy cotwin						0.144									Crohn's disease	S.cerevisiae-reactive CD4 T
TRAV12-1*01_CVVNMNTGFQKLVF_TRAJ8*01	CVVNMNTGFQKLVF	TRAV12-1*01	TRAJ8*01	13	TCRα	DC Twin 5B	Tregs	Male	59	Monozygotic	Discordant	Healthy cotwin						0.118									healthy control	C.tropicalis-reactive CD4 T
TRAV9-2*01_CALSEGAAGNKLTF_TRAJ17*01	CALSEGAAGNKLTF	TRAV9-2*01	TRAJ17*01	13	TCRα	DC Twin 5B	Tregs	Male	59	Monozygotic	Discordant	Healthy cotwin						0.052									healthy control	C.albicans-reactive CD4 T
TRAV17*01_CATDLQGAQKLVF_TRAJ54*01	CATDLQGAQKLVF	TRAV17*01	TRAJ54*01	16	TCRα	DC Twin 5B	Tregs	Male	59	Monozygotic	Discordant	Healthy cotwin						0.145									Crohn's disease	S.cerevisiae-reactive CD4 T
TRAV13-1*01_CAASGGSNYKLTF_TRAJ53*01	CAASGGSNYKLTF	TRAV13-1*01	TRAJ53*01	21	TCRα	DC Twin 5B	Tregs	Male	59	Monozygotic	Discordant	Healthy cotwin						0.095									healthy control	C.tropicalis-reactive CD4 T
TRAV4*01_CLVGEAAGNKLTF_TRAJ17*01	CLVGEAAGNKLTF	TRAV4*01	TRAJ17*01	13	TCRα	DC Twin 5B	Tregs	Male	59	Monozygotic	Discordant	Healthy cotwin						0.146									Crohn's disease	C.tropicalis-reactive CD4 T, S.cerevisiae-reactive CD4 T
TRAV12-2*01_CAVRGLTGGGNKLTF_TRAJ10*01	CAVRGLTGGGNKLTF	TRAV12-2*01	TRAJ10*01	12	TCRα	DC Twin 5B	Tregs	Male	59	Monozygotic	Discordant	Healthy cotwin						0.151									healthy control	S.cerevisiae-reactive CD4 T
TRAV3*01_CAVRDMGDYKLSF_TRAJ20*01	CAVRDMGDYKLSF	TRAV3*01	TRAJ20*01	12	TCRα	DC Twin 5B	Tregs	Male	59	Monozygotic	Discordant	Healthy cotwin						0.035									Crohn's disease patient, healthy control	C.tropicalis-reactive CD4 T
TRAV12-2*01_CAVHTGGFKTIF_TRAJ9*01	CAVHTGGFKTIF	TRAV12-2*01	TRAJ9*01	12	TCRα	DC Twin 5B	Tregs	Male	59	Monozygotic	Discordant	Healthy cotwin						0.093									healthy control	C.tropicalis-reactive CD4 T
TRAV21*01_CAVSNDYKLSF_TRAJ20*01	CAVSNDYKLSF	TRAV21*01	TRAJ20*01	16	TCRα	DC Twin 5B	Tregs	Male	59	Monozygotic	Discordant	Healthy cotwin						0.068									healthy control	C.albicans-reactive CD4 T, C.tropicalis-reactive CD4 T
TRAV21*01_CAVNDYKLSF_TRAJ20*01	CAVNDYKLSF	TRAV21*01	TRAJ20*01	12	TCRα	DC Twin 5B	Tregs	Male	59	Monozygotic	Discordant	Healthy cotwin						0.049									healthy control	C.albicans-reactive CD4 T
TRAV5*01_CAERYSGGGADGLTF_TRAJ45*01	CAERYSGGGADGLTF	TRAV5*01	TRAJ45*01	11	TCRα	DC Twin 5B	Tregs	Male	59	Monozygotic	Discordant	Healthy cotwin						0.136									Crohn's disease	C.tropicalis-reactive CD4 T
TRAV8-3*01_CAVGAYNQGGKLIF_TRAJ23*01	CAVGAYNQGGKLIF	TRAV8-3*01	TRAJ23*01	11	TCRα	DC Twin 5B	Tregs	Male	59	Monozygotic	Discordant	Healthy cotwin						0.083									healthy control	C.tropicalis-reactive CD4 T
TRAV8-6*01_CAVSDTGGGNKLTF_TRAJ10*01	CAVSDTGGGNKLTF	TRAV8-6*01	TRAJ10*01	11	TCRα	DC Twin 5B	Tregs	Male	59	Monozygotic	Discordant	Healthy cotwin						0.091									Crohn's disease	S.cerevisiae-reactive CD4 T
TRAV2*01_CAVESNSGYALNF_TRAJ41*01	CAVESNSGYALNF	TRAV2*01	TRAJ41*01	11	TCRα	DC Twin 5B	Tregs	Male	59	Monozygotic	Discordant	Healthy cotwin						0.079									healthy control	C.tropicalis-reactive CD4 T, S.cerevisiae-reactive CD4 T
TRAV12-2*01_CAVNFGNEKLTF_TRAJ48*01	CAVNFGNEKLTF	TRAV12-2*01	TRAJ48*01	11	TCRα	DC Twin 5B	Tregs	Male	59	Monozygotic	Discordant	Healthy cotwin						0.069									healthy control	S.cerevisiae-reactive CD4 T
TRAV13-1*01_CAAYTGGFKTIF_TRAJ9*01	CAAYTGGFKTIF	TRAV13-1*01	TRAJ9*01	20	TCRα	DC Twin 5B	Tregs	Male	59	Monozygotic	Discordant	Healthy cotwin						0.093									Crohn's disease	S.cerevisiae-reactive CD4 T
TRAV13-2*01_CAENTGGFKTIF_TRAJ9*01	CAENTGGFKTIF	TRAV13-2*01	TRAJ9*01	11	TCRα	DC Twin 5B	Tregs	Male	59	Monozygotic	Discordant	Healthy cotwin						0.099									healthy control	C.tropicalis-reactive CD4 T, S.cerevisiae-reactive CD4 T
TRAV12-1*01_CVVTVNTGGFKTIF_TRAJ9*01	CVVTVNTGGFKTIF	TRAV12-1*01	TRAJ9*01	10	TCRα	DC Twin 5B	Tregs	Male	59	Monozygotic	Discordant	Healthy cotwin						0.129									healthy control	C.albicans-reactive CD4 T
TRAV17*01_CATALIQGAQKLVF_TRAJ54*01	CATALIQGAQKLVF	TRAV17*01	TRAJ54*01	10	TCRα	DC Twin 5B	Tregs	Male	59	Monozygotic	Discordant	Healthy cotwin						0.135									healthy control	S.cerevisiae-reactive CD4 T
TRAV13-2*01_CAENSGGSNYKLTF_TRAJ53*01	CAENSGGSNYKLTF	TRAV13-2*01	TRAJ53*01	10	TCRα	DC Twin 5B	Tregs	Male	59	Monozygotic	Discordant	Healthy cotwin						0.064									Crohn's disease patient, healthy control	C.tropicalis-reactive CD4 T, S.cerevisiae-reactive CD4 T
TRAV26-2*01_CILTGGTSYGKLTF_TRAJ52*01	CILTGGTSYGKLTF	TRAV26-2*01	TRAJ52*01	10	TCRα	DC Twin 5B	Tregs	Male	59	Monozygotic	Discordant	Healthy cotwin						0.072									healthy control	C.tropicalis-reactive CD4 T
TRAV9-2*01_CALSPNTGNQFYF_TRAJ49*01	CALSPNTGNQFYF	TRAV9-2*01	TRAJ49*01	14	TCRα	DC Twin 5B	Tregs	Male	59	Monozygotic	Discordant	Healthy cotwin						0.077									healthy control	C.albicans-reactive CD4 T
TRAV9-2*01_CALSDTGGFKTIF_TRAJ9*01	CALSDTGGFKTIF	TRAV9-2*01	TRAJ9*01	10	TCRα	DC Twin 5B	Tregs	Male	59	Monozygotic	Discordant	Healthy cotwin						0.11									healthy control	S.cerevisiae-reactive CD4 T
TRAV13-1*01_CAASTSGTYKYIF_TRAJ40*01	CAASTSGTYKYIF	TRAV13-1*01	TRAJ40*01	10	TCRα	DC Twin 5B	Tregs	Male	59	Monozygotic	Discordant	Healthy cotwin						0.071									healthy control	C.tropicalis-reactive CD4 T, S.cerevisiae-reactive CD4 T
TRAV9-2*01_CALNQAGTALIF_TRAJ15*01	CALNQAGTALIF	TRAV9-2*01	TRAJ15*01	10	TCRα	DC Twin 5B	Tregs	Male	59	Monozygotic	Discordant	Healthy cotwin						0.048									Crohn's disease	C.tropicalis-reactive CD4 T, S.cerevisiae-reactive CD4 T
TRAV3*01_CAVRANDYKLSF_TRAJ20*01	CAVRANDYKLSF	TRAV3*01	TRAJ20*01	10	TCRα	DC Twin 5B	Tregs	Male	59	Monozygotic	Discordant	Healthy cotwin						0.04									Crohn's disease	C.tropicalis-reactive CD4 T
TRAV21*01_CAVNQAGTALIF_TRAJ15*01	CAVNQAGTALIF	TRAV21*01	TRAJ15*01	11	TCRα	DC Twin 5B	Tregs	Male	59	Monozygotic	Discordant	Healthy cotwin						0.058									Crohn's disease patient, healthy control	C.tropicalis-reactive CD4 T, S.cerevisiae-reactive CD4 T
TRAV9-2*01_CALRGSGGSNYKLTF_TRAJ53*01	CALRGSGGSNYKLTF	TRAV9-2*01	TRAJ53*01	9	TCRα	DC Twin 5B	Tregs	Male	59	Monozygotic	Discordant	Healthy cotwin						0.056									healthy control	C.tropicalis-reactive CD4 T
TRAV12-1*01_CVVTKGGSQGNLIF_TRAJ42*01	CVVTKGGSQGNLIF	TRAV12-1*01	TRAJ42*01	9	TCRα	DC Twin 5B	Tregs	Male	59	Monozygotic	Discordant	Healthy cotwin						0.088									Crohn's disease	C.tropicalis-reactive CD4 T, S.cerevisiae-reactive CD4 T
TRAV9-2*01_CALPNQAGTALIF_TRAJ15*01	CALPNQAGTALIF	TRAV9-2*01	TRAJ15*01	12	TCRα	DC Twin 5B	Tregs	Male	59	Monozygotic	Discordant	Healthy cotwin						0.048									healthy control	C.tropicalis-reactive CD4 T
TRAV9-2*01_CALRIQGAQKLVF_TRAJ54*01	CALRIQGAQKLVF	TRAV9-2*01	TRAJ54*01	14	TCRα	DC Twin 5B	Tregs	Male	59	Monozygotic	Discordant	Healthy cotwin						0.073									Crohn's disease	S.cerevisiae-reactive CD4 T
TRAV13-2*01_CAENSGGYQKVTF_TRAJ13*01	CAENSGGYQKVTF	TRAV13-2*01	TRAJ13*01	9	TCRα	DC Twin 5B	Tregs	Male	59	Monozygotic	Discordant	Healthy cotwin						0.042									healthy control	C.tropicalis-reactive CD4 T
TRAV12-1*01_CVVNRNNARLMF_TRAJ31*01	CVVNRNNARLMF	TRAV12-1*01	TRAJ31*01	9	TCRα	DC Twin 5B	Tregs	Male	59	Monozygotic	Discordant	Healthy cotwin						0.126									healthy control	S.cerevisiae-reactive CD4 T
TRAV2*01_CAVKAAGNKLTF_TRAJ17*01	CAVKAAGNKLTF	TRAV2*01	TRAJ17*01	9	TCRα	DC Twin 5B	Tregs	Male	59	Monozygotic	Discordant	Healthy cotwin	RFYKTLRAEQASQ	p24 Gag	HIV	Viral	HLA-DR15,HLA-DR11	0.218									healthy control	C.tropicalis-reactive CD4 T
TRAV9-2*01_CALNRDDKIIF_TRAJ30*01	CALNRDDKIIF	TRAV9-2*01	TRAJ30*01	9	TCRα	DC Twin 5B	Tregs	Male	59	Monozygotic	Discordant	Healthy cotwin						0.119									healthy control	C.tropicalis-reactive CD4 T
TRAV8-4*01_CAVSLSGAGSYQLTF_TRAJ28*01	CAVSLSGAGSYQLTF	TRAV8-4*01	TRAJ28*01	8	TCRα	DC Twin 5B	Tregs	Male	59	Monozygotic	Discordant	Healthy cotwin						0.094									healthy control	C.tropicalis-reactive CD4 T
TRAV13-1*01_CAASFSGGYQKVTF_TRAJ13*01	CAASFSGGYQKVTF	TRAV13-1*01	TRAJ13*01	8	TCRα	DC Twin 5B	Tregs	Male	59	Monozygotic	Discordant	Healthy cotwin						0.067									healthy control	C.tropicalis-reactive CD4 T
TRAV9-2*01_CALHNQAGTALIF_TRAJ15*01	CALHNQAGTALIF	TRAV9-2*01	TRAJ15*01	8	TCRα	DC Twin 5B	Tregs	Male	59	Monozygotic	Discordant	Healthy cotwin						0.048									healthy control	C.tropicalis-reactive CD4 T
TRAV9-2*01_CALSGGSNYKLTF_TRAJ53*01	CALSGGSNYKLTF	TRAV9-2*01	TRAJ53*01	12	TCRα	DC Twin 5B	Tregs	Male	59	Monozygotic	Discordant	Healthy cotwin						0.069									healthy control	C.albicans-reactive CD4 T, S.cerevisiae-reactive CD4 T
TRAV41*01_CAVRSYNTDKLIF_TRAJ34*01	CAVRSYNTDKLIF	TRAV41*01	TRAJ34*01	8	TCRα	DC Twin 5B	Tregs	Male	59	Monozygotic	Discordant	Healthy cotwin	QYIKWPWYI	Spike/surface glycoprotein (S)	SARS-CoV-2	Viral	HLA-A*2402	0.233									Crohn's disease patient, healthy control	C.tropicalis-reactive CD4 T, S.cerevisiae-reactive CD4 T
TRAV9-2*01_CALNTGGFKTIF_TRAJ9*01	CALNTGGFKTIF	TRAV9-2*01	TRAJ9*01	9	TCRα	DC Twin 5B	Tregs	Male	59	Monozygotic	Discordant	Healthy cotwin						0.112									healthy control	C.tropicalis-reactive CD4 T
TRAV9-2*01_CALNFGNEKLTF_TRAJ48*01	CALNFGNEKLTF	TRAV9-2*01	TRAJ48*01	8	TCRα	DC Twin 5B	Tregs	Male	59	Monozygotic	Discordant	Healthy cotwin						0.127									Crohn's disease	S.cerevisiae-reactive CD4 T
TRAV20*01_CAVQGGGNKLTF_TRAJ10*01	CAVQGGGNKLTF	TRAV20*01	TRAJ10*01	8	TCRα	DC Twin 5B	Tregs	Male	59	Monozygotic	Discordant	Healthy cotwin						0.04									healthy control	C.tropicalis-reactive CD4 T
TRAV17*01_CATDQAGTALIF_TRAJ15*01	CATDQAGTALIF	TRAV17*01	TRAJ15*01	8	TCRα	DC Twin 5B	Tregs	Male	59	Monozygotic	Discordant	Healthy cotwin						0.058									Crohn's disease	C.tropicalis-reactive CD4 T
TRAV12-2*01_CAVKTSYDKVIF_TRAJ50*01	CAVKTSYDKVIF	TRAV12-2*01	TRAJ50*01	8	TCRα	DC Twin 5B	Tregs	Male	59	Monozygotic	Discordant	Healthy cotwin						0.036									healthy control	C.tropicalis-reactive CD4 T
TRAV26-1*01_CIVRSGNTPLVF_TRAJ29*01	CIVRSGNTPLVF	TRAV26-1*01	TRAJ29*01	8	TCRα	DC Twin 5B	Tregs	Male	59	Monozygotic	Discordant	Healthy cotwin						0.057									healthy control	C.tropicalis-reactive CD4 T
TRAV21*01_CAVNNNNDMRF_TRAJ43*01	CAVNNNNDMRF	TRAV21*01	TRAJ43*01	8	TCRα	DC Twin 5B	Tregs	Male	59	Monozygotic	Discordant	Healthy cotwin						0.132									healthy control	C.tropicalis-reactive CD4 T
TRAV9-2*01_CALSVIQGAQKLVF_TRAJ54*01	CALSVIQGAQKLVF	TRAV9-2*01	TRAJ54*01	8	TCRα	DC Twin 5B	Tregs	Male	59	Monozygotic	Discordant	Healthy cotwin						0.048									healthy control	S.cerevisiae-reactive CD4 T
[truncated: 18,469 more rows]

## Sheet: Overlap CD patent
Full TCR	Junction aa	V call	J call	Clonecount	Chain	Patient ID	Cell type	Sex	Age	Zygosity	Concordancy	Diagnosis	Epitope	Antigen	Species	Epitope group	HLA	Prediction score	Enrichment ratio	Enrichment pval	Enrichment cluster motif	Enriched cluster	Convergence score	Convergence pval	Convergence cluster motif	Convergent cluster
[truncated: 160 more rows]
